# Supplementary material for: The PrecisionTox chemical library: creation of a chemical collection to discover evolutionary conserved biomolecular signatures of toxicity
Source: Toxicol Sci. 2025 Nov 4;208(2):317–29. doi: 10.1093/toxsci/kfaf126 (PMC12646593; doi:10.1093/toxsci/kfaf126)
Supplement: kfaf126_Supplementary_Data [file kfaf126_supplementary_data.zip]

Archive with 8 entries (7 files):
- kfaf126_Supplementary_Data/
- kfaf126_Supplementary_Data/toxsci-25-0240-File010.xlsx
- kfaf126_Supplementary_Data/toxsci-25-0240-File011.docx
- kfaf126_Supplementary_Data/toxsci-25-0240-File012.docx
- kfaf126_Supplementary_Data/toxsci-25-0240-File013.xlsx
- kfaf126_Supplementary_Data/toxsci-25-0240-File014.xlsx
- kfaf126_Supplementary_Data/toxsci-25-0240-File015.xlsx
- kfaf126_Supplementary_Data/toxsci-25-0240-File016.xlsx
