# Supplementary material for: The PrecisionTox chemical library: creation of a chemical collection to discover evolutionary conserved biomolecular signatures of toxicity
Source: Toxicol Sci. 2025 Nov 4;208(2):317–29. doi: 10.1093/toxsci/kfaf126 (PMC12646593; doi:10.1093/toxsci/kfaf126)
Supplement: kfaf126_Supplementary_Data [file kfaf126_supplementary_data.zip › kfaf126_Supplementary_Data/toxsci-25-0240-File010.xlsx]

## Sheet: INFO
Substance identification
Substance name (common):	Prec.Tox code	CAS number	Manufaturer/provider	Reference code	Kind of stock sent	Stock concentration, g/L (if applicable)
Cadmium chloride	PTX001	10108-64-2	Sigma/Merck	655198-5G	solid	-
Ethoprophos	PTX002	13194-48-4	Sigma/Merck (Supelco)	53161-100MG	solid	-
WY-14643 / Pirinixic acid	PTX003	50892-23-4	Sigma/Merck	C7081-50MG	solid	-
DMSO	PTX004	67-68-5	Sigma/Merck	472301-2.5L	liquid	-
Sodium (meta)arsenite	PTX006	7784-46-5	Sigma/Merck	S7400-100G	solid	-
Acrylamide	PTX007	79-06-1	Alfa Aesar	A17157-500g	solid	-
N,N'-methylenediacrylamide	PTX009	110-26-9	Glentham	GE8737-500g	solid	-
N-(butoxymethyl)acrylamide	PTX010	1852-16-0	TCI	B1060-500ML	liquid	-
N-[(2-methylpropoxy)methyl]acrylamide	PTX011	16669-59-3	TCI	I1124	liquid	-
N,N'-diethylacrylamide	PTX012	2675-94-7	TCI	D3737-500G	liquid	-
Methacrylamide	PTX013	79-39-0	TCI	M0077-500G	solid	-
Imidazole	PTX014	288-32-4	TCI	I0001-500G	solid	-
4-methyl imidazole	PTX015	822-36-6	TCI	M0636-100G	solid	-
2-methyl imidazole	PTX016	693-98-1	TCI	M0345-500G	solid	-
1-methylimidazole	PTX017	616-47-7	TCI	M0508-100G	liquid	-
1,2-dimethylimidazole	PTX018	1739-84-0	TCI	D1562-500G	solid	-
2-ethyl-4-methyl imidazole	PTX019	931-36-2	TCI	E0232-100G	solid	-
1H-imidazole-1-propylamine	PTX020	5036-48-6	TCI	A1185-500G	liquid	-
Propofol	PTX021	2078-54-8	Alfa Aesar	L06841	DMSO stock	500
Caffeine	PTX022	58-08-2	Alfa Aesar	A10431	solid	-
N-methylaniline	PTX023	100-61-8	Alfa Aesar	L13873	liquid	-
Fingolimod	PTX024	162359-55-9	Biosynth	FA46838	DMSO stock	0.71
Triadimenol	PTX025	55219-65-3	Biosynth	FT137439	DMSO stock	96
Chlorpyrifos	PTX026	2921-88-2	Ehrenstorfer	C11600000	DMSO stock	50
Chlorpyrifos oxon	PTX027	5598-15-2	Ehrenstorfer	C11603000	DMSO stock	50
Genistein	PTX028	446-72-0	Fluorochem	M01798	DMSO stock	250
Niflumic acid	PTX029	4394-00-7	Fluorochem	M02156	DMSO stock	45
Pregnenolone	PTX030	145-13-1	Glentham	GK1748	DMSO stock	30
Dexamethasone	PTX031	50-02-2	Glentham	GP8543	solid	-
Ethylenethiourea	PTX032	96-45-7	Glentham	GK2739	solid	-
Diphenylamine	PTX033	122-39-4	Glentham	GT3395	DMSO stock	50
Atorvastatin (Calcium Salt Trihydrate)	PTX034	344423-98-9	TCI chemicals	A2476	solid	-
Fluoxetine (Hydrochloride)	PTX035	56296-78-7	TCI chemicals	F0750	DMSO stock	50
Nicotine	PTX036	54-11-5	TCI chemicals	N0079	liquid	-
Valproic acid	PTX037	99-66-1	TCI chemicals	P0823	DMSO stock	923
Verapamil (hydrochloride)	PTX038	152-11-4	TCI chemicals	V0118	DMSO stock	200
Diclofenac	PTX039	15307-86-5	TCI chemicals	D3748	DMSO stock	400
Bisphenol A	PTX040	80-05-7	Sigma/Merck	239658-50G	solid	-
Clofibric acid	PTX041	882-09-7	Sigma/Merck	197777-50G	solid	-
Carbendazim	PTX042	10605-21-7	Sigma/Merck	378674-100G	solid	-
Tributyltin chloride	PTX043	1461-22-9	Sigma/Merck	T50202-100G	DMSO stock	353
Picoxystrobin	PTX044	117428-22-5	Sigma/Merck	33658-100MG-R	DMSO stock	60
Butoxyethanol	PTX045	111-76-2	Sigma/Merck	8015541000	liquid	-
HC yellow 13	PTX057	10442-83-8	Fluorochem	314190	DMSO stock	167
Tamoxifen	PTX058	10540-29-1	Biosynth / Carbosynth	FT27994	DMSO stock	11
N,N‐Dimethylacetamide	PTX059	127-19-5	Sigma/Merck	D137510-1L	liquid	-
Atrazine	PTX060	1912-24-9	TCI	A1650	solid	-
Imazalil	PTX061	35554-44-0	TRC Canada	I268503	DMSO stock	44
Cyclosporin A	PTX062	59865-13-3	Biosynth / Carbosynth	FC20749	DMSO stock	50
Tetracycline (hydrochloride)	PTX063	64-75-5	TCI	T2525	solid	-
Toluene-2,5-diamine (sulphate)	PTX064	615-50-9	TCI	D1602	solid	-
N,N-Dimethylformamide	PTX065	68-12-2	Alfa Aesar	39117	liquid	-
N,N'-bis-(2-hydroxyethyl)-2-nitro-p-phenylenediamine	PTX066	84041-77-0	BLD Pharmatech Ltd. (Sigma/Merck)	BL3H1F1CAC84-25G	solid	-
Cyproconazole	PTX067	94361-06-5	Glentham	GA6777	DMSO stock	128
o-Aminophenol	PTX068	95-55-6	Alfa Aesar	A13735	solid	-
Tigecycline	PTX069	220620-09-7	Biosynth / Carbosynth	AT10818	solid	-
Rotenone	PTX070	83-79-4	Biosynth / Carbosynth	FR65511	DMSO stock	5.7
Acetaminophen	PTX072	103-90-2	Sigma/Merck	A7085-100G	solid	-
Polychlorinated biphenyl (PCB nº28)	PTX073	7012-37-5	TRC Canada	T774035-50mg	DMSO stock	20
2-ethylimidazole	PTX074	1072-62-4	TCI chemicals	E0233	solid	-
1-ethyl-1H-imidazole	PTX075	7098-07-9	Apollo Scientific	OR2905	liquid	-
1-Vinylimidazole	PTX076	1072-63-5	TCI chemicals	V0045	liquid	-
Trichlorfon	PTX077	52-68-6	TRC Canada	T773855	solid	-
5,5-Diphenylhydantoin	PTX078	57-41-0	Alfa Aesar	A17013	solid	-
Tebuconazole	PTX079	107534-96-3	Biosynth	FT28016	DMSO stock	36
Hexachlorophene	PTX080	70-30-4	Glentham	GA6437	DMSO stock	17.4
Triethyl-tin bromide	PTX081	2767-54-6	STREM	08-50-3000	liquid	-
Perfluorooctanoic acid	PTX082	335-67-1	Sigma/Merck	171468-25G	solid	-
Trans retinoic acid	PTX083	302-79-4	Biosynth	FR17921	DMSO stock	0.05
Haloperidol	PTX084	52-86-8	TCI Chemicals	H0912	solid	-
Chlorpromazine (hydrochloride)	PTX085	69-09-0	TCI Chemicals	C2481	solid	-
Carbamazepine	PTX086	298-46-4	Biosynth	FC19679	DMSO stock	115.9
Imidacloprid	PTX087	138261-41-3	TCI Chemicals	I1145	solid	-
Fipronil	PTX088	120068-37-3	Biosynth	FA23290	DMSO stock	48.5
Thiamethoxam	PTX089	153719-23-4	Biosynth	FT28199	solid	-
Azoxystrobin	PTX090	131860-33-8	Glentham	GX7276	solid	-
Camptothecin	PTX091	7689-03-4	Apollo Scientific	BIC8442	solid	-
Tetraethylthiuram disulfide	PTX092	97-77-8	Alfa Aesar	B20721	DMSO stock	69.4
Mebendazole	PTX093	31431-39-7	Sigma/Merck	M2523-25G	DMSO stock	1.56
Citalopram	PTX094	59729-33-8	TCI Chemicals	C3149	DMSO stock	50
Lidocaine	PTX095	137-58-6	Glentham	GK6463	solid	-
Cyclophosphamide (monohydrate)	PTX096	6055-19-2	TCI Chemicals	C2236	solid	-
Propylthiouracil	PTX097	51-52-5	Sigma/Merck	P3755-100G	solid	-
Methimazole	PTX098	60-56-0	Apollo Scientific	OR28714	solid	-
Azacytidine	PTX099	320-67-2	Biosynth	NA02947	solid	-
Cytosine arabinoside	PTX100	147-94-4	Biosynth	NA05771	solid	-
Hydroxyurea	PTX101	127-07-1	Fluorochem	43351	solid	-
Colchicine	PTX102	64-86-8	Alfa Aesar	J61072	solid	-
Aspartame	PTX103	22839-47-0	Sigma/Merck	W700655-1KG-K	solid	-
5-Fluorouracil	PTX104	51-21-8	Apollo Scientific	PC4380	solid	-
Methotrexate (hydrate)	PTX105	133073-73-1	TCI Chemicals	M1664	solid	-
Bromodeoxyuridine	PTX106	59-14-3	Biosynth	NB06315	solid	-
17alpha-Ethinylestradiol	PTX107	57-63-6	Sigma-Aldrich	E4876	solid	-
Cyproterone acetate	PTX108	427-51-0	Toronto Research Chemicals	C989100	solid	-
Progesterone	PTX109	57-83-0	Sigma-Aldrich	P0130	solid	-
Spironolactone	PTX110	52-01-7	TCI America	S0260	solid	-
17-Methyltestosterone	PTX111	58-18-4	TCI chemicals	M0435	solid	-
Finasteride	PTX112	98319-26-7	Toronto Research Chemicals	F342000	solid	-
Fenitrothion	PTX113	122-14-5	Toronto Research Chemicals	F247850	liquid (at room T)	-
Estriol	PTX114	50-27-1	Toronto Research Chemicals	E888960	solid	-
Metformin (hydrochloride)	PTX115	1115-70-4	Apollo Scientific	OR322044	solid	-
Sodium perchlorate	PTX116	7601-89-0	Alfa Aesar	11623	solid	-
Vinclozolin	PTX117	50471-44-8	Chem Service Inc.	N-13745-250MG	solid	-
Tiratricol	PTX118	51-24-1	Indagoo	AG0037Q0	solid	-
Flutamide	PTX119	13311-84-7	Fluorochem	F358096	solid	-
Estrone	PTX120	53-16-7	Fluorochem	F301492	solid	-
Testosterone	PTX121	58-22-0	Sigma/Merck	86500-5G	solid	-
Linuron	PTX122	330-55-2	Chem Service Inc.	N-12322-250MG	solid	-
17beta-Trenbolone	PTX123	10161-33-8	TCI Chemicals	T2328	solid	-
Raloxifene hydrochloride	PTX124	82640-04-8	BOC Sciences	B0084-303989	solid	-
5alpha-Dihydrotestosterone	PTX125	521-18-6	Sigma/Merck	10300-1G-F	solid	-
Anastrozole	PTX126	120511-73-1	Toronto Research Chemicals	A637425	DMSO stock	53.1
Cortisol	PTX127	50-23-7	Sigma-Aldrich	H0888	solid	-
Metyrapone	PTX128	54-36-4	Indagoo	AG00D9QW	solid	-
Levothyroxine	PTX129	51-48-9	Acros Organics	21566	solid	-
Aldosterone	PTX130	52-39-1	Sigma/Merck	A9477-25MG	DMSO stock	5
Iopanoic acid	PTX131	96-83-3	TCI Chemicals	I0300	solid	-
Fulvestrant	PTX132	129453-61-8	Toronto Research Chemicals	F862500	DMSO stock	6.07
Triphenyl phosphate	PTX133	115-86-6	TCI Chemicals	P0272	solid	-
Prochloraz	PTX134	67747-09-5	Toronto Research Chemicals	P755280	solid	-
Dutasteride	PTX135	164656-23-9	Biosynth	FD22629	solid	-
Levonorgestrel	PTX136	797-63-7	Sigma-Aldrich	N2260	solid	-
Mifepristone	PTX137	84371-65-3	Toronto Research Chemicals	M343975	solid	-
Ethylparaben	PTX138	120-47-8	Sigma-Aldrich	111988	solid	-
Lithium cation (carbonate)	PTX139	554-13-2	STREM	08-93-0311	solid	-
Pimozide	PTX140	2062-78-4	Sigma-Aldrich	P1793	solid	-
Naproxen	PTX141	22204-53-1	Fluorochem	F079426	solid	-
Doxorubicin (hydrochloride)	PTX142	25316-40-9	MedChemExpress LLC	HY-15142	solid	-
2,2'-Bisphenol F	PTX143	2467-02-9	TCI America	D1939	solid	-
Sorafenib	PTX144	284461-73-0	Indagoo	AG0039KS	solid	-
Clomipramine (hydrochloride)	PTX145	303-49-1	Glentham	GP9545	solid	-
Lenvatinib	PTX146	417716-92-8	Sigma/Merck (BLD Pharmatech)	BL3H1F1C9556-1G	solid	-
Nadolol	PTX147	42200-33-9	Sigma/Merck (Supelco)	N1892-1G	solid	-
Flecainide	PTX150	54143-55-4	Finetech Industry Limited	FT-0630666	solid	-
Droperidol	PTX151	548-73-2	Indagoo	AG003AX8	solid	-
Ethanol	PTX152	64-17-5	Decon Laboratories Inc.	190 PROOF	liquid	-
Hydroxyzine (dihydrochloride)	PTX153	2192-20-3	Glentham	GK7844	solid	-
Clarithromycin	PTX155	81103-11-9	BOC Sciences	81103-11-9	solid	-
Dasatinib monohydrate	PTX156	863127-77-9	Sigma/Merck (BLD Pharmatech)	BL3H1F1C6C5C-1G	solid	-
Fluconazole	PTX157	86386-73-4	Apollo Scientific	BI3858	solid	-
Methylparaben	PTX158	99-76-3	TCI Chemicals	H0216	solid	-
Tetrabrombisphenol A	PTX159	79-94-7	Sigma-Aldrich	330396	solid	-
Azidothymidine	PTX160	30516-87-1	Alfa Aesar	J65127	solid	-
Amitriptyline (hydrochloride)	PTX161	549-18-8	Sigma-Aldrich	A8404	solid	-
Enniatin B1	PTX162	19914-20-6	In house synthetized	-	solid	-
Tunicamycin	PTX163	11089-65-9	Alfa Aesar	J62217	DMSO stock	10
Fenbuconazole	PTX165	114369-43-6	Sigma-Aldrich	CRM05513-50MG	DMSO stock	43.4
Triazole alanine	PTX166	114419-45-3	BACHEM	4025514	solid	-
Difenoconazole	PTX167	119446-68-3	Santa Cruz Biotechnology	sc-204721	solid	-
Epoxiconazole	PTX168	133855-98-8	TRC Canada	E589110	solid	-
Prothioconazole	PTX169	178928-70-6	BOC Sciences	B0046-223338	solid	-
Triazole acetic acid	PTX171	28711-29-7	Indagoo	AG002W73	solid	-
1,2,4-triazole	PTX172	288-88-0	Indagoo	AG002WJR	solid	-
Chloroquine bis(phosphate)	PTX173	50-63-5	Indagoo	AG0034LP	solid	-
Propiconazole	PTX174	60207-90-1	Toronto Research Chemicals	P770100	solid	-
Ketoconazole	PTX175	65277-42-1	Gojira Fine Chemicals LLC	KC1001	solid	-
Itraconazole	PTX176	84625-61-6	Indagoo	AG003R60	solid	-
Etaconazole	PTX177	60207-93-4	Sigma-Aldrich	45471-250MG	solid	-
Penconazole	PTX178	66246-88-6	Sigma-Aldrich	36189-100MG	solid	-
Omeprazole	PTX179	73590-58-6	Biosynth	FM26561	solid	-
Triamterene	PTX180	396-01-0	Alfa Aesar	B20044	solid	-
Sulfamethoxazole	PTX181	723-46-6	Glentham	GA9313	solid	-
Adefovir dipivoxil	PTX183	142340-99-6	Indagoo	AG007YTX	solid	-
Rosiglitazone	PTX185	122320-73-4	TCI Chemicals	R0106	solid	-
Pentamidine	PTX186	100-33-4	Indagoo	IN-DA00006J	solid	-
Phenacetin	PTX187	62-44-2	Glentham	GK3477	solid	-
Amoxicillin	PTX188	26787-78-0	Indagoo	AG006TXZ	solid	-
Ciprofloxacin	PTX191	85721-33-1	Indagoo	AG0034M1	solid	-
Ampicillin	PTX194	69-53-4	TCI Chemicals	A2092	solid	-
Enalapril	PTX195	75847-73-3	Alfa Aesar	J60750	solid	-
Irbesartan	PTX196	138402-11-6	Indagoo	AG0018Q6	solid	-
Furosemide	PTX197	54-31-9	Apollo Scientific	OR5475	solid	-
Acyclovir	PTX198	59277-89-3	Indagoo	AG0034F0	solid	-
Ibuprofen	PTX199	15687-27-1	Indagoo	AG003LL0	solid	-
Sulfadiazine	PTX200	68-35-9	Glentham	GA3238	solid	-
Tenofovir	PTX201	147127-20-6	TCI Chemicals	T3006	solid	-
Pamidronic acid	PTX202	40391-99-9	Sigma/Merck	ENA964517769-1G	solid	-
6PPD	PTX203	793-24-8	TCI Chemicals	D3331	solid	-
Terbutryn	PTX205	886-50-0	TargetMol	T17040	solid	-
DEET	PTX206	134-62-3	TCI Chemicals	D0097	liquid	-
Clopyralid	PTX208	1702-17-6	Apollo Scientific	OR8123	solid	-
Ethofumesate	PTX209	26225-79-6	TCI Chemicals	E1491	solid	-
Thiabendazole	PTX212	148-79-8	Glentham	GA5810	solid	-
Diuron	PTX214	330-54-1	TCI Chemicals	D1328	solid	-
Flonicamid	PTX217	158062-67-0	Fluorochem	F610288	solid	-
Chlorantraniliprole	PTX219	500008-45-7	Biosynth	FC171099	solid	-
Cyprodinil	PTX221	121552-61-2	Biosynth	FC158006	solid	-
Tramadol (hydrochloride)	PTX222	36282-47-0	Biosynth	T-4580	solid	-
Sulisobenzone	PTX223	4065-45-6	Fluorochem	F238749	solid	-
1,3-Diphenylguanidine	PTX224	102-06-7	TCI Chemicals	D0892	solid	-
2,4-Dichlorophenoxyacetic acid	PTX225	94-75-7	Sigma/Merck	D70724-100G	solid	-
2-(4-Chloro-2-methylphenoxy)acetic acid (MCPA)	PTX226	94-74-6	Apollo Scientific	BIM1010	solid	-
Perfluorohexanoic acid	PTX227	307-24-4	Apollo Scientific	PC3454	liquid (at room T)	-
Myclobutanil	PTX230	88671-89-0	Glentham	M3560	solid	-
Fenhexamid	PTX231	126833-17-8	Indagoo	AG000TB4	solid	-
Pentachlorophenol	PTX232	87-86-5	Sigma/Merck	P2604-5G	solid	-
2,6-Dichlorobenzamide	PTX233	2008-58-4	Apollo Scientific	OR28574	solid	-
Bisphenol E	PTX235	2081-08-5	Chiron	C12525.14-100MG	solid	-
Bisphenol Z	PTX239	843-55-0	Chiron	C12537.18-100MG	solid	-
Acetochlor	PTX258	34256-82-1	TRC Canada	A162500	liquid	-
