# Supplementary material for: The PrecisionTox chemical library: creation of a chemical collection to discover evolutionary conserved biomolecular signatures of toxicity
Source: Toxicol Sci. 2025 Nov 4;208(2):317–29. doi: 10.1093/toxsci/kfaf126 (PMC12646593; doi:10.1093/toxsci/kfaf126)
Supplement: kfaf126_Supplementary_Data [file kfaf126_supplementary_data.zip › kfaf126_Supplementary_Data/toxsci-25-0240-File013.xlsx]

## Sheet: Sheet1
ID	Chemical	DTXSID	M [g/mol] neutral form	M [g/mol] purchased (∆ if salt)	CAS Number	logKow experimental or LSERD	logKow OPERA 2.6	logKow EPISUITE (KOWWIN v1.67 estimate)	logKow ACD/Labs Consensus	logKow ACD/Labs	used logKow	Source	pKa acid 1	pka acid 2	pka acid 3	pka acid 4	pka acid 5	pKa base 1	pka base 2	pka base 3	Source	pH	Neutral form (pH = 7.40)	Negative form (pH = 7.40)	Double negative form (pH = 7.40)	positive form (pH = 7.40)	Double positive form (pH = 7.40)	log (Dlipw/(Lwater/kglipid) or (Lwater/Llipid)) (pH 7.4)	Source	log KBSAw (LSERD )	log (KBSAw /(Lw/Lprotein)) (neutral species)	Source	log (DBSAw /(Lw/Lprotein) (pH7.4))	Source	log KSPw (neutral species)	log DSPw (pH 7.4)	Source	HENRYS_LAW_ATM-M3/MOLE_OPERA_PRED Source: OPERA model	log Kwa =RT/KH (neutral)	Source	log Kwa (neutral) LSER	log Dwa (ionisation corrected)		logDmedium/w	log Dmedium/air	log Dcell/w (pH 7.4)	freely dissolved fraction ffree (eq. 1)	IC10,nom (M) baseline toxicity (eq. 6)	IC10,free (M) baseline toxicity
PTX001	Cadmium chloride	DTXSID6020226	183.31	183.31	10108-64-2																	7.4	metal					metal
PTX002	Ethoprophos	DTXSID4032611	242.339	242.339	13194-48-4	3.59					3.59	experimental Tomlin,C (1994)										7.4	1					3.71	LSER eq. 1, calculated descriptors		3.10244	Kow QSAR (which yields units of L/kg) + log(1.36 kg/L) for density correction	3.10244	Kow QSAR (which yields units of L/kg) + log(1.36 kg/L) for density correction	2.2307	2.2307	Kow QSAR & ∆SP/w1	1.47709e-05	3.2189	Comptox		3.2189		0.880139	4.09904	1.50121	0.193909	2.61442e-05	5.0696e-06
PTX003	WY-14643 / Pirinixic acid	DTXSID4020290	323.798	323.798	50892-23-4		2.06681	3.12	4.921	4.293	4.0205	mean of ACD consensus and KOWWIN	2.8					4.98			ACD pKa/GALAS	7.4	0.00377715	0.996223		9.46176e-08		3.19522	Kow-QSAR (∆mw=1)		3.40809	Kow QSAR (which yields units of L/kg) + log(1.36 kg/L) for density correction	3.40642	DBSA/w QSAR anionic (Qin 2024)	2.54496	1.55948	Kow QSAR & ∆SP/w1	1.41586e-10	8.23729	Comptox		10.6601		1.11251	11.7726	1.28611	0.114187	0.000145256	1.65863e-05
PTX004	DMSO	DTXSID2021735	78.133	78.133	67-68-5	-1.35					-1.35	experimental Hansch,C et al. (1995)										7.4	1					-1	@ -1 at logKow < -1 (Gobas 1988)	-1.3	1.31	fixed @ 1.31 at logKow < 2 (DeBryun and Gobas 2007)	1.31	fixed @ 1.31 at logKow < 2 (DeBryun and Gobas 1988)	-1.3755	-1.3755	Kow QSAR & ∆SP/w1	1.53006e-09	7.2036	LSER eq 1	7.4	7.4		0.0371016	7.4371	-0.0146797	0.942277	0.275927	0.26
PTX006	Sodium arsenite	DTXSID5020104	129.909	129.909	7784-46-5																	7.4	inorganic					inorganic
PTX007	Acrylamide	DTXSID5020027	71.08	71.08	79-06-1	-0.67					-0.67	Yalkowsky et al. Chemosphere 2002, 48, 487–509	15.1					-0.4			ACD pKa/GALAS	7.4	1	1.99526e-08				-0.22	LSERD, cited in Huchthausen 2023		1.31	fixed @ 1.31 at logKow < 2 (DeBryun and Gobas 2007)	1.31	fixed @ 1.31 at logKow < 2 (DeBryun and Gobas 1988)	-0.8791	-0.8791	Kow QSAR & ∆SP/w1	2.48431e-08	5.9931	LSER eq 1	6.94	6.94		0.0371317	6.97713	-0.0123446	0.942246	0.0457941	0.0431493
PTX009	N,N'-Methylenebisacrylamide	DTXSID8025595	154.169	154.169	110-26-9		-0.666	-1.52	-1.186	-1.44	-1.353	mean of ACD consensus and KOWWIN	12.41	13.99				-1.95			ACD pKa/GALAS	7.4	0.99999	9.77228e-06				-0.56	LSERD, cited in Huchthausen 2023		1.31	fixed @ 1.31 at logKow < 2 (DeBryun and Gobas 2007)	1.31	fixed @ 1.31 at logKow < 2 (DeBryun and Gobas 1988)	-1.37769	-1.37769	Kow QSAR & ∆SP/w1	4.28285e-10	7.75658	Comptox		7.75658		0.0371121	7.79369	-0.0142887	0.942266	0.100184	0.0944003
PTX010	N-(Butoxymethyl)acrylamide	DTXSID9027443	157.213	157.213	1852-16-0		0.5	0.92	0.534	0.75	0.727	mean of ACD consensus and KOWWIN	13.7					-1.48			ACD pKa/GALAS	7.4	0.999999	5.01187e-07				1.06	LSERD, cited in Huchthausen 2023		1.31	fixed @ 1.31 at logKow < 2 (DeBryun and Gobas 2007)	1.31	fixed @ 1.31 at logKow < 2 (DeBryun and Gobas 1988)	0.14071	0.14071	Kow QSAR & ∆SP/w1	2.10075e-09	7.06594	Comptox		7.06594		0.0377818	7.10372	0.0268955	0.94157	0.00240503	0.00226451
PTX011	N-(Isobutoxymethyl)acrylamide	DTXSID2044848	157.213	157.213	16669-59-3		0.29	0.84	0.556	0.589	0.698	mean of ACD consensus and KOWWIN	13.7					-1.48			ACD pKa/GALAS	7.4	0.999999	5.01187e-07				1.32	LSERD, cited in Huchthausen 2023		1.31	fixed @ 1.31 at logKow < 2 (DeBryun and Gobas 2007)	1.31	fixed @ 1.31 at logKow < 2 (DeBryun and Gobas 1988)	0.11954	0.11954	Kow QSAR & ∆SP/w1	8.42284e-09	6.46285	Comptox		6.46285		0.0383435	6.50119	0.04492	0.940986	0.00132248	0.00124444
PTX012	N,N-Diethylacrylamide	DTXSID10181258	127.187	127.187	2675-94-7		0.108	0.85	0.758	0.47	0.804	mean of ACD consensus and KOWWIN						-0.4			ACD pKa/GALAS	7.4	1					0.3	LSERD, cited in Huchthausen 2023		1.31	fixed @ 1.31 at logKow < 2 (DeBryun and Gobas 2007)	1.31	fixed @ 1.31 at logKow < 2 (DeBryun and Gobas 1988)	0.19692	0.19692	Kow QSAR & ∆SP/w1	4.16556e-08	5.76864	Comptox		5.76864		0.037215	5.80585	0.0095304	0.942159	0.0138309	0.0130309
PTX013	Methacrylamide	DTXSID8029600	85.106	85.106	79-39-0		-1.107	-0.26	-0.119	-0.228	-0.1895	mean of ACD consensus and KOWWIN	15.1					-0.4			ACD pKa/GALAS	7.4	1	1.99526e-08				0.29	LSERD, cited in Huchthausen 2023		1.31	fixed @ 1.31 at logKow < 2 (DeBryun and Gobas 2007)	1.31	fixed @ 1.31 at logKow < 2 (DeBryun and Gobas 2007)	-0.528335	-0.528335	Kow QSAR & ∆SP/w1	2.18588e-08	6.04868	Comptox		6.04868		0.0372123	6.0859	-0.00716521	0.942162	0.014153	0.0133344
PTX014	Imidazole	DTXSID2029616	68.079	68.079	288-32-4	0.95					0.95	experimental data UFZ, Sirius T						7.55			UFZ; Sirius T3	7.4	0.414501			0.585499		0.754408	Kow-QSAR (∆mw=1)	-0.2	1.31	fixed @ 1.31 at logKow < 2 (DeBryun and Gobas 2007)	1.31	fixed @ 1.31 at logKow < 2 (DeBryun and Gobas 1988)	-1.32	-1.64509	(LSERD eq.1)& ∆SP/w of 1	1.26515e-06	4.28617	LSER eq 1	7.07	7.45247		0.0374353	7.48991	-0.00224685	0.94193	0.004859	0.00457683
PTX015	4-Methylimidazole	DTXSID9025617	82.106	82.106	822-36-6	0.91					0.91	experimental data UFZ, Sirius T						8.12			UFZ; Sirius T3	7.4	0.160049			0.839951		0.426569	Kow-QSAR (∆mw=1)		1.31	fixed @ 1.31 at logKow < 2 (DeBryun and Gobas 2007)	1.31	fixed @ 1.31 at logKow < 2 (DeBryun and Gobas 1988)	0.2743	-0.338231	Kow QSAR & ∆SP/w1	6.40673e-07	4.58167	Comptox		5.37742		0.0372553	5.41467	0.0148439	0.942117	0.0103347	0.00973654
PTX016	2-Methylimidazole	DTXSID4022107	82.106	82.106	693-98-1	0.3					0.3	experimental data UFZ, Sirius T						8.02			UFZ; Sirius T3	7.4	0.193472			0.806528		-0.139051	Kow-QSAR (∆mw=1)		1.31	fixed @ 1.31 at logKow < 2 (DeBryun and Gobas 2007)	1.31	fixed @ 1.31 at logKow < 2 (DeBryun and Gobas 1988)	-0.171	-0.733051	Kow QSAR & ∆SP/w1	6.40485e-07	4.5818	Comptox		5.29518		0.0371391	5.33232	-0.00486258	0.942238	0.038007	0.0358117
PTX017	1-Methylimidazole	DTXSID6052291	82.106	82.106	616-47-7	0.84					0.84	experimental data UFZ, Sirius T						7.63			UFZ; Sirius T3	7.4	0.370611			0.629389		0.605439	Kow-QSAR (∆mw=1)		1.31	fixed @ 1.31 at logKow < 2 (DeBryun and Gobas 2007)	1.31	fixed @ 1.31 at logKow < 2 (DeBryun and Gobas 1988)	0.2232	-0.139761	Kow QSAR & ∆SP/w1	7.97868e-06	3.48638	LSER eq 1	5.37	5.80108		0.0373367	5.83842	0.0150713	0.942033	0.00684649	0.00644962
PTX018	1H-Imidazole, 1,2-dimethyl-	DTXSID2061939	96.133	96.133	1739-84-0	1.76					1.76	experimental data UFZ, Sirius T						8.99			UFZ; Sirius T3	7.4	0.0250598			0.97494		0.985927	Kow-QSAR (∆mw=1)	-0.19	1.31	fixed @ 1.31 at logKow < 2 (DeBryun and Gobas 2007)	1.31	fixed @ 1.31 at logKow < 2 (DeBryun and Gobas 1988)	-1.34	-2.25167	(LSERD eq.1)& ∆SP/w of 1	6.64469e-06	3.56583	Comptox		5.16686		0.0376743	5.20453	0.00637062	0.941682	0.00285195	0.00268563
PTX019	2-Ethyl-4-methyl-1H-imidazole	DTXSID9044744	110.16	110.16	931-36-2	1.7					1.7	experimental data UFZ, Sirius T						9.04			UFZ; Sirius T3	7.4	0.0223956			0.977604		0.916746	Kow-QSAR (∆mw=1)		1.31	fixed @ 1.31 at logKow < 2 (DeBryun and Gobas 2007)	1.31	fixed @ 1.31 at logKow < 2 (DeBryun and Gobas 1988)	0.851	-0.0692543	Kow QSAR & ∆SP/w1	7.65117e-07	4.50458	Comptox		6.15442		0.0375891	6.19201	0.0860575	0.94177	0.00334413	0.0031494
PTX020	1H-Imidazole-1-propanamine	DTXSID7063685	125.175	125.175	5036-48-6		0.183132	0.12	-0.397	-0.565	-0.1385	mean of ACD consensus and KOWWIN						6.49	9.55		UFZ; Sirius T3	7.4	0.00626442			0.884872	0.108863	-1	@ -1 at logKow < -1 (Gobas 1988)		1.31	fixed @ 1.31 at logKow < 2 (DeBryun and Gobas 2007)	1.31	fixed @ 1.31 at logKow < 2 (DeBryun and Gobas 1988)	-0.491105	-1.46728	Kow QSAR & ∆SP/w1	4.92109e-07	4.69625	Comptox		6.89937		0.0371016	6.93647	-0.0109138	0.942277	0.275927	0.26
PTX021	propofol	DTXSID6023523	178.274	178.274	2078-54-8	3.79					3.79	experimental Hansch,C et al. (1995)	10.78								UFZ; Sirius T3	7.4	0.999583	0.000416696				3.80984	LSERD, eq. 1 (∆mw=1)		3.36	LSERD eq.1 (exp. descriptors)	3.36	LSERD eq.1 (exp. descriptors)	2.76	2.75984	(LSERD eq.1)& ∆SP/w of 1	1.58737e-06	4.18763	LSER eq 1	3.95	3.95018		1.09696	5.04714	1.70328	0.120129	3.35343e-05	4.02843e-06
PTX022	caffeine	DTXSID0020232	194.194	194.194	58-08-2	-0.07					-0.07	experimental Hansch,C et al. (1995)										7.4	1					0.28	LSERD, eq. 1		1.32354	experimental, reevaluated by Endo 2011 + density correction	1.31	fixed @ 1.31 at logKow < 2 (DeBryun and Gobas 2007)	-0.4411	-0.4411	Kow QSAR & ∆SP/w1	1.55451e-06	4.19672	LSER eq 1	9.44	9.44		0.0372096	9.47721	-0.00639093	0.942165	0.0144826	0.013645
PTX023	N-Methylaniline	DTXSID9021841	107.15	107.15	100-61-8	1.66					1.66	experimental Hansch,C et al. (1995)						4.81			UFZ; Sirius T3	7.4	0.997436			0.00256381		1.779	LSERD, eq. 1 (∆mw=1)		1.59	(LSERD eq.1)	1.31	fixed @ 1.31 at logKow < 2 (DeBryun and Gobas 1988)	0.56	0.558997	(LSERD eq.1)	8.84535e-06	3.44159	LSER eq 1	3.7	3.70111		0.0406765	3.74179	0.138147	0.938561	0.000460802	0.000432491
PTX024	Fingolimod	DTXSID40167363	307.478	307.478	162359-55-9		2.80934	5.09	4.624	5.252	4.857	mean of ACD consensus and KOWWIN						8.46			UFZ; Sirius T3	7.4	0.0801183			0.919882		4.26137	Kow-QSAR (∆mw=1)		4.00201	Kow QSAR (which yields units of L/kg) + log(1.36 kg/L) for density correction	4.00201	Kow QSAR (which yields units of L/kg) + log(1.36 kg/L) for density correction	3.15561	2.39141	Kow QSAR & ∆SP/w1	4.49557e-08	5.73552	Comptox		6.83179		1.69851	8.5303	2.13086	0.0308481	4.61719e-05	1.42432e-06
PTX025	Triadimenol	DTXSID0032493	295.77	295.77	55219-65-3	2.9					2.9	experimental, Baker,EA et al. (1992)	14.83					0			ACD pKa/GALAS	7.4	1			3.98107e-08		3.15	LSERD, eq. 1 (∆mw=1)		2.7	LSERD eq.1 (exp. descriptors)	2.7	LSERD eq.1 (exp. descriptors)	2.7	2.7	(LSERD eq.1)	2.96651e-08	5.91606	LSER eq 1	9.33	9.33		0.545628	9.87563	1.36292	0.384255	4.7902e-05	1.84066e-05
PTX026	Chlorpyrifos	DTXSID4020458	350.57	350.57	2921-88-2	4.96					4.96	experimental, Sangster et al. (1994)										7.4	1					5.1296	Kow-QSAR (∆mw=1)		3.96354	experimental, reevaluated by Endo 2011 + density correction	3.96354	experimental, reevaluated by Endo 2011 + density correction	3.2308	3.2308	Kow QSAR & ∆SP/w1	2.91816e-06	3.9232	LSER eq 1	3.86	3.86		1.80282	5.66282	2.86086	0.0263032	7.33441e-06	1.92918e-07
PTX027	Chlorpyrifos oxon	DTXSID1038666	334.51	334.51	5598-15-2		3.19	2.89	3.432	3.727	3.161	mean of ACD consensus and KOWWIN										7.4	1					3.31261	Kow-QSAR (∆mw=1)		2.79785	Kow QSAR (which yields units of L/kg) + log(1.36 kg/L) for density correction	2.79785	Kow QSAR (which yields units of L/kg) + log(1.36 kg/L) for density correction	1.91753	1.91753	Kow QSAR & ∆SP/w1	3.73562e-07	4.81595	Comptox		4.81595		0.622361	5.43831	1.13724	0.330327	3.83194e-05	1.26579e-05
PTX028	Genistein	DTXSID5022308	270.24	270.24	446-72-0	3.08206	2.9618	2.84	2.632	2.958	3.08206	PP-LFER, Ulrich, N., Endo, S., Brown, T.N., Watanabe, N., Bronner, G., Abraham, M.H., Goss, K.-U., UFZ-LSER database v 3.2.1 [Internet], Leipzig, Germany, Helmholtz Centre for Environmental Research-UFZ. 2017 [accessed on 11.08.2023]. Available from http://www.ufz.de/lserd	7.05	9.37	12.61						UFZ; Sirius T3	7.4	0.306494	0.686154	0.00735227			3.32	Henneberger et al. 2019		3.17	(LSERD eq.1)	2.83	Henneberger et al. 2019	2.6	2.17501	(LSERD eq.1)	2.14825e-10	8.05622	LSER eq 1	14.01	14.5236		0.645287	15.1689	1.36837	0.31501	3.95047e-05	1.24444e-05
PTX029	Niflumic acid	DTXSID1023368	282.221	282.221	4394-00-7	4.43					4.43	experimental Takacs-Novak et al. (1995)	4.84					2			UFZ; Sirius T3	7.4	0.00274666	0.997253				3.60491	Kow-QSAR (∆mw=1)		3.23	(LSERD eq.1)	3.71368	DBSA/w QSAR anionic (Qin 2024)	2.58	1.59061	(LSERD eq.1)& ∆SP/w of 1	8.31231e-10	7.46859	LSER eq 1	9.43	11.9912		1.40469	13.3959	1.51191	0.0595289	0.000108478	6.45756e-06
PTX030	pregnenolone	DTXSID1036541	316.483	316.483	145-13-1	4.22					4.22	experimental Hansch,C et al. (1995)	15.99								ACD pKa/GALAS	7.4	1	2.5704e-09				4.3822	Kow-QSAR (∆mw=1)		3.54974	Kow QSAR (which yields units of L/kg) + log(1.36 kg/L) for density correction	3.54974	Kow QSAR (which yields units of L/kg) + log(1.36 kg/L) for density correction	2.93	2.93	(LSERD eq.1)& ∆SP/w of 1	4.39216e-09	6.74563	LSER eq 1	11.89	11.89		1.32063	13.2106	2.16746	0.0750429	1.43702e-05	1.07838e-06
PTX031	dexamethasone	DTXSID3020384	392.467	392.467	50-02-2	1.83					1.94	experimental Hansch,C et al. (1995)	13.02	14.13	14.97						ACD pKa/GALAS	7.4	0.999998	2.39883e-06	4.46683e-13			1.73	LSERD, eq. 1 (∆mw=1)		2.12	(LSERD eq.1)	2.12	(LSERD eq.1)	1.8	1.8	(LSERD eq.1)& ∆SP/w of 1	6.55994e-11	8.57141	LSER eq 1	17.81	17.81		0.206746	18.0167	0.495043	0.714676	0.000677431	0.000484144
PTX032	Ethylenethiourea	DTXSID5020601	102.154	102.154	96-45-7	-0.66					-0.66	experimental Govers,H et al. (1986)	13					1.7			ACD pKa/GALAS	7.4	0.999997	2.51188e-06				-0.546601	Kow-QSAR (∆mw=1)		1.31	fixed @ 1.31 at logKow < 2 (DeBryun and Gobas 2007)	1.31	fixed @ 1.31 at logKow < 2 (DeBryun and Gobas 2007)	-0.8718	-0.871801	Kow QSAR & ∆SP/w1	3.86495e-09	6.80117	Comptox		6.80117		0.0371126	6.83828	-0.0130267	0.942265	0.0971407	0.0915323
PTX033	Diphenylamine	DTXSID4021975	169.227	169.227	122-39-4	3.5					3.5	experimental Hansch,C et al. (1995)						0.8			ACD pKa/GALAS	7.4	1			2.51189e-07		4.2	LSERD, eq. 1 (∆mw=1)		3.64	LSERD eq.1 (exp. descriptors)	3.64	LSERD eq.1 (exp. descriptors)	2.85	2.85	(LSERD eq.1)& ∆SP/w of 1	7.36032e-08	5.52141	LSER eq 1	4.29	4.29		1.37019	5.66019	2.00624	0.0657683	2.49435e-05	1.64049e-06
PTX034	atorvastatin	DTXSID8029868	558.648	1209.41	134523-00-5		6.81484	6.36	4.355	4.13	5.41496	mean of ACD consensus and KOWWIN	4.66								UFZ; Sirius T3	7.4	0.0018164	0.998184				4.59615	Kow-QSAR (∆mw=1)		4.39816	Kow QSAR (which yields units of L/kg) + log(1.36 kg/L) for density correction	4.45711	DBSA/w QSAR anionic (Qin 2024)	3.56292	2.56996	Kow QSAR & ∆SP/w1	1.09656e-11	9.34828	Comptox		12.0891		2.14208	14.2311	2.48844	0.011147	5.91102e-05	6.58903e-07
PTX035	fluoxetine	DTXSID7023067	309.33	345.79	54910-89-3	4.05					4.05	experimental Adlard,M et al. (1995)						10.2			UFZ; Sirius T3	7.4	0.00158239			0.998418		3.84449	Neuwöhner 2009		3.54	LSERD eq.1 (exp. descriptors)	3.54	LSERD eq.1 (exp. descriptors)	3.11	2.04	experimental, Henneberger 2016	3.12149e-08	5.89395	LSER eq 1	6.63	9.43069		1.25512	10.6858	1.87253	0.0840943	4.42303e-05	3.71951e-06
PTX036	nicotine	DTXSID1020930	162.234	162.234	54-11-5	1.17					1.17	experimental Hansch,C et al. (1995)						3.24	8.05		UFZ; Sirius T3	7.4	0.182911			0.817033	5.65248e-05	0.302622	LSERD, eq. 1 (∆mw=1)	0.78	1.31	fixed @ 1.31 at logKow < 2 (DeBryun and Gobas 2007)	1.31	fixed @ 1.31 at logKow < 2 (DeBryun and Gobas 1988)	-0.05	-0.627378	(LSERD eq.1)& ∆SP/w of 1	2.75966e-05	2.94745	LSER eq 1	5.87	6.60776		0.0372157	6.64498	0.000769868	0.942158	0.0137476	0.0129524
PTX037	valproic acid	DTXSID6023733	144.213	144.213	99-66-1	2.75					2.75	experimental Sangster et al. (1993)	4.52								UFZ; Sirius T3	7.4	0.00131652	0.998683				1.90262	Kow-QSAR (∆mw=1)		2.50604	Kow QSAR (which yields units of L/kg) + log(1.36 kg/L) for density correction	2.43696	DBSA/w QSAR anionic (Qin 2024)	1.6175	0.622616	Kow QSAR & ∆SP/w1	8.31548e-07	4.46842	LSER eq 1	4.18	7.06057		0.355135	7.41571	0.416306	0.547615	0.000594132	0.000325355
PTX038	Verapamil	DTXSID9041152	454.608	491.07	52-53-9	3.79					3.79	experimental Hansch,C et al. (1995)						8.82			UFZ; Sirius T3	7.4	0.0366264			0.963374		2.41485	LSERD for neutral and COSMO for charged		3.35	(LSERD eq.1)	3.1109	Henneberger et al. 2016	3.52	1.54	experimental, Henneberger 2016	4.68723e-07	4.71739	LSER eq 1	16.26	17.6962		0.843387	18.5396	2.00691	0.204459	0.000489233	0.000100028
PTX039	Diclofenac	DTXSID6022923	296.152	296.15	15307-86-5	4.51					4.51	Avdeef et al. 1997	4.07								Niu, L., et al. (2022). "pH-Dependent Partitioning of Ionizable Organic Chemicals between the Silicone Polymer Polydimethylsiloxane (PDMS) and Water." ACS Environmental Au.	7.4	0.000467516	0.999532				2.65272	Avdeef et al. 1997		4.1	(LSERD eq.1)	4.4	Henneberger et al. 2019	3.59	2.47	experimental, Henneberger 2016	1.5686e-10	8.1928	LSER eq 1	9.14	12.4702		2.06673	14.5369	2.07891	0.0130911	0.00441856	5.78436e-05
PTX040	bisphenol A	DTXSID7020182	228.29	228.291	80-05-7	3.32	3.32	3.64	3.63	3.43	3.32	experimental Hansch,C et al. (1995)	8.78	9.85							UFZ; Sirius T3	7.4	0.959845	0.040013	0.000141971			3.65	Kwon et al. 2006		3.01354	experimental, Endo 2011b + density correction	3.01354	experimental, Endo 2011b + density correction	2.45	2.45	experimental, Endo 2012	1.25155e-07	5.29086	LSER eq 1	10.56	10.5778		0.806921	11.3847	1.5018	0.226877	2.56556e-05	5.82067e-06
PTX041	clofibric acid	DTXSID1040661	214.648	214.65	882-09-7	2.57					2.57	experimental Hansch,C et al. (1995)	2.5								Drillia et al. 2005	7.4	1.25891e-05	0.999987				1.83003	LSERD for neutral and COSMO for charged		2.37824	Kow QSAR (which yields units of L/kg) + log(1.36 kg/L) for density correction	2.38252	DBSA/w QSAR anionic (Qin 2024)	1.4861	0.486149	Kow QSAR & ∆SP/w1	1.66056e-09	7.16806	Comptox		12.0681		0.325368	12.3934	0.346717	0.578512	0.000664711	0.000384543
PTX042	Carbendazim	DTXSID4024729	191.189	191.19	10605-21-7	1.52					1.52	experimental PhysPropNCCT	10.59					4.46			UFZ; Sirius T3	7.4	0.998853			0.00114684		1.65475	Kow-QSAR (∆mw=1)		1.31	fixed @ 1.31 at logKow < 2 (DeBryun and Gobas 2007)	1.31	fixed @ 1.31 at logKow < 2 (DeBryun and Gobas 2007)	0.7196	0.719152	Kow QSAR & ∆SP/w1	1.40402e-09	7.24094	LSER eq 1	9.29	9.2905		0.0397883	9.33029	0.129721	0.939485	0.000612819	0.000575734
PTX043	Tributyltin	DTXSID0040709	291.066	325.488	688-73-3						4.4	Arnold CG, Weidenhaupt A, David MM, Müller SR, Haderlein SB, Schwarzenbach RP. 1997. Aqueous Speciation and 1-Octanol−Water Partitioning of Tributyl- and Triphenyltin: Effect of pH and Ion Composition. Environmental Science & Technology 31(9):2596-2602.	6.25									7.4	1					3.33018	Hunziker and Escher 2001 (note higher affinity of cation to liposome)		3.67754	Kow QSAR (which yields units of L/kg) + log(1.36 kg/L) for density correction	3.67754	Kow QSAR (which yields units of L/kg) + log(1.36 kg/L) for density correction	2.822	2.822	Kow QSAR & ∆SP/w1							1.36565	not volatile, fully ionized	1.4993	0.0648194	0.000187538	1.21561e-05
PTX044	Picoxystrobin	DTXSID9047542	367.319	367.324	117428-22-5	3.28					3.28	PP-LFER, Ulrich, N., Endo, S., Brown, T.N., Watanabe, N., Bronner, G., Abraham, M.H., Goss, K.-U., UFZ-LSER database v 3.2.1 [Internet], Leipzig, Germany, Helmholtz Centre for Environmental Research-UFZ. 2017 [accessed on 11.08.2023]. Available from http://www.ufz.de/lserd						-1.14			ACD pKa/GALAS	7.4	1			2.88403e-09		2.91	LSERD, eq. 1 (∆mw=1)		2.88234	Kow QSAR (which yields units of L/kg) + log(1.36 kg/L) for density correction	2.88234	Kow QSAR (which yields units of L/kg) + log(1.36 kg/L) for density correction	2.3	2.3	(LSERD eq.1)& ∆SP/w of 1	3.89917e-09	6.79734	LSER eq 1	7.88	7.88		0.665156	8.54516	1.04198	0.298961	0.000106994	3.1987e-05
PTX045	Butoxyethanol	DTXSID1024097	118.176	118.176	111-76-2	0.83					0.83	Vaes et al. 1997b	14.9								ACD pKa/GALAS	7.4	1	3.16228e-08				0.595	Vaes et al. 1997b	0.71	1.31	fixed @ 1.31 at logKow < 2 (DeBryun and Gobas 2007)	1.31	fixed @ 1.31 at logKow < 2 (DeBryun and Gobas 2007)	-0.27	-0.27	(LSERD eq.1)& ∆SP/w of 1	1.59344e-06	4.18597	LSER eq 1	4.68	4.68		0.037331	4.71733	0.000342288	0.942039	0.00701301	0.00660653
PTX057	HC yellow 13	DTXSID10146483	250.177	250.177	10442-83-8		1.96665	2.01	2.54	2.516	2.25816	mean of ACD consensus and KOWWIN	15.7								ACD pKa/GALAS	7.4	1	5.01187e-09				2.40074	Kow-QSAR (∆mw=1)		2.15683	Kow QSAR (which yields units of L/kg) + log(1.36 kg/L) for density correction	2.15683	Kow QSAR (which yields units of L/kg) + log(1.36 kg/L) for density correction	1.25846	1.25846	Kow QSAR & ∆SP/w1	3.1984e-10	7.88338	Comptox		7.88338		0.228674	8.11205	0.442021	0.690562	0.000149633	0.000103331
PTX058	Tamoxifen	DTXSID1034187	371.524	371.524	10540-29-1	7.07	6.23546	6.3	7.88	7.882	7.07	PP-LFER, Ulrich, N., Endo, S., Brown, T.N., Watanabe, N., Bronner, G., Abraham, M.H., Goss, K.-U., UFZ-LSER database v 3.2.1 [Internet], Leipzig, Germany, Helmholtz Centre for Environmental Research-UFZ. 2017 [accessed on 11.08.2023]. Available from http://www.ufz.de/lserd						8.62			UFZ; Sirius T3	7.4	0.0568315			0.943168		5.7394	LSERD, eq. 1 (∆mw=1)		5.44	LSERD eq.1 (exp. descriptors)	5.44	LSERD eq.1 (exp. descriptors)	5.43	4.6094	(LSERD eq.1)& ∆SP/w of 1	2.23383e-08	6.03926	LSER eq 1	8.74	9.98541		3.13042	13.1158	4.03421	0.00115516	4.10137e-05	4.73773e-08
PTX059	N,N‐Dimethylacetamide (DMA)	DTXSID5020499	87.122	87.122	127-19-5	-0.77					-0.77	experimental Hansch,C et al. (1995)						-0.3			ACD pKa/GALAS	7.4	1			1.99526e-08		-0.6577	Kow-QSAR (∆mw=1)		1.31	fixed @ 1.31 at logKow < 2 (DeBryun and Gobas 2007)	1.31	fixed @ 1.31 at logKow < 2 (DeBryun and Gobas 2007)	-0.9521	-0.9521	Kow QSAR & ∆SP/w1	1.3141e-08	6.26968	LSER eq 1	5.69	5.69		0.0371088	5.72711	-0.0134748	0.942269	0.125458	0.118215
PTX060	Atrazine (ATZ)	DTXSID9020112	215.69	215.69	1912-24-9	2.61					2.61	experimental PhysPropNCCT						1.7			ACD pKa/GALAS	7.4	0.999998			1.99526e-06		2.7561	Kow-QSAR		1.90354	experimental, Endo 2011b + density correction	1.90354	experimental, Endo 2011b + density correction	1.59	1.59	experimental Endo 2012	1.23943e-08	6.29509	LSER eq 1	7.23	7.23		0.161121	7.39112	0.697544	0.781147	5.83635e-05	4.55905e-05
PTX061	Imazalil	DTXSID8024151	297.18	297.18	35554-44-0	3.82					3.82	experimental Tomlin et al. (1994)						6.78			UFZ; Sirius T3	7.4	0.806528			0.193472		3.89511	Kow-QSAR (∆mw=1)		3.26574	Kow QSAR (which yields units of L/kg) + log(1.36 kg/L) for density correction	3.26574	Kow QSAR (which yields units of L/kg) + log(1.36 kg/L) for density correction	2.3986	2.31551	Kow QSAR & ∆SP/w1	1.32081e-05	3.26747	Comptox		3.36085		1.02757	4.38842	1.67896	0.141212	2.34415e-05	3.31024e-06
PTX062	Cyclosporin A	DTXSID0020365	1202.63	1202.63	59865-13-3	2.92		1	3.35	1.81	2.92	experimental PhysPropNCCT	10.34	10.88	11.49	12.58	14.66				ACD pKa/GALAS	7.4	1					3.0692	Kow-QSAR (∆mw=1)		2.62674	Kow QSAR (which yields units of L/kg) + log(1.36 kg/L) for density correction	2.62674	Kow QSAR (which yields units of L/kg) + log(1.36 kg/L) for density correction	1.7416	1.7416	Kow QSAR & ∆SP/w1	2.26441e-11	9.03335	Comptox		9.03335		0.49398	9.52733	0.928569	0.425124	5.21504e-05	2.21704e-05
PTX063	Tetracycline	DTXSID7023645	444.44	480.9	60-54-8	-1.3					-1.3	experimental PhysPropNCCT	3.47	7.44				9.1			UFZ; Sirius T3	7.4	0.518047	0.472465	0.00942691		6.08653e-05	-1	@ -1 at logKow < -1 (Gobas 1988)	-0.57	1.31	fixed @ 1.31 at logKow < 2 (DeBryun and Gobas 2007)	1.31	fixed @ 1.31 at logKow < 2 (DeBryun and Gobas 2007)	-0.61	-0.856997	(LSERD eq.1)& ∆SP/w of 1	1.2755e-11	9.28263	LSER eq 1	28.67	28.9556		0.0371016	28.9927	-0.0119478	0.942277	0.275927	0.26
PTX064	Toluene-2,5-diamine (sulphate)	DTXSID6029123	122.171	220.25	6369-59-1		0.34	0.16	-0.224	0.167	0.11075	comptox.epa.gov/dashboard						3.26	6.22		UFZ; Sirius T3	7.4	0.938025			0.0619747		0.206932	Kow-QSAR (∆mw=1)		1.31	fixed @ 1.31 at logKow < 2 (DeBryun and Gobas 2007)	1.31	fixed @ 1.31 at logKow < 2 (DeBryun and Gobas 2007)	-0.309152	-0.334078	Kow QSAR & ∆SP/w1	5.72501e-08	5.63053	Comptox		5.65832		0.037192	5.69551	-0.0053424	0.942183	0.0171359	0.0161451
PTX065	N,N-Dimethylformamide (DMF)	DTXSID6020515	73.095	73.095	68-12-2	-1.01					-1.01	experimental PhysPropNCCT						-0.3			ACD pKa/GALAS	7.4	1					-0.75	LSERD, eq. 1 (∆mw=1)	-0.37	1.31	fixed @ 1.31 at logKow < 2 (DeBryun and Gobas 2007)	1.31	fixed @ 1.31 at logKow < 2 (DeBryun and Gobas 2007)	-1.6	-1.6	(LSERD eq.1)& ∆SP/w of 1	7.35845e-08	5.52152	LSER eq 1	5.55	5.55		0.0371063	5.58711	-0.014734	0.942272	0.155166	0.146209
PTX066	N,N'-bis-(2-hydroxyethyl)-2-nitro-p-phenylenediamine	DTXSID90232939	241.247	241.247	84041-77-0		1.18	-0.44	0.714	0.171	0.137	mean of ACD consensus and KOWWIN	15.59					4.13	1.11		ACD pKa/GALAS	7.4	1					0.25837	Kow-QSAR (∆mw=1)		1.31	fixed @ 1.31 at logKow < 2 (DeBryun and Gobas 2007)	1.31	fixed @ 1.31 at logKow < 2 (DeBryun and Gobas 2007)	-0.28999	-0.28999	Kow QSAR & ∆SP/w1	2.77298e-09	6.94536	Comptox		6.94536		0.0372041	6.98257	-0.00460588	0.94217	0.0152221	0.0143418
PTX067	Cyproconazole	DTXSID0032601	291.78	291.78	94361-06-5	2.9					2.9	experimental PhysPropNCCT	14.64					1.49			ACD pKa/GALAS	7.4	1					2.73	LSERD, eq. 1 (∆mw=1)		2.34	LSERD eq.1 (exp. descriptors)	2.34	LSERD eq.1 (exp. descriptors)	1.89	1.89	(LSERD eq.1)& ∆SP/w of 1	5.47602e-10	7.64984	LSER eq 1 exp. Descriptors	7.91	7.91		0.318517	8.22852	0.776621	0.590346	8.20099e-05	4.84143e-05
PTX068	o-Aminophenol	DTXSID8024498	109.128	109.128	27598-85-2	0.62					0.62	experimental PhysPropNCCT	9.77					4.79			UFZ; Sirius T3	7.4	0.993324	0.00423732		0.00243832		0.743583	Kow-QSAR (∆mw=1)		1.31	fixed @ 1.31 at logKow < 2 (DeBryun and Gobas 2007)	1.31	fixed @ 1.31 at logKow < 2 (DeBryun and Gobas 1988)	0.0626	-0.927973	Kow QSAR & ∆SP/w1	4.94481e-08	5.69416	Comptox		5.69707		0.0374269	5.7345	0.011721	0.941939	0.00498159	0.00469235
PTX069	Tigecycline	DTXSID2048581	585.658	585.658	220620-09-7		-0.199	-0.2	-0.053	-1.31	-0.1265	mean of ACD consensus and KOWWIN	3.07	7.31				4.57	8.4	9.15	UFZ; Sirius T3	7.4	0.522785	0.0522785		0.424936		-0.251504	Kow-QSAR (∆mw=1)		1.31	fixed @ 1.31 at logKow < 2 (DeBryun and Gobas 2007)	1.31	fixed @ 1.31 at logKow < 2 (DeBryun and Gobas 1988)	-0.482345	-0.7989	Kow QSAR & ∆SP/w1	1.3327e-11	9.26358	Comptox		9.54525		0.0371292	9.58238	-0.00980219	0.942248	0.0492393	0.0463957
PTX070	Rotenone	DTXSID6021248	394.423	394.423	83-79-4	4.1					4.1	Yalkowsky et al. Chemosphere 2002, 48, 487–509										7.4	1					4.22	LSERD, eq. 1 (∆mw=1)		3.46454	Kow QSAR (which yields units of L/kg) + log(1.36 kg/L) for density correction	3.46454	Kow QSAR (which yields units of L/kg) + log(1.36 kg/L) for density correction	3.34	3.34	(LSERD eq.1)& ∆SP/w of 1	1.81047e-09	7.13052	LSER eq 1	12.07	12.07		1.22764	13.2976	2.17487	0.0917035	1.70839e-05	1.56665e-06
PTX072	Acetaminophen	DTXSID2020006	151.165	151.165	103-90-2	0.46					0.46	experimental PhysPropNCCT	10.2	14.6				1.7			ACD pKa/GALAS	7.4	0.999998			1.99526e-06		0.584599	Kow-QSAR (∆mw=1)		1.31	fixed @ 1.31 at logKow < 2 (DeBryun and Gobas 2007)	1.31	fixed @ 1.31 at logKow < 2 (DeBryun and Gobas 2007)	-0.0542	-0.0542008	Kow QSAR & ∆SP/w1	5.74367e-09	6.62912	LSER eq 1	10.89	10.89		0.0373254	10.9273	0.00461885	0.942044	0.00718295	0.00676666
PTX073	PCB28	DTXSID2038310	257.54	257.54	7012-37-5	5.62					5.62	experimental PhysPropNCCT										7.4	1					5.7	Quinn et al. 2014		4.72	LSERD eq.1 (exp. descriptors)	4.72	LSERD eq.1 (exp. descriptors)	4.01	4.01	(LSERD eq.1)& ∆SP/w of 1	0.000199754	2.08781	LSER eq 1 exp. Descriptors	1.86	1.86		2.50186	4.36186	3.44931	0.00516728	1.00395e-05	5.18768e-08
PTX074	2-ethylimidazole	DTXSID5061457	96.13	96.13	1072-62-4		0.1976	1.1	0.472	0.161	0.786	mean of ACD consensus and KOWWIN	14.2					7.99			UFZ; Sirius T3	7.4	0.20448			0.79552		0.367227	Kow-QSAR (∆mw=1)		1.31	fixed @ 1.31 at logKow < 2 (DeBryun and Gobas 2007)	1.31	fixed @ 1.31 at logKow < 2 (DeBryun and Gobas 2007)	0.18378	-0.362853	Kow QSAR & ∆SP/w1	6.51459e-07	4.57442	Comptox		5.26377		0.0372349	5.30101	0.00964222	0.942138	0.0118476	0.0111621
PTX075	1-ethyl-1H-imidazole	DTXSID10221209	96.13	96.13	7098-07-9		1.029	1.1	0.45	0.322	0.775	mean of ACD consensus and KOWWIN						5.9			UFZ; Sirius T3	7.4	0.969347			0.0306534		0.8906	Kow-QSAR (∆mw=1)		1.31	fixed @ 1.31 at logKow < 2 (DeBryun and Gobas 2007)	1.31	fixed @ 1.31 at logKow < 2 (DeBryun and Gobas 2007)	0.17575	0.1636	Kow QSAR & ∆SP/w1	9.28574e-06	3.42049	Comptox		3.43401		0.0375603	3.47157	0.0207054	0.9418	0.00355152	0.00334482
PTX076	1-Vinylimidazole	DTXSID0061458	94.11	94.11	1072-63-5		0.805	0.96	0.736	0.39	0.848	mean of ACD consensus and KOWWIN						5.78			UFZ; Sirius T3	7.4	0.976574			0.0234264		0.967226	Kow-QSAR (∆mw=1)		1.31	fixed @ 1.31 at logKow < 2 (DeBryun and Gobas 2007)	1.31	fixed @ 1.31 at logKow < 2 (DeBryun and Gobas 2007)	0.22904	0.219786	Kow QSAR & ∆SP/w1	9.28856e-06	3.42036	Comptox		3.43066		0.0376499	3.46831	0.0262065	0.941707	0.00297736	0.0028038
PTX077	Trichlorfon	DTXSID0021389	257.43	257.43	52-68-6	0.51					0.51	experimental PhysPropNCCT	8.78								UFZ; Sirius T3	7.4	0.959981	0.0400187				0.414069	LSERD, eq. 1 (∆mw=1)	0.64	1.31	fixed @ 1.31 at logKow < 2 (DeBryun and Gobas 2007)	1.31	fixed @ 1.31 at logKow < 2 (DeBryun and Gobas 2007)	-0.18	-0.195931	(LSERD eq.1)& ∆SP/w of 1	1.4714e-07	5.22058	LSER eq 1	8.68	8.69774		0.0372508	8.73499	-0.00095921	0.942122	0.0106365	0.0100208
PTX078	5,5-Diphenylhydantoin	DTXSID8020541	252.273	252.273	57-41-0	2.47					2.47	experimental PhysPropNCCT	7.84								UFZ; Sirius T3	7.4	0.733634	0.266366				2.49567	Kow-QSAR (∆mw=1)		2.75	LSERD eq.1 (exp. descriptors)	2.75	LSERD eq.1 (exp. descriptors)	1.4131	1.29407	Kow QSAR & ∆SP/w1	6.27802e-10	7.59049	LSER eq 1	12.2	12.3345		0.559785	12.8943	0.519446	0.369148	0.00022496	8.30434e-05
PTX079	Tebuconazole	DTXSID9032113	307.82	307.82	107534-96-3	3.7					3.7	experimental PhysPropNCCT	13.7					1.8			ACD pKa/GALAS	7.4	0.999997			2.51188e-06		3.14	LSERD		2.79	LSERD eq.1 (exp. descriptors)	2.79	LSERD eq.1 (exp. descriptors)	2.311	2.311	Kow QSAR & ∆SP/w1	3.09832e-07	4.89718	LSER eq 1	9.42	9.42		0.606236	10.0262	1.14632	0.339396	5.54967e-05	1.88353e-05
PTX080	Hexachlorophene	DTXSID6020690	406.89	406.89	70-30-4	7.53844					7.53844	Hansch,C et al. (1995)	5.66	9.95							UFZ; Sirius T3	7.4	0.0178225	0.979417	0.00276037			6.79843	Kow-QSAR (∆mw=1)		5.90583	Kow QSAR (which yields units of L/kg) + log(1.36 kg/L) for density correction	6.10882	DBSA/w QSAR anionic (Qin 2024)	2.11	1.17461	(LSERD eq.1)& ∆SP/w of 1	3.62916e-11	8.8285	Comptox		10.5775		3.83594	14.4135	4.49747	0.000232808	1.77641e-05	4.13562e-09
PTX081	Triethyl-tin bromide	DTXSID9040712	285.8	285.8	2767-54-6						1.1	read across from tributyltin using a fragment constant difference of 1.1 per butyl/to methyl (from alcohol /ethanol/butanol and ethylylbenzene to butylbenzene) - TBT Arnold CG, Weidenhaupt A, David MM, Müller SR, Haderlein SB, Schwarzenbach RP. 1997. Aqueous Speciation and 1-Octanol−Water Partitioning of Tributyl- and Triphenyltin: Effect of pH and Ion Composition. Environmental Science & Technol…	6.81								R. Stuart Tobias and M. Yasuda The Journal of Physical Chemistry 1964 68 (7), 1820-1828 DOI: 10.1021/j100789a025	7.4	0.20448	0.79552				0.69	read across from tributyltin using a fragment constant difference of 0.88 per butyl/to methyl (from alcohol /ethanol/butanol - according to Endo 2011) Hunziker and Escher 2001 (note higher affinity of cation to liposome)		1.31	Kow QSAR (which yields units of L/kg) + log(1.36 kg/L) for density correction	1.31	Kow QSAR (which yields units of L/kg) + log(1.36 kg/L) for density correction	0.413	-0.133633	Kow QSAR & ∆SP/w1							0.0373885	0.0373885	0.0282195	0.941979	0.0056355	0.00530852
PTX082	PFOA	DTXSID8031865	414.07	414.07	335-67-1	3.6					3.6		2.4								ACD pKa/GALAS	7.4	9.9999e-06	0.99999				3.52	Ebert et al. 2020		3.98	Nonspecific binding, Qin 2024	3.14	Qin 2024	2.238	1.23804	Kow QSAR & ∆SP/w1	1.91692e-10	8.10571	Comptox		13.1057		0.894411	14.0001	1.35624	0.186118	4.21877e-05	7.85187e-06
PTX083	all-trans Retinoic acid	DTXSID7021239	300.442	300.442	302-79-4	6.3	6.29	9.03	5.897	6.83	6.3	experimental PhysPropNCCT	6.03								UFZ; Sirius T3	7.4	0.0409127	0.959087				5.61915	Kow-QSAR (∆mw=1)		5.02654	Kow QSAR (which yields units of L/kg) + log(1.36 kg/L) for density correction	5.22437	DBSA/w QSAR anionic (Qin 2024)	4.209	3.34515	Kow QSAR & ∆SP/w1	3.95162e-05	2.79153	LSER eq 1	7.23	8.61814		2.92144	11.5396	3.40937	0.00187607	3.33097e-05	6.24913e-08
PTX084	Haloperidol	DTXSID4034150	375.87	375.87	52-86-8	4.28	4.29	4.2		3.01	4.28	Yalkowsky et al. Chemosphere 2002, 48, 487–509	13.7					8.68			UFZ; Sirius T3	7.4	0.0498639			0.950136		2.831	LSERD, eq. 1 (∆mw=1)		3.06	LSERD eq.1 (exp. descriptors)	3.06	LSERD eq.1 (exp. descriptors)	2.93	2.091	(LSERD eq.1)& ∆SP/w of 1	4.9482e-11	8.69386	LSER eq 1	12.07	13.3722		0.804712	14.1769	1.47549	0.222623	0.000172346	3.83683e-05
PTX085	Chlorpromazine	DTXSID0022808	318.86	355.32	50-53-3	5.41	4.08	4.32	5.361	5.2	5.41	experimental PhysPropNCCT						9.18			UFZ; Sirius T3	7.4	0.0163249			0.983675		4.39953	LSERD, eq. 1 (∆mw=1)		4.34	LSERD eq.1 (exp. descriptors)	4.34	LSERD eq.1 (exp. descriptors)	4.03	3.08953	(LSERD eq.1)& ∆SP/w of 1	8.76489e-09	6.44556	LSER eq 1	7.13	8.91715		2.02282	10.94	2.65116	0.0146222	7.08642e-05	1.03619e-06
PTX086	Carbamazepine	DTXSID4022731	236.274	236.274	298-46-4	2.45					2.45	experimental PhysPropNCCT	14.3					0.1			ACD pKa/GALAS	7.4	1			5.01187e-08		2.37	LSERD, eq. 1		2.2	(LSERD eq.1)	1.33	Endo et al. 2011b	1.58	1.58	(LSERD eq.1)& ∆SP/w of 1	2.24067e-10	8.03793	LSER eq 1 exp. Descriptors	9.37	9.37		0.0526015	9.4226	0.515567	0.925456	0.000119844	0.000110911
PTX087	Imidacloprid	DTXSID5032442	255.66	255.66	138261-41-3	0.57					0.57	experimental PhysPropNCCT	11.1					0.5			ACD pKa/GALAS	7.4	1					0.6957	Kow-QSAR (∆mw=1)		1.31	fixed @ 1.31 at logKow < 2 (DeBryun and Gobas 2007)	1.31	fixed @ 1.31 at logKow < 2 (DeBryun and Gobas 2007)	0.0261	0.0261	Kow QSAR & ∆SP/w1	1.9275e-10	8.10332	Comptox		8.10332		0.0373924	8.14071	0.00931093	0.941975	0.00556204	0.0052393
PTX088	Fipronil	DTXSID4034609	437.14	437.14	120068-37-3	4					4	experimental PhysPropNCCT										7.4	1					4.16	Kow-QSAR (∆mw=1)		3.39354	Kow QSAR (which yields units of L/kg) + log(1.36 kg/L) for density correction	3.39354	Kow QSAR (which yields units of L/kg) + log(1.36 kg/L) for density correction	2.53	2.53	Kow QSAR & ∆SP/w1	9.15826e-09	6.4265	Comptox		6.4265		1.16279	7.58928	1.92118	0.105975	1.69734e-05	1.79876e-06
PTX089	Thiamethoxam	DTXSID2034962	291.71	291.71	153719-23-4	0.04	-0.119138	0.8	-0.328	-1.156	0.04	PP-LFER, Ulrich, N., Endo, S., Brown, T.N., Watanabe, N., Bronner, G., Abraham, M.H., Goss, K.-U., UFZ-LSER database v 3.2.1 [Internet], Leipzig, Germany, Helmholtz Centre for Environmental Research-UFZ. 2017 [accessed on 11.08.2023]. Available from http://www.ufz.de/lserd						2.3			ACD pKa/GALAS	7.4	1					-0.25	LSERD, eq. 1 (∆mw=1)	-0.22	1.31	fixed @ 1.31 at logKow < 2 (DeBryun and Gobas 2007)	1.31	fixed @ 1.31 at logKow < 2 (DeBryun and Gobas 2007)	-0.85	-0.85	(LSERD eq.1)& ∆SP/w of 1	2.33251e-08	6.02049	LSER eq 1	11.38	11.38		0.0371293	11.4171	-0.0123117	0.942248	0.0490691	0.0462353
PTX090	Azoxystrobin	DTXSID0032520	403.394	403.394	131860-33-8	2.5					2.5	experimental PhysPropNCCT						0.6			ACD pKa/GALAS	7.4	1					2.35	LSERD, eq. 1 (∆mw=1)		2.32854	Kow QSAR (which yields units of L/kg) + log(1.36 kg/L) for density correction	2.32854	Kow QSAR (which yields units of L/kg) + log(1.36 kg/L) for density correction	1.69	1.69	(LSERD eq.1)& ∆SP/w of 1	3.38183e-09	6.85916	LSER eq 1	14.46	14.46		0.302978	14.763	0.55068	0.604264	0.000192197	0.000116138
PTX091	Camptothecin	DTXSID0030956	348.358	348.358	7689-03-4	1.74					1.74	experimental PhysPropNCCT	9.67								UFZ; Sirius T3	7.4	1					1.8774	Kow-QSAR (∆mw=1)		1.31	fixed @ 1.31 at logKow < 2 (DeBryun and Gobas 2007)	1.31	fixed @ 1.31 at logKow < 2 (DeBryun and Gobas 2007)	0.8802	0.8802	Kow QSAR & ∆SP/w1	1.60407e-09	7.18309	Comptox		7.18309		0.0415824	7.22467	0.195817	0.93762	0.000367745	0.000344805
PTX092	Tetraethylthiuram disulfide	DTXSID1021322	296.52	296.52	97-77-8	3.88					3.88	experimental PhysPropNCCT						-1.6			ACD pKa/GALAS	7.4	1					4.0388	Kow-QSAR (∆mw=1)		3.27	LSERD eq.1 (exp. descriptors)	3.27	LSERD eq.1 (exp. descriptors)	2.4424	2.4424	Kow QSAR & ∆SP/w1	4.17988e-08	5.76715	LSER eq 1	8.93	8.93		1.04926	9.97926	1.80581	0.136023	1.74807e-05	2.37779e-06
PTX093	Mebendazole	DTXSID4040682	295.298	295.298	31431-39-7	2.83					2.83	experimental PhysPropNCCT	6.45					3.64			Niu, L., et al. (2022). "pH-Dependent Partitioning of Ionizable Organic Chemicals between the Silicone Polymer Polydimethylsiloxane (PDMS) and Water." ACS Environmental Au.	7.4	0.100881	0.899102		1.75311e-05		2.62056	LSERD, eq. 1 (∆mw=1)		3.03	(LSERD eq.1)	3.03	(LSERD eq.1)	2.55	1.83056	(LSERD eq.1)& ∆SP/w of 1	1.73338e-10	8.14942	LSER eq 1	14.05	15.0462		0.777198	15.8234	1.13661	0.235639	0.000264341	6.2289e-05
PTX094	Citalopram	DTXSID8022826	324.399	324.399	59729-33-8	3.58033		3.74			3.58033	PP-LFER						9.54			UFZ; Sirius T3	7.4	0.00719226			0.992808		1.53934	LSERD for neutral and COSMO for charged		2.76	LSERD eq.1 (exp. descriptors)	2.76	LSERD eq.1 (exp. descriptors)	2.44	1.46724	(LSERD eq.1)& ∆SP/w of 1	3.94344e-06	3.79243	LSER eq 1	10.35	12.4931		0.561991	13.0551	0.973164	0.366469	0.00204926	0.00075099
PTX095	Lidocaine	DTXSID1045166	234.343	234.343	137-58-6	2.44					2.44	experimental PhysPropNCCT	13.1					7.19			UFZ; Sirius T3 + ACD pKa/GALAS	7.4	0.618584			0.381416		1.79032	Avdeef et al., 1998		2.2	LSERD eq.1 (exp. descriptors)	2.2	LSERD eq.1 (exp. descriptors)	1.65	1.46738	(LSERD eq.1)& ∆SP/w of 1	1.95107e-10	8.09804	LSER eq 1	7.96	8.1686		0.238938	8.40754	0.417235	0.675773	0.000623522	0.000421359
PTX096	Cyclophosphamide	DTXSID5020364	261.08	279.1	50-18-0	0.63					0.63	experimental PhysPropNCCT										7.4	1					0.7563	Kow-QSAR (∆mw=1)		1.31	fixed @ 1.31 at logKow < 2 (DeBryun and Gobas 2007)	1.31	fixed @ 1.31 at logKow < 2 (DeBryun and Gobas 2007)	0.0699	0.0699	Kow QSAR & ∆SP/w1	1.0387e-06	4.37182	Comptox		4.37182		0.0374368	4.40926	0.0123169	0.941929	0.00483788	0.00455694
PTX097	Propylthiouracil	DTXSID5021209	170.23	170.23	51-52-5	-0.33	-0.385	0.98	0.49	1.37	-0.33	PP-LFER, Ulrich, N., Endo, S., Brown, T.N., Watanabe, N., Bronner, G., Abraham, M.H., Goss, K.-U., UFZ-LSER database v 3.2.1 [Internet], Leipzig, Germany, Helmholtz Centre for Environmental Research-UFZ. 2017 [accessed on 11.08.2023]. Available from http://www.ufz.de/lserd	8.05								UFZ; Sirius T3	7.4	0.817079	0.182921				-0.268121	LSERD, eq. 1 (∆mw=1)	0.06	1.31	fixed @ 1.31 at logKow < 2 (DeBryun and Gobas 2007)	1.31	fixed @ 1.31 at logKow < 2 (DeBryun and Gobas 2007)	-0.84	-0.918121	(LSERD eq.1)& ∆SP/w of 1	2.67824e-08	5.96046	LSER eq 1	10.08	10.1677		0.0371279	10.2049	-0.0123189	0.94225	0.0511597	0.0482052
PTX098	Methimazole	DTXSID4020820	114.17	114.17	60-56-0	-0.34					-0.34	experimental PhysPropNCCT	11.6					-1.8			ACD pKa/GALAS	7.4	1					-0.06	LSERD, eq. 1 (∆mw=1)	0.21	1.31	fixed @ 1.31 at logKow < 2 (DeBryun and Gobas 2007)	1.31	fixed @ 1.31 at logKow < 2 (DeBryun and Gobas 2007)	-0.89	-0.89	(LSERD eq.1)& ∆SP/w of 1	9.6663e-09	6.40305	Comptox		6.40305		0.0371477	6.4402	-0.0117892	0.942229	0.0316823	0.029852
PTX099	Azacytidine	DTXSID9020116	244.207	244.207	320-67-2	-2.17					-2.17	experimental PhysPropNCCT	13.7	15.1				3.39			UFZ; Sirius T3	7.4	0.999999	5.01187e-07	9.99999e-15			-1	@ -1 at logKow < -1 (Gobas 1988)		1.31	fixed @ 1.31 at logKow < 2 (DeBryun and Gobas 2007)	1.31	fixed @ 1.31 at logKow < 2 (DeBryun and Gobas 2007)	-1.9741	-1.9741	Kow QSAR & ∆SP/w1	1.26499e-10	8.28622	Comptox		8.28622		0.0371016	8.32332	-0.0151045	0.942277	0.275927	0.26
PTX100	Cytosinearabinoside	DTXSID3022877	243.219	243.219	147-94-4		-2.508	-2.46	-2.183	-1.953	-2.3215	mean of ACD consensus and KOWWIN	13.7	15.1				4.19			UFZ; Sirius T3	7.4	0.999999	5.01187e-07	9.99999e-15			-1	@ -1 at logKow < -1 (Gobas 1988)		1.31	fixed @ 1.31 at logKow < 2 (DeBryun and Gobas 2007)	1.31	fixed @ 1.31 at logKow < 2 (DeBryun and Gobas 2007)	-2.08469	-2.0847	Kow QSAR & ∆SP/w1	1.33898e-10	8.26154	Comptox		8.26154		0.0371016	8.29864	-0.0151367	0.942277	0.275927	0.26
PTX101	Hydroxyurea	DTXSID6025438	76.055	76.055	127-07-1	-1.8					-1.8	experimental PhysPropNCCT										7.4	1					-1	@ -1 at logKow < -1 (Gobas 1988)		1.31	fixed @ 1.31 at logKow < 2 (DeBryun and Gobas 2007)	1.31	fixed @ 1.31 at logKow < 2 (DeBryun and Gobas 2007)	-1.704	-1.704	Kow QSAR & ∆SP/w1	1.08658e-08	6.35225	Comptox		6.35225		0.0371016	6.38935	-0.014981	0.942277	0.275927	0.26
PTX102	Colchicine	DTXSID5024845	399.443	399.443	64-86-8	1.3					1.3	experimental PhysPropNCCT	14.6					-0.7			ACD pKa/GALAS	7.4	1					2.41	LSERD, eq. 1 (∆mw=1)		1.31	fixed @ 1.31 at logKow < 2 (DeBryun and Gobas 2007)	1.31	fixed @ 1.31 at logKow < 2 (DeBryun and Gobas 2007)	2.27	2.27	(LSERD eq.1)& ∆SP/w of 1	8.57951e-12	9.45485	LSER eq 1	19.78	19.78		0.0522035	19.8322	0.89412	0.926574	0.000109167	0.000101152
PTX103	Aspartame	DTXSID0020107	294.307	294.307	22839-47-0		-1.20454	0.07	0.929	1.108	0.4995	mean of ACD consensus and KOWWIN	2.43	11.11				7.76			ACD pKa/GALAS	7.4	0.69	0.31				-1	@ -1 at logKow < -1 (Gobas 1988)		1.31	fixed @ 1.31 at logKow < 2 (DeBryun and Gobas 2007)	1.31	fixed @ 1.31 at logKow < 2 (DeBryun and Gobas 2007)	-0.025365	-0.16743	Kow QSAR & ∆SP/w1	5.06511e-11	8.68372	Comptox		8.84487		0.0371016	8.88197	-0.00270187	0.942277	0.275927	0.26
PTX104	5-Fluorouracil	DTXSID2020634	130.078		51-21-8	-0.89	-0.889365	-0.81	-0.572	-0.779	-0.89	experimental PhysPropNCCT	7.8								ACD pKa/GALAS	7.4	0.72	0.28				-1	@ -1 at logKow < -1 (Gobas 1988)		1.31	fixed @ 1.31 at logKow < 2 (DeBryun and Gobas 2007)	1.31	fixed @ 1.31 at logKow < 2 (DeBryun and Gobas 2007)	-1.0397	-1.1658	Kow QSAR & ∆SP/w1	1.51587e-08	6.20765	LSER eq 1	8.29	8.43267		0.0371016	8.46977	-0.0140179	0.942277	0.275927	0.26
PTX105	Methotrexate	DTXSID4020822	454.447	472.5	59-05-2	-1.85					-1.85	experimental PhysPropNCCT	3.32	4.65	14.4			1.2	5.52		UFZ; Sirius T3	7.4	1.47648e-07	0.00177512	0.998225			-1	@ -1 at logKow < -1 (Gobas 1988)		1.31	fixed @ 1.31 at logKow < 2 (DeBryun and Gobas 2007)	1.31	fixed @ 1.31 at logKow < 2 (DeBryun and Gobas 2007)	-1.7405	-2.7405	Kow QSAR & ∆SP/w1	1.4525e-11	9.22619	LSER eq 1	29.62	36.4508		0.0371016	36.4879	-0.0150025	0.942277	0.275927	0.26
PTX106	Bromodeoxyuridine	DTXSID7033105	307.1	307.1	59-14-3	-0.29					-0.29	experimental PhysPropNCCT	7.87	14.6							UFZ; Sirius T3 + ACD pKa/GALAS	7.4	0.746913	0.253087	1.59687e-08			-0.285158	Kow-QSAR (∆mw=1)		1.31	fixed @ 1.31 at logKow < 2 (DeBryun and Gobas 2007)	1.31	fixed @ 1.31 at logKow < 2 (DeBryun and Gobas 2007)	-0.6017	-0.713958	Kow QSAR & ∆SP/w1	1.81557e-11	9.1293	Comptox		9.25603		0.0371267	9.29315	-0.0109512	0.942251	0.0532065	0.0501339
PTX107	17alpha-Ethinylestradiol	DTXSID5020576	296.41		57-63-6	3.67					3.67	experimental PhysPropNCCT	10	13.7							ACD pKa/GALAS	7.4	0.997494	0.00250559	1.25577e-09			4.1959	Kwon, J.H., Liljestrand, H.M. and Katz, L.E. (2006). Partitioning of moderately hydrophobic endocrine disruptors between water and synthetic membrane vesicles. Environmental Toxicology and Chemistry, 25(8): 1984-1992. 10.1897/05-550r.1	3.63	3.63	LSERD eq.1 (exp. descriptors)	3.63	LSERD eq.1 (exp. descriptors)	3.25	3.24902	LSERD eq.1 (exp. descriptors)	9.44017e-08	5.41333	LSER eq 1 exp. Descriptors	12.18	12.1811		1.36122	13.5423	2.12324	0.0671304	2.46692e-05	1.65605e-06
PTX108	Cyproterone acetate	DTXSID5020366	416.94		427-51-0		3.41	4.18	3.621	3.278	3.9005	mean of ACD consensus and KOWWIN										7.4	1					4.68	LSER	4.21	4.21	LSERD eq.1 (exp. descriptors)	4.21	LSERD eq.1 (exp. descriptors)	4.01	4.01	LSERD eq.1 (exp. descriptors)	3.71754e-08	5.81805	LSER eq 1 exp. Descriptors	13.48	13.48		1.91791	15.3979	2.7382	0.0188662	2.87931e-05	5.43217e-07
PTX109	Progesterone	DTXSID3022370	314.469		57-83-0	3.87					3.87	experimental PhysPropNCCT										7.4	1					3.68	LSER	3.09	3.09	LSERD eq.1 (exp. descriptors)	3.09	LSERD eq.1 (exp. descriptors)	3.47	3.47	LSERD eq.1 (exp. descriptors)	1.30441e-06	4.2729	LSER eq 1 exp. Descriptors	10.11	10.11		0.867611	10.9776	2.05474	0.198971	2.73013e-05	5.43217e-06
PTX110	Spironolactone	DTXSID6034186	416.58		52-01-7	2.78					2.78	experimental PhysPropNCCT										7.4	1					2.08	LSER	2.4	2.4	LSERD eq.1 (exp. descriptors)	2.4	LSERD eq.1 (exp. descriptors)	2.1	2.1	LSERD eq.1 (exp. descriptors)	1.12379e-08	6.33762	LSER eq 1 exp. Descriptors	14.92	14.92		0.33621	15.2562	0.727778	0.567543	0.000381044	0.000216259
PTX111	17-Methyltestosterone	DTXSID1033664	302.458		58-18-4	3.36					3.36	experimental PhysPropNCCT	16								ACD pKa/GALAS	7.4	1					3.9	LSER	3.5	3.5	LSERD eq.1 (exp. descriptors)	3.5	LSERD eq.1 (exp. descriptors)	3.12	3.12	LSERD eq.1 (exp. descriptors)	4.51405e-09	6.73374	LSER eq 1 exp. Descriptors	9.66	9.66		1.22358	10.8836	1.90433	0.0905562	3.61456e-05	3.27321e-06
PTX112	Finasteride	DTXSID3020625	372.553		98319-26-7	3.03					3.03	experimental PhysPropNCCT	14.8	15.4				-0.7	-0.1		ACD pKa/GALAS	7.4	1	3.98107e-08	3.98107e-16			3.11	LSER	3.3	3.3	LSERD eq.1 (exp. descriptors)	3.3	LSERD eq.1 (exp. descriptors)	3.06	3.06	LSERD eq.1 (exp. descriptors)	2.21534e-09	7.04287	LSER eq 1 exp. Descriptors	13.55	13.55		1.01564	14.5656	1.6217	0.141323	0.00014281	2.01824e-05
PTX113	Fenitrothion	DTXSID4032613	277.23		122-14-5	3.3					3.3	experimental PhysPropNCCT										7.4	1					3.72	LSER	3.51	3.51	LSERD eq.1 (exp. descriptors)	3.51	LSERD eq.1 (exp. descriptors)	2.75	2.75	LSERD eq.1 (exp. descriptors)	9.23114e-07	4.42305	LSER eq 1 exp. Descriptors	4.87	4.87		1.22188	6.09188	1.6442	0.090292	5.48686e-05	4.9542e-06
PTX114	Estriol	DTXSID9022366	288.387		50-27-1	2.45					2.45	experimental PhysPropNCCT	10	15							ACD pKa/GALAS	7.4	0.997494	0.00250559	6.29376e-11			1.95856	Kwon, J.H., Liljestrand, H.M. and Katz, L.E. (2006). Partitioning of moderately hydrophobic endocrine disruptors between water and synthetic membrane vesicles. Environmental Toxicology and Chemistry, 25(8): 1984-1992. 10.1897/05-550r.1	2.14	2.14	LSERD eq.1 (exp. descriptors)	2.14	LSERD eq.1 (exp. descriptors)	1.76	1.75902	LSERD eq.1 (exp. descriptors)	5.16783e-09	6.675	LSER eq 1 exp. Descriptors	12.88	12.8811		0.215865	13.097	0.497734	0.703988	0.000406297	0.000286029
PTX115	Metformin (hydrochloride)	DTXSID2023270	129.167	165.63	657-24-9		0.38	-2.64	-1.122	-2.313	-1.881	mean of ACD consensus and KOWWIN						3	11.9		ACD pKa/GALAS	7.4	3.16205e-05			0.999929	3.98079e-05	-1	@ -1 at logKow < -1 (Gobas 1988)	-1.53	1.31	fixed @ 1.31 at logKow < 2 (DeBryun and Gobas 2007)	1.31	fixed @ 1.31 at logKow < 2 (DeBryun and Gobas 2007)	-2.44	-3.43988	LSERD eq.1 (exp. descriptors)	3.53566e-09	6.83984	LSER eq 1 exp. Descriptors	9.05	13.55		0.0371016	13.5871	-0.0151987	0.942277	0.275927	0.26
PTX116	Perchloric acid	DTXSID8047004	100.45		7601-90-3			-4.63			-4.63	EPISUITE KOWWIN										7.4	0	1				-1	@ -1 at logKow < -1 (Gobas 1988)		1.31	fixed @ 1.31 at logKow < 2 (DeBryun and Gobas 2007)	1.31	fixed @ 1.31 at logKow < 2 (DeBryun and Gobas 2007)	-3.7699	-4.7699	Kow QSAR & ∆SP/w1							0.0371016	0.0371016	-0.0152454	0.942277	0.275927	0.26
PTX117	Vinclozolin	DTXSID4022361	286.11		50471-44-8	3.1					3.1	experimental PhysPropNCCT										7.4	1					3.04	LSER	2.78	2.78	LSERD eq.1 (exp. descriptors)	2.78	LSERD eq.1 (exp. descriptors)	2.08	2.08	LSERD eq.1 (exp. descriptors)	2.45822e-08	5.99769	LSER eq 1 exp. Descriptors	5.32	5.32		0.594558	5.91456	1.00235	0.346689	6.83965e-05	2.37123e-05
PTX118	Tiratricol	DTXSID2045232	621.935		51-24-1		4.81956	5.67	5.276	5.474	5.473	mean of ACD consensus and KOWWIN	4.48	8.51							UFZ; Sirius T3	7.4	0.00111442	0.926933	0.0719529			4.65206	Kow-QSAR (∆mw=1)		4.43937	Kow QSAR (which yields units of L/kg) + log(1.36 kg/L) for density correction	4.49905	DBSA/w QSAR anionic (Qin 2024)	3.60529	2.60962	Kow QSAR & ∆SP/w1	1.167e-09	7.32124	LSER	11.52	14.473		2.18433	16.6573	2.53941	0.0101212	5.72369e-05	5.79308e-07
PTX119	Flutamide	DTXSID7032004	276.215		13311-84-7	3.35	3.34986	3.51	3.14	3.716	3.35	PhysPropNCCT (COMPTOX)	12.29								ACD pKa/GALAS	7.4	1					3.42	LSER	3.2	3.14	LSERD	3.14	LSERD	2.5	2.5	LSERD eq.1 (exp. descriptors)	8.03811e-09	6.48316	LSER eq 1 exp. Descriptors	6.28	6.28		0.888716	7.16872	1.37297	0.187784	5.26399e-05	9.88492e-06
PTX120	Estrone	DTXSID4022367	270.372		53-16-7	3.13	3.13238	3.43	3.688	3.376	3.13	PhysPropNCCT, Yalkowsky et al. Chemosphere 2002, 48, 487509 (COMPTOX)	10.34								UFZ; Sirius T3	7.4	0.998853	0.00114684				3.92221	Kwon, J.H., Liljestrand, H.M. and Katz, L.E. (2006). Partitioning of moderately hydrophobic endocrine disruptors between water and synthetic membrane vesicles. Environmental Toxicology and Chemistry, 25(8): 1984-1992. 10.1897/05-550r.1	3.19	2.82354	experimental, Endo 2011b + density correction	2.82354	experimental, Endo 2011b + density correction	2.68	2.67955	LSERD eq.1 (exp. descriptors)	1.04783e-09	7.36802	LSER eq 1 exp. Descriptors	9.1	9.1005		0.725365	9.82586	1.75682	0.279057	1.11448e-05	3.11005e-06
PTX121	Testosterone	DTXSID8022371	288.431		58-22-0	3.32					3.32	experimental PhysPropNCCT	16								ACD pKa/GALAS	7.4	1	2.51189e-09				3.55	LSER	3.3	3.3	LSERD eq.1 (exp. descriptors)	3.3	LSERD eq.1 (exp. descriptors)	2.84	2.84	LSERD eq.1 (exp. descriptors)	7.04681e-08	5.54032	LSER eq 1 exp. Descriptors	9.78	9.78		1.02961	10.8096	1.59616	0.138233	5.30104e-05	7.3278e-06
PTX122	Linuron	DTXSID2024163	249.09		330-55-2	3.2					3.2	experimental PhysPropNCCT										7.4	1					3.13	LSER	2.73	2.73	LSERD eq.1 (exp. descriptors)	2.73	LSERD eq.1 (exp. descriptors)	2.05	2.05	LSERD eq.1 (exp. descriptors)	1.11731e-09	7.34014	LSER eq 1 exp. Descriptors	5.63	5.63		0.564422	6.19442	1.04438	0.369614	5.21464e-05	1.92741e-05
PTX123	17beta-Trenbolone	DTXSID0034192	270.372		10161-33-8		2.95	2.65	2.475	2.269	2.5625	mean of ACD consensus and KOWWIN	16								ACD pKa/GALAS	7.4	1	2.51189e-09				2.34	LSER	2.22	2.22	LSERD eq.1 (exp. descriptors)	2.22	LSERD eq.1 (exp. descriptors)	1.68	1.68	LSERD eq.1 (exp. descriptors)	7.06012e-08	5.5395	LSER eq 1 exp. Descriptors	10.49	10.49		0.253211	10.7432	0.543419	0.660855	0.000179832	0.000118843
PTX124	Raloxifene hydrochloride	DTXSID3023550	473.6	510.05	84449-90-1		4.41	6.09	5.48	6.8	5.785	mean of ACD consensus and KOWWIN	8.7	9.5				8.1			ACD pKa/GALAS	7.4	0.166338			0.833662		5.36028	Kow-QSAR (∆mw=1)		4.66089	Kow QSAR (which yields units of L/kg) + log(1.36 kg/L) for density correction	4.66089	Kow QSAR (which yields units of L/kg) + log(1.36 kg/L) for density correction	3.83305	3.23048	Kow QSAR & ∆SP/w1	1.09144e-10	8.35031	LSER	15.09	15.869		2.39106	18.2601	3.13078	0.00647443	1.75185e-05	1.13422e-07
PTX125	5alpha-Dihydrotestosterone	DTXSID9022364	290.447		521-18-6	3.55					3.55	experimental PhysPropNCCT	16								ACD pKa/GALAS	7.4	1	2.51189e-09				3.7055	Kow-QSAR		3.07404	Kow QSAR (which yields units of L/kg) + log(1.36 kg/L) for density correction	3.07404	Kow QSAR (which yields units of L/kg) + log(1.36 kg/L) for density correction	2.2015	2.2015	Kow QSAR & ∆SP/w1	9.13098e-10	7.42779	LSER	6.5	6.5		0.858034	7.35803	1.49297	0.203545	2.5166e-05	5.1224e-06
PTX126	Anastrozole	DTXSID9022607	293.374		120511-73-1		2.68	2.37	2.675	0.969	2.5225	mean of ACD consensus and KOWWIN						1.2			ACD pKa/GALAS	7.4	1			3.98107e-08		2.66772	Kow-QSAR		2.34451	Kow QSAR (which yields units of L/kg) + log(1.36 kg/L) for density correction	2.34451	Kow QSAR (which yields units of L/kg) + log(1.36 kg/L) for density correction	1.45142	1.45142	Kow QSAR & ∆SP/w1	3.90099e-06	3.79713	LSER	9.42	9.42		0.318466	9.73847	0.616974	0.589707	9.47571e-05	5.5879e-05
PTX127	Cortisol	DTXSID7020714	362.466		50-23-7	1.61					1.61	experimental PhysPropNCCT	13.2	14.5							ACD pKa/GALAS	7.4	0.999998	1.58489e-06	1.25892e-13			2.12	LSER	2.27	1.31	fixed @ 1.31 at logKow < 2 (DeBryun and Gobas 2007)	1.31	fixed @ 1.31 at logKow < 2 (DeBryun and Gobas 2007)	1.97	1.97	LSERD eq.1 (exp. descriptors)	9.22306e-12	9.42343	LSER eq 1 exp. Descriptors	16.52	16.52		0.0449095	16.5649	0.645804	0.93416	0.000211131	0.00019723
PTX128	Metyrapone	DTXSID1023314	226.279		54-36-4		2.53848	1.88	1.713	1.188	1.7965	mean of ACD consensus and KOWWIN						3.11	4.58		UFZ; Sirius T3	7.4	0.998489			0.00151127		1.93387	Kow-QSAR (∆mw=1)		1.31	fixed @ 1.31 at logKow < 2 (DeBryun and Gobas 2007)	1.31	fixed @ 1.31 at logKow < 2 (DeBryun and Gobas 2007)	0.921445	0.920854	Kow QSAR & ∆SP/w1	1.01694e-08	6.38101	LSER	7.34	7.34066		0.0422019	7.38286	0.216098	0.936976	0.000323125	0.000302761
PTX129	Levothyroxine	DTXSID8023214	776.874		51-48-9		4.93	4.12	4.8	5.927	4.46	mean of ACD consensus and KOWWIN	4.82	7.06				9.05			Niu, L., et al. (2022). "pH-Dependent Partitioning of Ionizable Organic Chemicals between the Silicone Polymer Polydimethylsiloxane (PDMS) and Water." ACS Environmental Au.	7.4	0.021897			0.978103		3.70272	Kow-QSAR (∆mw=1)		3.72014	Kow QSAR (which yields units of L/kg) + log(1.36 kg/L) for density correction	3.72014	Kow QSAR (which yields units of L/kg) + log(1.36 kg/L) for density correction	2.8658	1.94392	Kow QSAR & ∆SP/w1	1.12598e-09	7.33678	LSER	15.08	16.7396		1.41331	18.1529	1.68311	0.0584717	8.81672e-05	5.15529e-06
PTX130	Aldosterone	DTXSID7022419	360.45		52-39-1		1.55172	0.5	1.072	0.725	0.786	mean of ACD consensus and KOWWIN										7.4	1					1.93	LSER	2.02	1.31	fixed @ 1.31 at logKow < 2 (DeBryun and Gobas 2007)	1.31	fixed @ 1.31 at logKow < 2 (DeBryun and Gobas 2007)	1.69	1.69	LSERD eq.1 (exp. descriptors)	5.27287e-11	8.66626	LSER eq 1 exp. Descriptors	15.33	15.33		0.0421568	15.3722	0.456352	0.937023	0.000326004	0.000305473
PTX131	Iopanoic acid	DTXSID6023159	570.935		96-83-3		3.6	5.78	3.998	4.187	4.889	mean of ACD consensus and KOWWIN	4.47					0.62			UFZ; Sirius T3	7.4	0.00117352	0.998826				4.14456	LSER	4.56	4.02473	Kow QSAR (which yields units of L/kg) + log(1.36 kg/L) for density correction	4.11842	DBSA/w QSAR anionic (Qin 2024)	4.2	3.20456	LSERD eq.1 (exp. descriptors)	5.08335e-10	7.68216	LSER eq 1 exp. Descriptors	11.41	14.3405		1.80283	16.1433	2.73734	0.0241658	7.71274e-05	1.86385e-06
PTX132	Fulvestrant	DTXSID4022369	606.78		129453-61-8		9.97	9.09	7.558	7.918	8.324	mean of ACD consensus and KOWWIN	10								ACD pKa/GALAS	7.4	0.997494	0.00250559				8.52626	Kow-QSAR (∆mw=1)		6.46358	Kow QSAR (which yields units of L/kg) + log(1.36 kg/L) for density correction	6.46358	Kow QSAR (which yields units of L/kg) + log(1.36 kg/L) for density correction	5.68652	5.68554	Kow QSAR & ∆SP/w1	2.86328e-08	5.93145	LSER	10.6	10.6011		4.8046	15.4057	6.22898	3.1017e-05	2.49525e-06	7.73952e-11
PTX133	Triphenyl phosphate	DTXSID1021952	326.288		115-86-6	4.59					4.59	experimental PhysPropNCCT										7.4	1					4.18	LSER	3.7	3.7	LSERD eq.1 (exp. descriptors)	3.7	LSERD eq.1 (exp. descriptors)	3.24	3.24	LSERD eq.1 (exp. descriptors)	1.86108e-06	4.11854	LSER eq 1 exp. Descriptors	5.78	5.78		1.42029	7.20029	2.10984	0.0584963	2.9366e-05	1.7178e-06
PTX134	Prochloraz	DTXSID4024270	376.66		67747-09-5	4.1					4.1	experimental PhysPropNCCT						4.12			UFZ; Sirius T3	7.4	0.999475			0.000524532		4.26079	Kow-QSAR (∆mw=1)		3.46454	Kow QSAR (which yields units of L/kg) + log(1.36 kg/L) for density correction	3.46454	Kow QSAR (which yields units of L/kg) + log(1.36 kg/L) for density correction	2.603	2.60279	Kow QSAR & ∆SP/w1	1.92882e-07	5.10302	LSER	8.2	8.20023		1.2339	9.43413	2.01763	0.0907514	1.57154e-05	1.42619e-06
PTX135	Dutasteride	DTXSID8046452	528.539		164656-23-9		5.49412	4.99	4.994	5.609	4.992	mean of ACD consensus and KOWWIN									ACD/GALAS	7.4	1					5.16192	Kow QSAR		4.09786	Kow QSAR (which yields units of L/kg) + log(1.36 kg/L) for density correction	4.09786	Kow QSAR (which yields units of L/kg) + log(1.36 kg/L) for density correction	3.25416	3.25416	Kow QSAR & ∆SP/w1	5.70458e-08	5.63209	LSER	9.44	9.44		1.90525	11.3452	2.89251	0.020515	8.72937e-06	1.79083e-07
PTX136	Levonorgestrel	DTXSID3036496	312.453		797-63-7		3.07	3.48	3.317	3.916	3.3985	mean of ACD consensus and KOWWIN	13.6								ACD pKa/GALAS	7.4	0.999999	6.30957e-07				3.55248	Kow-QSAR		2.96647	Kow QSAR (which yields units of L/kg) + log(1.36 kg/L) for density correction	2.96647	Kow QSAR (which yields units of L/kg) + log(1.36 kg/L) for density correction	2.09091	2.0909	Kow QSAR & ∆SP/w1	4.07436e-09	6.77825	LSER	10.76	10.76		0.762587	11.5226	1.3523	0.248329	2.93401e-05	7.28599e-06
PTX137	Mifepristone	DTXSID5023322	429.604		84371-65-3		4.81	5.39	5.163	4.945	5.2765	mean of ACD consensus and KOWWIN	13.6					5.33			UFZ; Sirius T3	7.4	0.99156			0.00843955		5.44595	Kow-QSAR (∆mw=1)		4.29985	Kow QSAR (which yields units of L/kg) + log(1.36 kg/L) for density correction	4.29985	Kow QSAR (which yields units of L/kg) + log(1.36 kg/L) for density correction	3.46185	3.45853	Kow QSAR & ∆SP/w1	2.30668e-08	6.02532	LSER	14.37	14.3737		2.12914	16.5028	3.17143	0.0124404	7.48491e-06	9.3115e-08
PTX138	Ethylparaben	DTXSID9022528	166.176		120-47-8	2.47					2.47	experimental PhysPropNCCT	8.11								UFZ; Sirius T3	7.4	0.836831	0.163169				2.54572	Kow-QSAR (∆mw=1)	2.65	2.65	LSERD eq.1 (exp. descriptors)	2.65	LSERD eq.1 (exp. descriptors)	1.74	1.67102	LSERD eq.1 (exp. descriptors)	2.96728e-09	6.91595	LSER eq 1 exp. Descriptors	6.37	6.44736		0.491739	6.9391	0.640512	0.422897	0.000174991	7.4003e-05
PTX139	Lithium (cation)	DTXSID10169612	6.94		17341-24-1
PTX140	Pimozide	DTXSID8023474	461.557		2062-78-4	6.3					6.3	experimental PhysPropNCCT	11.5					8.78			UFZ; Sirius T3	7.4	0.0400187			0.959981		5.34359	LSER	5.2	5.2	LSERD eq.1 (exp. descriptors)	5.2	LSERD eq.1 (exp. descriptors)	5.34	4.47359	LSERD eq.1 (exp. descriptors)	1.06724e-08	6.36005	LSER eq 1 exp. Descriptors	11.4	12.7977		2.8826	15.6803	3.88464	0.00203289	5.79784e-05	1.17864e-07
PTX141	Naproxen	DTXSID4040686	230.263		22204-53-1	3.18	3.18037	3.1	2.981	2.998	3.18	PhysPropNCCT (COMPTOX)	4.19								Sirius T3	7.4	0.000616215	0.999384				2.17	Henneberger et al. 2019	3.4	5.21	Henneberger et al. 2019	5.21	Henneberger et al. 2019	2.7	1.7024	LSERD eq.1 (exp. descriptors)	1.0624e-09	7.36202	LSER eq 1 exp. Descriptors	7.94	11.1503		2.87335	14.0236	1.22376	0.00205106	0.0857029	0.000175782
PTX142	Doxorubicin (hydrochloride)	DTXSID8021480	543.525	579.98	23214-92-8	1.27					1.27	experimental PhysPropNCCT	9.8	11.8	13.6	14.2	15.4	7.93			UFZ; Sirius T3	7.4	0.227871			0.772129		-0.0355803	LSER	0.78	1.31	fixed @ 1.31 at logKow < 2 (DeBryun and Gobas 2007)	1.31	fixed @ 1.31 at logKow < 2 (DeBryun and Gobas 2007)	1.01	0.49442	LSERD eq.1 (exp. descriptors)	1.70137e-11	9.15751	LSER eq 1 exp. Descriptors	26.52	27.1623		0.0371508	27.1995	0.106053	0.942226	0.0299501	0.0282198
PTX143	2,2'-Bisphenol F	DTXSID4022446	200.237		2467-02-9		3.4	3.06	2.897	2.734	2.9785	mean of ACD consensus and KOWWIN	8.1	12.01							UFZ; Sirius T3	7.4	0.833659	0.166337	4.08309e-06			3.05785	Kow-QSAR (∆mw=1)		2.66827	Kow QSAR (which yields units of L/kg) + log(1.36 kg/L) for density correction	2.66827	Kow QSAR (which yields units of L/kg) + log(1.36 kg/L) for density correction	1.7843		Kow QSAR & ∆SP/w1	1.51319e-09	7.20842	LSER	7	7.07901		0.519785	7.5988	0.92958	0.403614	5.63837e-05	2.27572e-05
PTX144	Sorafenib	DTXSID7041128	464.83		284461-73-0		5.35796	5.3	4.264	5.158	4.782	mean of ACD consensus and KOWWIN						2.17			ACD/GALAS	7.4	0.999994			5.8884e-06		4.94982	Kow QSAR		3.94876	Kow QSAR (which yields units of L/kg) + log(1.36 kg/L) for density correction	3.94876	Kow QSAR (which yields units of L/kg) + log(1.36 kg/L) for density correction	3.10086	3.10086	Kow QSAR & ∆SP/w1	1.01052e-10	8.38376	LSER	14.3	14.3		1.74225	16.0422	2.68507	0.0295008	9.89285e-06	2.91847e-07
PTX145	Clomipramine	DTXSID6022844	314.86		303-49-1	5.19	5.18904	5.65	5.294	5.395	5.19	PhysPropNCCT (COMPTOX)						9.13			UFZ; Sirius T3	7.4	0.0182805			0.98172		4.41615	LSER	4.43	4.43	LSERD eq.1 (exp. descriptors)	4.43	LSERD eq.1 (exp. descriptors)	4.13	3.19615	LSERD eq.1 (exp. descriptors)	3.96215e-06	3.79038	LSER eq 1 exp. Descriptors	5.93	7.66801		2.10963	9.77765	2.72917	0.0119659	8.33451e-05	9.97298e-07
PTX146	Lenvatinib	DTXSID50194605	426.86		417716-92-8		2.27584	3.11	2.906	3.392	3.008	mean of ACD consensus and KOWWIN	13	14.8				5.26			UFZ; Sirius T3	7.4	0.992808					3.15526	Kow-QSAR (∆mw=1)		2.68922	Kow QSAR (which yields units of L/kg) + log(1.36 kg/L) for density correction	2.68922	Kow QSAR (which yields units of L/kg) + log(1.36 kg/L) for density correction	1.80584	1.80302	Kow QSAR & ∆SP/w1	1.67846e-11	9.1634	LSER	16.29	16.2931		0.538906	16.832	1.0014	0.389593	4.66769e-05	1.8185e-05
PTX147	Nadolol	DTXSID3023342	309.406		42200-33-9	0.81	0.810236		1.239	1.288	0.81	PhysPropNCCT (COMPTOX)						9.76			Sirius T3	7.4	0.00434619			0.995654		-0.883336	LSER	0.31	1.31	fixed @ 1.31 at logKow < 2 (DeBryun and Gobas 2007)	1.31	fixed @ 1.31 at logKow < 2 (DeBryun and Gobas 2007)	0.01	-0.973336	LSERD eq.1 (exp. descriptors)	1.03854e-08	6.37189	LSER eq 1 exp. Descriptors	14.47	16.8319		0.0371035	16.869	-0.00158682	0.942275	0.210927	0.198751
PTX150	Flecainide	DTXSID8023054	414.348		54143-55-4	3.78					3.78	PhysPropNCCT (COMPTOX)	13.5					9.37			UFZ; Sirius T3	7.4	0.0106016			0.989398		1.73958	LSER	2.55	2.55	LSERD eq.1 (exp. descriptors)	2.55	LSERD eq.1 (exp. descriptors)	2.23	1.26958	LSERD eq.1 (exp. descriptors)	8.6017e-09	6.45373	LSER eq 1 exp. Descriptors	9.35	11.3246		0.420884	11.7455	0.801694	0.483493	0.000979501	0.000473582
PTX151	Droperidol	DTXSID6022973	379.435		548-73-2	3.5	3.49341	3.46	3.739	3.512	3.5	PhysPropNCCT (COMPTOX)	11.41					7.6			UFZ; Sirius T3	7.4	0.386863			0.613137		3.30645	Kow-QSAR (∆mw=1)		3.03854	Kow QSAR (which yields units of L/kg) + log(1.36 kg/L) for density correction	3.03854	Kow QSAR (which yields units of L/kg) + log(1.36 kg/L) for density correction	2.165	1.81645	Kow QSAR & ∆SP/w1	1.76191e-10	8.14233	LSER	11.7	12.1124		0.801121	12.9136	1.18969	0.226237	5.67493e-05	1.28388e-05
PTX152	Ethanol	DTXSID9020584	46.069		64-17-5	-0.31					-0.31	PhysPropNCCT (COMPTOX)	15.9								ACD pKa/GALAS	7.4	1	3.16228e-09				-0.22	LSER	0.08	1.31	fixed @ 1.31 at logKow < 2 (DeBryun and Gobas 2007)	1.31	fixed @ 1.31 at logKow < 2 (DeBryun and Gobas 2007)	-1.19	-1.19	LSERD eq.1 (exp. descriptors)	5.01351e-06	3.68817	LSER eq 1 exp. Descriptors	3.22	3.22		0.0371317	3.25713	-0.0132508	0.942246	0.0457941	0.0431493
PTX153	Hydroxyzine	DTXSID8023137	374.91		68-88-2		2.98747	2.36	2.732	2.028	2.546	mean of ACD consensus and KOWWIN	14.85					3.45	7.56		UFZ; Sirius T3	7.4	0.408924			0.591076		2.98028	LSER	2.79	2.79	LSERD eq.1 (exp. descriptors)	2.22766	Kow QSAR	2.65	2.32028	LSERD eq.1 (exp. descriptors)	4.9077e-09	6.69743	LSER eq 1 exp. Descriptors	10.67	11.0584		0.282301	11.3407	1.28202	0.635474	4.28154e-05	2.72081e-05
PTX155	Clarithromycin	DTXSID3022829	747.964		81103-11-9	3.16					3.16	PhysPropNCCT (COMPTOX)	12.7	13.3	13.9	15.2		9.21			UFZ; Sirius T3	7.4	0.0152519			0.984748		0.695863	LSER	1.55	1.55	LSERD eq.1 (exp. descriptors)	1.55	LSERD eq.1 (exp. descriptors)	2.77	1.82586	LSERD eq.1 (exp. descriptors)	9.4829e-11	8.41137	LSER eq 1 exp. Descriptors	28.22	30.0367		0.0641617	30.1008	1.2708	0.903513	0.00579664	0.00523734
PTX156	Dasatinib monohydrate	DTXSID4040979	488.01		302962-49-8		2.97862	1.1	2.586	2.245	1.843	mean of ACD consensus and KOWWIN	10.47					3.12	6.91		UFZ; Sirius T3	7.4	0.755519			0.244481		1.87351	Kow-QSAR (∆mw=1)		1.31	fixed @ 1.31 at logKow < 2 (DeBryun and Gobas 2007)	1.31	fixed @ 1.31 at logKow < 2 (DeBryun and Gobas 2007)	0.95539	0.847466	Kow QSAR & ∆SP/w1	8.53143e-11	8.45729	LSER	19.2	19.3218		0.0415426	19.3633	0.206657	0.937661	0.00037104	0.00034791
PTX157	Fluconazole	DTXSID3020627	306.277		86386-73-4	0.5	0.501414	0.25	0.698	0.5	0.5	PhysPropNCCT (COMPTOX)	14.52								ACD pKa/GALAS	7.4	1	7.58578e-08				1.02	LSER	1.08	1.31	fixed @ 1.31 at logKow < 2 (DeBryun and Gobas 2007)	1.31	fixed @ 1.31 at logKow < 2 (DeBryun and Gobas 2007)	0.49	0.49	LSERD eq.1 (exp. descriptors)	7.66143e-09	6.504	LSER eq 1 exp. Descriptors	13.1	13.1		0.0377215	13.1377	0.0453485	0.941633	0.00263689	0.00248298
PTX158	Methylparaben	DTXSID4022529	152.149		99-76-3	1.96					1.96	PhysPropNCCT (COMPTOX)	8.09								UFZ; Sirius T3	7.4	0.830445	0.169555				2.10809	LSER	2.22	1.31	fixed @ 1.31 at logKow < 2 (DeBryun and Gobas 2007)	1.31	fixed @ 1.31 at logKow < 2 (DeBryun and Gobas 2007)	1.25	1.17809	LSERD eq.1 (exp. descriptors)	2.95889e-09	6.91718	LSER eq 1 exp. Descriptors	6.57	6.65069		0.0447	6.69539	0.330369	0.934378	0.000216951	0.000202714
PTX159	Tetrabromobisphenol A	DTXSID1026081	543.875		79-94-7		6.66	7.2	6.805	7.291	7.0025	mean of ACD consensus and KOWWIN	6.28	7.3							Niu, L., et al. (2022). "pH-Dependent Partitioning of Ionizable Organic Chemicals between the Silicone Polymer Polydimethylsiloxane (PDMS) and Water." ACS Environmental Au.	7.4	0.0324903	0.428305	0.539204			6.5614	LSER	6.4	6.4	LSERD eq.1 (exp. descriptors)	6.4	LSERD eq.1 (exp. descriptors)	6.16	5.2714	LSERD eq.1 (exp. descriptors)	1.76603e-08	6.14131	LSER eq 1 exp. Descriptors	7.92	9.40825		4.08286	13.4911	4.78942	0.000128343	5.56161e-05	7.13793e-09
PTX160	Azidothymidine	DTXSID8020127	267.245		30516-87-1	0.05					0.05	PhysPropNCCT (COMPTOX)	9.48	14.6							UFZ; Sirius T3	7.4	0.991751	0.00824903	5.20478e-10			-0.223236	LSER	-0.05	1.31	fixed @ 1.31 at logKow < 2 (DeBryun and Gobas 2007)	1.31	fixed @ 1.31 at logKow < 2 (DeBryun and Gobas 2007)	-0.66	-0.663236	LSERD eq.1 (exp. descriptors)	8.84711e-10	7.44151	LSER eq 1 exp. Descriptors	11.53	11.5336		0.0371314	11.5707	-0.0111942	0.942246	0.0461366	0.043472
PTX161	Amitriptyline (hydrochloride)	DTXSID7022594	277.411	313.87	50-48-6	4.92					4.92	PhysPropNCCT (COMPTOX)						9.41			UFZ; Sirius T3	7.4	0.0096778			0.990322		3.98627	LSER	4.05	4.05	LSERD eq.1 (exp. descriptors)	4.05	LSERD eq.1 (exp. descriptors)	3.72	2.75627	LSERD eq.1 (exp. descriptors)	1.49519e-07	5.21361	LSER eq 1 exp. Descriptors	5.53	7.54422		1.73289	9.27711	2.31566	0.0282975	9.48321e-05	2.68351e-06
PTX162	Enniatin B1	DTXSID70891861	653.8		19914-20-6		3.09	4.85	3.811	3.58	4.3305	mean of ACD consensus and KOWWIN									ACD pKa/GALAS	7.4	1					4.49381	Kow-QSAR (∆mw=1)		3.62819	Kow QSAR (which yields units of L/kg) + log(1.36 kg/L) for density correction	3.62819	Kow QSAR (which yields units of L/kg) + log(1.36 kg/L) for density correction	2.77126	2.77127	Kow QSAR & ∆SP/w1	2.67202e-09	6.96147	LSER	13.17	13.17		1.40162	14.5716	2.24194	0.0627884	1.32828e-05	8.34004e-07
PTX163	Tunicamycin	DTXSID8036730	average 816.899		11089-65-9					2.58	2.58	https://www.chemspider.com/Chemical-Structure.17347361.html										7.4	1					2.7258	Kow-QSAR (speciation not accounted for yet)		2.38534	Kow QSAR (which yields units of L/kg) + log(1.36 kg/L) for density correction	2.38534	Kow QSAR (which yields units of L/kg) + log(1.36 kg/L) for density correction	1.4934	1.4934	Kow QSAR & ∆SP/w1							0.340869		0.65884	0.566321	8.63198e-05	4.88847e-05
PTX165	Fenbuconazole	DTXSID8032548	336.82		114369-43-6	3.23					3.23	PhysPropNCCT (COMPTOX)						0.7			ACD pKa/GALAS	7.4	1					3.3823	Kow QSAR		2.84684	Kow QSAR (which yields units of L/kg) + log(1.36 kg/L) for density correction	2.84684	Kow QSAR (which yields units of L/kg) + log(1.36 kg/L) for density correction	1.9679	1.9679	Kow QSAR & ∆SP/w1	3.93167e-06	3.79373	LSER	6.05	6.05		0.661805	6.71181	1.19891	0.305134	3.53331e-05	1.07814e-05
PTX166	Triazole alanine	DTXSID9058288	156.145		114419-45-3		-0.89	-4.04	-0.923	-1.133	-2.4815	mean of ACD consensus and KOWWIN	1.65					-1.1	7.63		UFZ; Sirius T3	7.4	0.629388	0.370611		1.11923e-06		-0.366233	LSER	0.44	1.31	fixed @ 1.31 at logKow < 2 (DeBryun and Gobas 2007)	1.31	fixed @ 1.31 at logKow < 2 (DeBryun and Gobas 2007)	-2.20149	-2.37773	Kow QSAR & ∆SP/w1	1.99237e-09	7.08894	LSER eq 1 exp. Descriptors	8.05	8.25108		0.0371214	8.2882	-0.0144208	0.942256	0.0641265	0.0604236
PTX167	Difenoconazole	DTXSID4032372	406.26		119446-68-3	4.3					4.3	PhysPropNCCT (COMPTOX)						0.6			ACD pKa/GALAS	7.4	1			1.58489e-07		4.463	Kow QSAR		3.60654	Kow QSAR (which yields units of L/kg) + log(1.36 kg/L) for density correction	3.60654	Kow QSAR (which yields units of L/kg) + log(1.36 kg/L) for density correction	2.749	2.749	Kow QSAR & ∆SP/w1	4.93271e-06	3.69522	LSER	8.46	8.46		1.37916	9.83916	2.21218	0.0659752	1.35704e-05	8.9531e-07
PTX168	Epoxiconazole	DTXSID1040372	329.76		133855-98-8	3.44					3.44	PhysPropNCCT (COMPTOX)						1.2			ACD pKa/GALAS	7.4	0.999999					3.5944	Kow QSAR		2.99594	Kow QSAR (which yields units of L/kg) + log(1.36 kg/L) for density correction	2.99594	Kow QSAR (which yields units of L/kg) + log(1.36 kg/L) for density correction	2.1212	2.1212	Kow QSAR & ∆SP/w1			LSER	7.39	7.39		0.788306	8.17831	1.3906	0.23545	2.80979e-05	6.61567e-06
PTX169	Prothioconazole	DTXSID4034869	344.25		178928-70-6		2.12	3.09	2.492	1.766	2.791	mean of ACD consensus and KOWWIN	11.8								ACD pKa/GALAS	7.4	0.99996	3.98091e-05				2.93889	Kow QSAR		2.53515	Kow QSAR (which yields units of L/kg) + log(1.36 kg/L) for density correction	2.53515	Kow QSAR (which yields units of L/kg) + log(1.36 kg/L) for density correction	1.64743	1.64741	Kow QSAR & ∆SP/w1	3.72675e-09	6.81698	LSER	13.08	13.08		0.43182	13.5118	0.822226	0.478591	6.25338e-05	2.99281e-05
PTX171	Triazole acetic acid	DTXSID90365231	127.103		28711-29-7		-0.51		-0.884	-1.223	-0.884	mean of ACD consensus and KOWWIN	2.15					0.6			UFZ; Sirius T3	7.4	5.62338e-06	0.999994				-1	@ -1 at logKow < -1 (Gobas 1988)		1.31	fixed @ 1.31 at logKow < 2 (DeBryun and Gobas 2007)	1.31	fixed @ 1.31 at logKow < 2 (DeBryun and Gobas 2007)	-1.03532	-2.0353	Kow QSAR & ∆SP/w1	7.46811e-09	6.5151	LSER	9.28	14.53		0.0371016	14.5671	-0.0140055	0.942277	0.275927	0.26
PTX172	1,2,4-triazole	DTXSID6027131	69.067		288-88-0	-0.58					-0.58	PhysPropNCCT (COMPTOX)	9.79					2.02			UFZ; Sirius T3	7.4	0.995943	0.00405727				-0.467389	Kow QSAR		1.31	fixed @ 1.31 at logKow < 2 (DeBryun and Gobas 2007)	1.31	fixed @ 1.31 at logKow < 2 (DeBryun and Gobas 2007)	-0.85	-0.851589	LSERD eq.1 (exp. descriptors)	1.31948e-07	5.26791	LSER	6.71	6.71177		0.037116	6.74888	-0.0128067	0.942262	0.0809451	0.0762715
PTX173	Chloroquine bis(phosphate)	DTXSID2040446	319.88	515.9	54-05-7	4.63					4.63	PhysPropNCCT (COMPTOX)						8.33	10.43		UFZ; Sirius T3	7.4	9.81101e-05			0.105127	0.894775	3.35038	LSER	3.6	3.6	LSERD eq.1 (exp. descriptors)	3.6	LSERD eq.1 (exp. descriptors)	3.37	2.37038	LSERD eq.1 (exp. descriptors)	1.18316e-09	7.31527	LSER eq 1 exp. Descriptors	7.42	11.4283		1.29324	12.7215	1.91643	0.0763355	0.000152007	1.16035e-05
PTX174	Propiconazole	DTXSID8024280	342.22		60207-90-1	3.72					3.72	PhysPropNCCT (COMPTOX)						0.6			ACD pKa/GALAS	7.4	1			1.58489e-07		4.13	LSER	3.57	3.57	LSERD eq.1 (exp. descriptors)	3.57	LSERD eq.1 (exp. descriptors)	3.13	3.13	LSERD eq.1 (exp. descriptors)	3.82932e-06	3.80519	LSER eq 1 exp. Descriptors	8.53	8.53		1.3034	9.8334	2.03696	0.0763923	2.52304e-05	1.92741e-06
PTX175	Ketoconazole	DTXSID7029879	531.43		65277-42-1	4.35					4.35	PhysPropNCCT (COMPTOX)						3.33	5.74		Niu, L., et al. (2022). "pH-Dependent Partitioning of Ionizable Organic Chemicals between the Silicone Polymer Polydimethylsiloxane (PDMS) and Water." ACS Environmental Au.	7.4	0.978589			0.0214092	1.82222e-06	3.44155	LSER	2.88	2.88	LSERD eq.1 (exp. descriptors)	2.88	LSERD eq.1 (exp. descriptors)	3.08	3.07155	LSERD eq.1 (exp. descriptors)	4.41965e-08	5.74292	LSER eq 1 exp. Descriptors	16.94	16.9494		0.690136	17.6395	1.70632	0.288249	3.26329e-05	9.40641e-06
PTX176	Itraconazole	DTXSID3023180	705.64		84625-61-6	5.66					5.66	PhysPropNCCT (COMPTOX)						0.5	3.92	5.81	UFZ; Sirius T3	7.4	0.974932			0.0250596		5.82669	Kow-QSAR (∆mw=1)		4.57214	Kow QSAR (which yields units of L/kg) + log(1.36 kg/L) for density correction	4.57214	Kow QSAR (which yields units of L/kg) + log(1.36 kg/L) for density correction	3.7418	3.73189	Kow QSAR & ∆SP/w1	5.18071e-08	5.67392	LSER	20.82	20.831		2.43678	23.2678	3.5467	0.00625089	6.19929e-06	3.87511e-08
PTX177	Etaconazole	DTXSID2041913	328.19		60207-93-4	3.1					3.1	PhysPropNCCT (COMPTOX)						0.6			ACD pKa/GALAS	7.4	1					3.251	Kow QSAR		2.75454	Kow QSAR (which yields units of L/kg) + log(1.36 kg/L) for density correction	2.75454	Kow QSAR (which yields units of L/kg) + log(1.36 kg/L) for density correction	1.873	1.873	Kow QSAR & ∆SP/w1	1.9493e-06	4.09843	LSER	7.24	7.24		0.588446	7.82845	1.08337	0.353418	4.12748e-05	1.45872e-05
PTX178	Penconazole	DTXSID8042260	284.18		66246-88-6		4.43	4.67	3.876	3.665	4.273	mean of ACD consensus and KOWWIN						1.8			ACD pKa/GALAS	7.4	0.999997					4.43573	Kow-QSAR (∆mw=1)		3.58737	Kow QSAR (which yields units of L/kg) + log(1.36 kg/L) for density correction	3.58737	Kow QSAR (which yields units of L/kg) + log(1.36 kg/L) for density correction	2.72929	2.72929	Kow QSAR & ∆SP/w1	4.10511e-05	2.77498	LSER	5.62	5.62		1.35934	6.97935	2.18586	0.0689182	1.38328e-05	9.53332e-07
PTX179	Omeprazole	DTXSID6021080	345.42		73590-58-6	2.23					2.23	PhysPropNCCT (COMPTOX)	8.79					1.6	6.97		UFZ; Sirius T3	7.4	0.708078	0.0288457		0.263076		1.58763	LSER (∆mw=1)	1.56	1.56	LSERD eq.1 (exp. descriptors)	1.56	LSERD eq.1 (exp. descriptors)	1.24	1.10763	LSERD eq.1 (exp. descriptors)	3.57509e-06	3.83502	LSER eq 1 exp. Descriptors	15.32	15.4699		0.0674688	15.5374	0.225258	0.899578	0.000746978	0.000671965
PTX180	Triamterene	DTXSID6021373	253.269		396-01-0	0.98					0.98	PhysPropNCCT (COMPTOX)						6.38			UFZ; Sirius T3	7.4	0.912826			0.0871742		1.01452	LSER (∆mw=1)	0.93	1.31	fixed @ 1.31 at logKow < 2 (DeBryun and Gobas 2007)	1.31	fixed @ 1.31 at logKow < 2 (DeBryun and Gobas 2007)	0.4	0.364516	LSERD eq.1 (exp. descriptors)	1.11831e-11	9.33975	LSER eq 1 exp. Descriptors	12.61	12.6496		0.0377136	12.6873	0.0382449	0.941641	0.00267038	0.00251453
PTX181	Sulfamethoxazole	DTXSID8026064	253.28		723-46-6	0.89					0.89	PhysPropNCCT (COMPTOX)	5.68					1.85			UFZ; Sirius T3; Qiang, Z.; Adams, C. Potentiometric determination of acid dissociation constants pKa for human and veterinary antibiotics. Water Research 2004 38,2874-2890.	7.4	0.0186983	0.981302				0.347549	LSER (∆mw=1)	1.37	1.37	LSERD eq.1 (exp. descriptors)	1.37	LSERD eq.1 (exp. descriptors)	0.67	-0.262451	LSERD eq.1 (exp. descriptors)	1.72443e-10	8.15166	LSER eq 1 exp. Descriptors	11.35	13.0782		0.0427402	13.1209	0.0478397	0.934158	0.0125027	0.0116795
PTX183	Adefovir dipivoxil	DTXSID5046487	501.477		142340-99-6		2.75	-0.07	2.2	2.448	1.065	mean of ACD consensus and KOWWIN						3.9			UFZ; Sirius T3	7.4	0.999684			0.000316128		1.19553	Kow-QSAR (∆mw=1)		1.31	fixed @ 1.31 at logKow < 2 (DeBryun and Gobas 2007)	1.31	fixed @ 1.31 at logKow < 2 (DeBryun and Gobas 2007)	0.38745	0.387326	Kow QSAR & ∆SP/w1	2.3071e-10	8.02524	LSER	16.14	16.1401		0.0380329	16.1782	0.0479142	0.941309	0.00176082	0.00165747
PTX185	Rosiglitazone	DTXSID7037131	357.43		122320-73-4		1.46	3.19	2.753	2.56	2.9715	mean of ACD consensus and KOWWIN	6.09					6.91			UFZ; Sirius T3	7.4	0.241588	0.746579		0.0118325		2.62286	Kow-QSAR (∆mw=1)		2.6633	Kow QSAR (which yields units of L/kg) + log(1.36 kg/L) for density correction	2.6633	Kow QSAR (which yields units of L/kg) + log(1.36 kg/L) for density correction	1.77919	1.28084	Kow QSAR & ∆SP/w1	2.04419e-09	7.07779	LSER	13.75	14.3669		0.501998	14.8689	0.687302	0.414747	0.000149392	6.196e-05
PTX186	Pentamidine	DTXSID7023431	340.427		100-33-4		1.95	2.79	1.882	2.471	2.336	mean of ACD consensus and KOWWIN						11.62	12.49		UFZ; Sirius T3	7.4	4.89749e-10			6.02523e-05	0.99994	0.78	LSER	1.44	1.44	LSERD eq.1 (exp. descriptors)	1.44	LSERD eq.1 (exp. descriptors)	1.3	0.3	LSERD eq.1 (exp. descriptors)	6.27467e-12	9.59072	LSER eq 1 exp. Descriptors	12.39	21.7		0.0503211	21.7503	0.202408	0.92332	0.00467327	0.00431493
PTX187	Phenacetin	DTXSID1021116	179.219		62-44-2	1.58					1.58	PhysPropNCCT (COMPTOX)	13.6					2.2			ACD pKa/GALAS	7.4	0.999994					1.74	LSER	1.77	1.77	LSERD eq.1 (exp. descriptors)	1.77	LSERD eq.1 (exp. descriptors)	0.93	0.929998	LSERD eq.1 (exp. descriptors)	1.13394e-09	7.33372	LSER eq 1 exp. Descriptors	7.12	7.12		0.105293	7.2253	0.174673	0.847099	0.000558524	0.000473125
PTX188	Amoxicillin	DTXSID3037044	365.4		26787-78-0	0.87					0.87	PhysPropNCCT (COMPTOX)	2.4	9.68	11.4			7.45			UFZ; Sirius T3; ACD pKa/GALAS	7.4	0.527443	0.470084	0.00246704			0.75814	Kow-QSAR (∆mw=1)		1.31	fixed @ 1.31 at logKow < 2 (DeBryun and Gobas 2007)	1.31	fixed @ 1.31 at logKow < 2 (DeBryun and Gobas 2007)	0.2451	0.00454044	Kow QSAR & ∆SP/w1	1.8914e-11	9.11153	LSER	20.95	21.2278		0.0374382	21.2653	0.0196973	0.941927	0.00481743	0.00453767
PTX191	Ciprofloxacin	DTXSID8022824	331.347		85721-33-1	0.28					0.28	PhysPropNCCT (COMPTOX)	6.27					-1.4	8.75		UFZ; Sirius T3	7.4	0.893815	0.0399253		0.0662594		-1	@ -1 at logKow < -1 (Gobas 1988)	-0.8	1.31	fixed @ 1.31 at logKow < 2 (DeBryun and Gobas 2007)	1.31	fixed @ 1.31 at logKow < 2 (DeBryun and Gobas 2007)	-1.21	-1.25362	LSERD eq.1 (exp. descriptors)	9.23646e-12	9.4228	LSER eq 1 exp. Descriptors	16.89	16.9388		0.0371016	16.9759	-0.0144165	0.942277	0.275927	0.26
PTX194	Ampicillin trihydrate	DTXSID4022602	349.41	403.5	69-53-4	1.35					1.35	PhysPropNCCT (COMPTOX)	2.4	11.33				7.29			UFZ; Sirius T3; ACD pKa/GALAS	7.4	0.437013	0.562982		4.37013e-06		-1	@ -1 at logKow < -1 (Gobas 1988)	-0.63	1.31	fixed @ 1.31 at logKow < 2 (DeBryun and Gobas 2007)	1.31	fixed @ 1.31 at logKow < 2 (DeBryun and Gobas 2007)	-0.99	-1.29688	LSERD eq.1 (exp. descriptors)	1.52158e-11	9.20601	LSER eq 1 exp. Descriptors	19.32	19.6795		0.0371016	19.7166	-0.013869	0.942277	0.275927	0.26
PTX195	Enalapril	DTXSID5022982	376.453		75847-73-3	0.07					0.07	PhysPropNCCT (COMPTOX)	3.09					5.42			UFZ; Sirius T3	7.4	0.01	0.99				-0.672574	LSERD (∆mw=1)	0.6	1.31	fixed @ 1.31 at logKow < 2 (DeBryun and Gobas 2007)	1.31	fixed @ 1.31 at logKow < 2 (DeBryun and Gobas 2007)	0.44	-0.522574	LSERD eq.1 (exp. descriptors)	1.3693e-11	9.25181	LSER eq 1 exp. Descriptors	16.92	18.92		0.0371084	18.9571	0.0206469	0.94227	0.129829	0.122334
PTX196	Irbesartan	DTXSID0023169	428.54		138402-11-6		3.89	5.31	3.218	4.5	4.264	mean of ACD consensus and KOWWIN	4.65					3.81			UFZ; Sirius T3	7.4	0.00177512	0.998225				3.43352	Kow-QSAR (∆mw=1)		3.58098	Kow QSAR (which yields units of L/kg) + log(1.36 kg/L) for density correction	3.58098	Kow QSAR (which yields units of L/kg) + log(1.36 kg/L) for density correction	2.72272	1.7296	Kow QSAR & ∆SP/w1	2.84821e-09	6.93374	LSER	15.19	17.9408		1.27716	19.2179	1.48252	0.0792308	0.000120936	9.58186e-06
PTX197	Furosemide	DTXSID6020648	330.74		54-31-9	2.03					2.03	PhysPropNCCT (COMPTOX)	3.63	10.42							UFZ; Sirius T3	7.4	0.000169634	0.998876	0.00095392			1.22066	LSERD (∆mw=1)	2.15	2.15	LSERD eq.1 (exp. descriptors)	2.15	LSERD eq.1 (exp. descriptors)	1.68	0.680663	LSERD eq.1 (exp. descriptors)	2.50591e-10	7.98934	LSER eq 1 exp. Descriptors	13.66	17.4305		0.216828	17.6473	0.395151	0.701791	0.00222896	0.00156427
PTX198	Acyclovir	DTXSID1022556	225.208		59277-89-3	-1.56					-1.56	PhysPropNCCT (COMPTOX)	9.23	15.2				2.23			UFZ; Sirius T3	7.4	0.985425	0.0145755				-1	@ -1 at logKow < -1 (Gobas 1988)	-0.92	1.31	fixed @ 1.31 at logKow < 2 (DeBryun and Gobas 2007)	1.31	fixed @ 1.31 at logKow < 2 (DeBryun and Gobas 2007)	-1.67	-1.67573	LSERD eq.1 (exp. descriptors)	1.01152e-10	8.38334	LSER eq 1 exp. Descriptors	14.17	14.1764		0.0371016	14.2135	-0.0149593	0.942277	0.275927	0.26
PTX199	Ibuprofen	DTXSID5020732	206.285		15687-27-1	3.97					3.97	PhysPropNCCT (COMPTOX)	4.37								UFZ; Sirius T3	7.4	0.000932384	0.999068				1.8547	Avdeef et al. 1998	3.04	4.02	Henneberger et al. 2019	4.02	Henneberger et al. 2019	2.42	1.42363	LSERD eq.1 (exp. descriptors)	8.19023e-08	5.47501	LSER eq 1 exp. Descriptors	4.72	7.75041		1.69173	9.44214	0.964431	0.0308462	0.011778	0.000363308
PTX200	Sulfadiazine	DTXSID7044130	250.28		68-35-9	-0.09					-0.09	PhysPropNCCT (COMPTOX)	6.31					1.1	2.01		UFZ; Sirius T3	7.4	0.0751728	0.924827				0.254418	LSER	1.19	1.31	fixed @ 1.31 at logKow < 2 (DeBryun and Gobas 2007)	1.31	fixed @ 1.31 at logKow < 2 (DeBryun and Gobas 2007)	0.48	-0.295582	LSERD eq.1 (exp. descriptors)	7.56605e-11	8.50944	LSER eq 1 exp. Descriptors	12.91	14.0339		0.0372031	14.0711	0.0271787	0.942172	0.0153612	0.0144729
PTX201	Tenofovir	DTXSID9040132	287.216		147127-20-6		-1.29	-1.57	-1.131	-1.708	-1.3505	mean of ACD consensus and KOWWIN	1.7	6.29				4			UFZ; Sirius T3; ACD pKa/GALAS	7.4	1.43725e-07	0.0720331	0.927967			-1	@ -1 at logKow < -1 (Gobas 1988)		1.31	fixed @ 1.31 at logKow < 2 (DeBryun and Gobas 2007)	1.31	fixed @ 1.31 at logKow < 2 (DeBryun and Gobas 2007)	-1.37587	-2.37586	Kow QSAR & ∆SP/w1	1.1313e-10	8.33473	LSER	21.1	27.9425		0.0371016	27.9796	-0.0146802	0.942277	0.275927	0.26
PTX202	Pamidronic acid	DTXSID4023414	235.069		40391-99-9		-1.35	-1.79	-4.445	-3.403	-3.1175	mean of ACD consensus and KOWWIN	0.1	2	5.81	9.97		11.7			UFZ; Sirius T3; ACD pKa/GALAS	7.4	9.95038e-08	0.0249942	0.975006			-1	@ -1 at logKow < -1 (Gobas 1988)		1.31	fixed @ 1.31 at logKow < 2 (DeBryun and Gobas 2007)	1.31	fixed @ 1.31 at logKow < 2 (DeBryun and Gobas 2007)	-2.66578	-3.66577	Kow QSAR & ∆SP/w1	2.31008e-09	7.02468	LSER	30.23	37.2322		0.0371016	37.2693	-0.0152186	0.942277	0.275927	0.26
PTX203	6PPD	DTXSID9025114	268.404		793-24-8		3.94	4.68	4.24	4.235	4.46	mean of ACD consensus and KOWWIN						0.3	6.36		UFZ; Sirius T3	7.4	0.916421			0.0835786		4.59064	Kow-QSAR (∆mw=1)		3.72014	Kow QSAR (which yields units of L/kg) + log(1.36 kg/L) for density correction	3.72014	Kow QSAR (which yields units of L/kg) + log(1.36 kg/L) for density correction	2.8658	2.83184	Kow QSAR & ∆SP/w1	7.6903e-08	5.50237	LSER	4.48	4.5179		1.4912	6.0091	2.33806	0.0513437	1.29971e-05	6.67322e-07
PTX205	Terbutryn	DTXSID3024318	241.36		886-50-0	3.74					3.74	PhysPropNCCT (COMPTOX)						-1.5	4.34		UFZ; Sirius T3	7.4	0.99913			0.000870206		3.40966	LSER	2.88	2.88	LSERD eq.1 (exp. descriptors)	2.88	LSERD eq.1 (exp. descriptors)	2.7	2.69966	LSERD eq.1 (exp. descriptors)	2.31627e-08	6.02352	LSER eq 1 exp. Descriptors	5.4	5.40038		0.687526	6.0879	1.46003	0.289392	3.49806e-05	1.01231e-05
PTX206	DEET	DTXSID2021995	191.274		134-62-3	2.18					2.18	PhysPropNCCT (COMPTOX)						-0.4			ACD pKa/GALAS	7.4	1					1.97	LSER	1.77	1.77	LSERD eq.1 (exp. descriptors)	1.77	LSERD eq.1 (exp. descriptors)	1.04	1.04	LSERD eq.1 (exp. descriptors)	1.44835e-07	5.22744	LSER eq 1 exp. Descriptors	5.6	5.6		0.10725	5.70725	0.245653	0.845176	0.00032963	0.000278595
PTX208	Clopyralid	DTXSID9029221	192		1702-17-6	1.06					1.06	PhysPropNCCT (COMPTOX)	1.63								UFZ; Sirius T3	7.4	1.69824e-06	0.999998				0.190607	Kow-QSAR (∆mw=1)		1.31	Kow QSAR (which yields units of L/kg) + log(1.36 kg/L) for density correction	1.15295	DBSA/w QSAR anionic (Qin 2024)	0.3838	-0.616193	Kow QSAR & ∆SP/w1	4.90538e-09	6.69764	LSER	5.35	11.12		0.0256757	11.1457	0.0192627	0.958981	0.0174806	0.0167636
PTX209	Ethofumesate	DTXSID8034580	286.34		26225-79-6	2.7					2.7	PhysPropNCCT (COMPTOX)									ACD pKa/GALAS	7.4	1					2.7	LSER	2.3	2.3	LSERD eq.1 (exp. descriptors)	2.3	LSERD eq.1 (exp. descriptors)	1.77	1.77	LSERD eq.1 (exp. descriptors)	1.25465e-06	4.28979	LSER eq 1 exp. Descriptors	5.71	5.71		0.298471	6.00847	0.719121	0.612122	8.47492e-05	5.18768e-05
PTX212	Thiabendazole	DTXSID0021337	201.25		148-79-8	2.47					2.47	PhysPropNCCT (COMPTOX)	11.66					0.3	4.65		UFZ; Sirius T3	7.4	0.998225			0.00177512		3.00931	LSER	2.66	2.66	LSERD eq.1 (exp. descriptors)	2.66	LSERD eq.1 (exp. descriptors)	1.85	1.84931	LSERD eq.1 (exp. descriptors)	6.92464e-08	5.54791	LSER eq 1 exp. Descriptors	7.35	7.35077		0.512031	7.8628	0.913662	0.40937	6.21659e-05	2.54488e-05
PTX214	Diuron	DTXSID0020446	233.09		330-54-1	2.68					2.68	PhysPropNCCT (COMPTOX)	13.8					-1.6			ACD pKa/GALAS	7.4	1					3.03	LSER	2.83	2.83	LSERD eq.1 (exp. descriptors)	2.83	LSERD eq.1 (exp. descriptors)	2.08	2.08	LSERD eq.1 (exp. descriptors)	1.52783e-09	7.20423	LSER eq 1 exp. Descriptors	7.06	7.06		0.630017	7.69002	0.996923	0.322242	7.52993e-05	2.42646e-05
PTX217	Flonicamid	DTXSID8034611	229.162		158062-67-0		1.42	0.5	0.627	0.838	0.5635	mean of ACD consensus and KOWWIN	11.17					-0.1			UFZ; Sirius T3	7.4	0.99983	0.000169796				0.689069	Kow-QSAR (∆mw=1)		1.31	fixed @ 1.31 at logKow < 2 (DeBryun and Gobas 2007)	1.31	fixed @ 1.31 at logKow < 2 (DeBryun and Gobas 2007)	0.021355	0.0212886	Kow QSAR & ∆SP/w1	1.41369e-09	7.23796	LSER	8.79	8.79007		0.0373879	8.82746	0.00900384	0.941979	0.00564759	0.00531992
PTX219	Chlorantraniliprole	DTXSID2044345	483.15		500008-45-7		3.59	3.98	4.142	5.555	4.061	mean of ACD consensus and KOWWIN	12.9	15.1				0.2			ACD pKa/GALAS	7.4	1					4.22161	Kow QSAR		3.43685	Kow QSAR (which yields units of L/kg) + log(1.36 kg/L) for density correction	3.43685	Kow QSAR (which yields units of L/kg) + log(1.36 kg/L) for density correction	2.57453	2.57453	Kow QSAR & ∆SP/w1	5.46873e-11	8.65042	LSER	15.73	15.73		1.20606	16.9361	1.98007	0.0964415	1.61845e-05	1.56086e-06
PTX221	Cyprodinil	DTXSID1032359	225.295		121552-61-2	4					4	PhysPropNCCT (COMPTOX)						4.38			UFZ; Sirius T3	7.4	0.999046			0.000954081		3.72963	LSER	2.98	2.98	LSERD eq.1 (exp. descriptors)	2.98	LSERD eq.1 (exp. descriptors)	2.42	2.41963	LSERD eq.1 (exp. descriptors)	2.52947e-08	5.98528	LSER eq 1 exp. Descriptors	4.68	4.68041		0.791906	5.47232	1.55248	0.235817	2.05481e-05	4.84559e-06
PTX222	Tramadol (hydrochloride)	DTXSID90858931	263.381	299.83	27203-92-5		2.51		2.544	2.512	2.544	mean of ACD consensus and KOWWIN	14.2					9.56			Niu, L., et al. (2022). "pH-Dependent Partitioning of Ionizable Organic Chemicals between the Silicone Polymer Polydimethylsiloxane (PDMS) and Water." ACS Environmental Au.	7.4	0.00687078			0.993129		1.54606	LSER	2.07	2.07	LSERD eq.1 (exp. descriptors)	2.07	LSERD eq.1 (exp. descriptors)	1.65	0.676058	LSERD eq.1 (exp. descriptors)	1.11581e-06	4.34072	LSER eq 1 exp. Descriptors	6.43	8.59299		0.187796	8.78079	0.394601	0.738045	0.00100192	0.000739461
PTX223	Sulisobenzone	DTXSID2042436	308.3		4065-45-6		2.43	0.37	0.88	0.888	0.625	mean of ACD consensus and KOWWIN	0.9	7.93							UFZ; Sirius T3; ACD pKa/GALAS	7.4	2.44168e-07	0.772128	0.227871			-0.248749	Kow-QSAR (∆mw=1)		1.31	fixed @ 1.31 at logKow < 2 (DeBryun and Gobas 2007)	1.31	fixed @ 1.31 at logKow < 2 (DeBryun and Gobas 2007)	0.06625	-0.933749	Kow QSAR & ∆SP/w1	1.52073e-11	9.20626	LSER	14.5	21.1123		0.0371294	21.1494	0.00119861	0.942248	0.048928	0.0461023
PTX224	1,3-Diphenylguanidine	DTXSID3025178	211.268		102-06-7		2.96	2.89	2.569	2.362	2.7295	mean of ACD consensus and KOWWIN						10.07			UFZ; Sirius T3	7.4	0.0021334			0.997867		1.88505	Kow-QSAR (∆mw=1)		2.49148	Kow QSAR (which yields units of L/kg) + log(1.36 kg/L) for density correction	2.49148	Kow QSAR (which yields units of L/kg) + log(1.36 kg/L) for density correction	1.60253	0.610795	Kow QSAR & ∆SP/w1	3.71347e-09	6.81853	LSER	7.88	10.5509		0.386171	10.9371	0.406547	0.516627	0.000655755	0.000338781
PTX225	2,4-Dichlorophenoxyacetic acid	DTXSID0020442	221.03		94-75-7	2.81					2.81	PhysPropNCCT (COMPTOX)	2.7								UFZ; Sirius T3	7.4	1.99522e-05	0.99998				2.02	Henneberger et al. 2019	2.49	3.56	Henneberger et al. 2019	3.56	Henneberger et al. 2019	1.66	0.660078	LSERD eq.1 (exp. descriptors)	2.95974e-09	6.91706	LSER eq 1 exp. Descriptors	7.09	11.79		1.24828	13.0383	0.45634	0.0840359	0.00295467	0.000248298
PTX226	2-(4-Chloro-2-methylphenoxy)acetic acid (MCPA)	DTXSID4024195	200.62		94-74-6	3.25					3.25	PhysPropNCCT (COMPTOX)	2.8								UFZ; Sirius T3	7.4	2.51182e-05	0.999975				2.4026	Kow-QSAR (∆mw=1)		2.86104	Kow QSAR (which yields units of L/kg) + log(1.36 kg/L) for density correction	2.81195	DBSA/w QSAR anionic (Qin 2024)	1.9825	0.982598	Kow QSAR & ∆SP/w1	7.04143e-09	6.54065	LSER	5.3	9.90001		0.60385	10.5039	0.708421	0.337455	0.000304902	0.00010289
PTX227	Perfluorohexanoic acid	DTXSID3031862	314.054		307-24-4	3.12					3.12	PhysPropNCCT (COMPTOX)	0.6								ACD pKa/GALAS	7.4	1.58489e-07	1				2.32	Ebert et al. 2020		2.76874	Kow QSAR (which yields units of L/kg) + log(1.36 kg/L) for density correction	2.7	experimental (Qin 2024)	1.8876	2.45	experimental (Qin 2024)	2.35462e-10	8.01639	LSER	0.19	6.99		0.522712	7.51271	0.636042	0.397111	0.000313373	0.000124444
PTX230	Myclobutanil	DTXSID8024315	288.78		88671-89-0	2.94					2.94	PhysPropNCCT (COMPTOX)						0.7			ACD pKa/GALAS	7.4	1					3.0894	Kow QSAR		2.64094	Kow QSAR (which yields units of L/kg) + log(1.36 kg/L) for density correction	2.64094	Kow QSAR (which yields units of L/kg) + log(1.36 kg/L) for density correction	1.7562	1.7562	Kow QSAR & ∆SP/w1	3.18221e-07	4.88558	LSER	5.7	5.7		0.504043	6.20404	0.945426	0.416948	5.07565e-05	2.11628e-05
PTX231	Fenhexamid	DTXSID3032549	302.2		126833-17-8	3.51					3.51	PhysPropNCCT (COMPTOX)	7.2	13.1							UFZ; Sirius T3	7.4	0.386863	0.613137				3.31655	Kow-QSAR (∆mw=1)		3.04564	Kow QSAR (which yields units of L/kg) + log(1.36 kg/L) for density correction	3.04564	Kow QSAR (which yields units of L/kg) + log(1.36 kg/L) for density correction	2.1723	1.82375	Kow QSAR & ∆SP/w1	1.59158e-10	8.18648	LSER	6.86	7.27244		0.807256	8.0797	1.19837	0.223338	5.61644e-05	1.25436e-05
PTX232	Pentachlorophenol	DTXSID7021106	266.32		87-86-5	5.12					5.12	PhysPropNCCT (COMPTOX)	4.67								UFZ; Sirius T3	7.4	0.00185863	0.998141				4.3772	LSER	4.63	4.63	LSERD eq.1 (exp. descriptors)	4.63	LSERD eq.1 (exp. descriptors)	3.67	2.6772	LSERD eq.1 (exp. descriptors)	2.45947e-08	5.99747	LSER eq 1 exp. Descriptors	3.11	5.84081		2.30276	8.14357	2.41574	0.00765449	0.000142512	1.09086e-06
PTX233	2,6-Dichlorobenzamide	DTXSID7022170	190.02		2008-58-4	0.77					0.77	PhysPropNCCT (COMPTOX)	13.3								ACD pKa/GALAS	7.4	0.999999					1.04	LSER	1.23	1.23	LSERD eq.1 (exp. descriptors)	1.23	LSERD eq.1 (exp. descriptors)	0.26	0.26	LSERD eq.1 (exp. descriptors)	2.82321e-09	6.93757	LSER eq 1 exp. Descriptors	7.46	7.46		0.0314141	7.49141	0.031172	0.950828	0.00249386	0.00237123
PTX258	Acetochlor	DTXSID8023848	269.77		34256-82-1	3.03					3.03	PhysPropNCCT (COMPTOX)									ACD pKa/GALAS	7.4	1					2.68	LSER	2.28	2.28	LSERD eq.1 (exp. descriptors)	2.28	LSERD eq.1 (exp. descriptors)	1.78	1.78	LSERD eq.1 (exp. descriptors)	9.95484e-09	6.39028	LSER eq 1 exp. Descriptors	6.13	6.13		0.288597	6.4186	0.71314	0.622998	8.71941e-05	5.43217e-05
PTX235	Bisphenol E	DTXSID3047891	214.264		2081-08-5	4.05	3.24	3.19	2.98	3.08	4.05	experimental data UFZ, Sirius T	9.04	9.99							UFZ; Sirius T3	7.4	0.977548	0.0223943	5.75623e-05			4.20163	Kow-QSAR (∆mw=1)		3.42904	Kow QSAR (which yields units of L/kg) + log(1.36 kg/L) for density correction	3.42904	Kow QSAR (which yields units of L/kg) + log(1.36 kg/L) for density correction	0.26	0.251134	Kow QSAR & ∆SP/w1	1.26e-07	5.28794	LSER eq 1 exp. Descriptors		5.2978		1.19687	6.49467	1.90614	0.0983249	1.66217e-05	1.63433e-06
PTX239	Bisphenol Z	DTXSID4047963	268.356		843-55-0	4.64	4.08	5	4.54	4.54	4.64	experimental data UFZ, Sirius T	9.35	10.14							UFZ; Sirius T3	7.4	0.988884	0.0110955	2.01904e-05			4.80203	Kow-QSAR (∆mw=1)		3.84794	Kow QSAR (which yields units of L/kg) + log(1.36 kg/L) for density correction	3.84794	Kow QSAR (which yields units of L/kg) + log(1.36 kg/L) for density correction	1.78	1.77563	Kow QSAR & ∆SP/w1	4.79e-07	4.70797	LSER eq 1 exp. Descriptors		4.71283		1.63261	6.34544	2.50479	0.037629	1.08998e-05	4.10147e-07
