# Supplementary material for: The PrecisionTox chemical library: creation of a chemical collection to discover evolutionary conserved biomolecular signatures of toxicity
Source: Toxicol Sci. 2025 Nov 4;208(2):317–29. doi: 10.1093/toxsci/kfaf126 (PMC12646593; doi:10.1093/toxsci/kfaf126)
Supplement: kfaf126_Supplementary_Data [file kfaf126_supplementary_data.zip › kfaf126_Supplementary_Data/toxsci-25-0240-File014.xlsx]

## Sheet: ADME_data
ID	Chemical	DTXSID	QSAR Ready ID	Fraction Unbound (Fu), Unitless Fraction	source_fraction unbound	Hepatic Intrinsic Clearance (Clint), ul/min/10^6 cells	source_clearance
PTX141	Naproxen	DTXSID4040686	CMWTZPSULFXXJA-VIFPVBQESA-N	0.002	httk, Human Plasma Fraction Unbound Fu Unitless Fraction	26.48	httk, Human Hepatic Intrinsic Clearance Clint ul/min/10^6 cells
PTX038	Verapamil	DTXSID9041152	SGTNSNPWRIOYBX-UHFFFAOYSA-N	0.1	httk, Human Plasma Fraction Unbound Fu Unitless Fraction	12.7	httk, Human Hepatic Intrinsic Clearance Clint ul/min/10^6 cells
PTX036	nicotine	DTXSID1020930	SNICXCGAKADSCV-JTQLQIEISA-N	0.406	httk, Human Plasma Fraction Unbound Fu Unitless Fraction	4.44	httk, Human Hepatic Intrinsic Clearance Clint ul/min/10^6 cells
PTX171	Triazole acetic acid	DTXSID90365231	RXDBSQXFIWBJSR-UHFFFAOYSA-N	0.95	OPERA, Human Plasma Fraction Unbound Fu Unitless Fraction	2.56	OPERA, Human Hepatic Intrinsic Clearance Clint ul/min/10^6 cells
PTX224	1,3-Diphenylguanidine	DTXSID3025178	OWRCNXZUPFZXOS-UHFFFAOYSA-N	0.784	httk, Human Plasma Fraction Unbound Fu Unitless Fraction	0	httk, Human Hepatic Intrinsic Clearance Clint ul/min/10^6 cells
PTX075	1-ethyl-1H-imidazole	DTXSID10221209	IWDFHWZHHOSSGR-UHFFFAOYSA-N	0.7	OPERA, Human Plasma Fraction Unbound Fu Unitless Fraction	0	OPERA, Human Hepatic Intrinsic Clearance Clint ul/min/10^6 cells
PTX017	1-Methylimidazole	DTXSID6052291	MCTWTZJPVLRJOU-UHFFFAOYSA-N	0.89	OPERA, Human Plasma Fraction Unbound Fu Unitless Fraction	0	OPERA, Human Hepatic Intrinsic Clearance Clint ul/min/10^6 cells
PTX111	17-Methyltestosterone	DTXSID1033664	GCKMFJBGXUYNAG-HLXURNFRSA-N	0.033	httk, Human Plasma Fraction Unbound Fu Unitless Fraction	12.7	httk, Human Hepatic Intrinsic Clearance Clint ul/min/10^6 cells
PTX107	17alpha-Ethinylestradiol	DTXSID5020576	BFPYWIDHMRZLRN-SLHNCBLASA-N	0.014	httk, Human Plasma Fraction Unbound Fu Unitless Fraction	0	httk, Human Hepatic Intrinsic Clearance Clint ul/min/10^6 cells
PTX123	17beta-Trenbolone	DTXSID0034192	MEHHPFQKXOUFFV-OWSLCNJRSA-N	0.1	httk, Human Plasma Fraction Unbound Fu Unitless Fraction	37.4	httk, Human Hepatic Intrinsic Clearance Clint ul/min/10^6 cells
PTX172	1,2,4-triazole	DTXSID6027131	NSPMIYGKQJPBQR-UHFFFAOYSA-N	0.93	OPERA, Human Plasma Fraction Unbound Fu Unitless Fraction	0	OPERA, Human Hepatic Intrinsic Clearance Clint ul/min/10^6 cells
PTX018	1H-Imidazole, 1,2-dimethyl-	DTXSID2061939	GIWQSPITLQVMSG-UHFFFAOYSA-N	0.8	OPERA, Human Plasma Fraction Unbound Fu Unitless Fraction	2.88	OPERA, Human Hepatic Intrinsic Clearance Clint ul/min/10^6 cells
PTX076	1-Vinylimidazole	DTXSID0061458	OSSNTDFYBPYIEC-UHFFFAOYSA-N	0.51	OPERA, Human Plasma Fraction Unbound Fu Unitless Fraction	0	OPERA, Human Hepatic Intrinsic Clearance Clint ul/min/10^6 cells
PTX074	2-ethylimidazole	DTXSID5061457	PQAMFDRRWURCFQ-UHFFFAOYSA-N	0.59	OPERA, Human Plasma Fraction Unbound Fu Unitless Fraction	0	OPERA, Human Hepatic Intrinsic Clearance Clint ul/min/10^6 cells
PTX020	1H-Imidazole-1-propanamine	DTXSID7063685	KDHWOCLBMVSZPG-UHFFFAOYSA-N	0.9	OPERA, Human Plasma Fraction Unbound Fu Unitless Fraction	4.59	OPERA, Human Hepatic Intrinsic Clearance Clint ul/min/10^6 cells
PTX143	2,2'-Bisphenol F	DTXSID4022446	MQCPOLNSJCWPGT-UHFFFAOYSA-N	0.041	httk, Human Plasma Fraction Unbound Fu Unitless Fraction	83.5	httk, Human Hepatic Intrinsic Clearance Clint ul/min/10^6 cells
PTX073	PCB28	DTXSID2038310	BZTYNSQSZHARAZ-UHFFFAOYSA-N	0.01	OPERA, Human Plasma Fraction Unbound Fu Unitless Fraction	27.15	OPERA, Human Hepatic Intrinsic Clearance Clint ul/min/10^6 cells
PTX225	2,4-Dichlorophenoxyacetic acid	DTXSID0020442	OVSKIKFHRZPJSS-UHFFFAOYSA-N	0.04	httk, Human Plasma Fraction Unbound Fu Unitless Fraction	0	httk, Human Hepatic Intrinsic Clearance Clint ul/min/10^6 cells
PTX233	2,6-Dichlorobenzamide	DTXSID7022170	JHSPCUHPSIUQRB-UHFFFAOYSA-N	0.31	OPERA, Human Plasma Fraction Unbound Fu Unitless Fraction	2.01	OPERA, Human Hepatic Intrinsic Clearance Clint ul/min/10^6 cells
PTX226	2-(4-Chloro-2-methylphenoxy)acetic acid (MCPA)	DTXSID4024195	WHKUVVPPKQRRBV-UHFFFAOYSA-N	0.018	httk, Human Plasma Fraction Unbound Fu Unitless Fraction	0	httk, Human Hepatic Intrinsic Clearance Clint ul/min/10^6 cells
PTX166	Triazole alanine	DTXSID9058288	XVWFTOJHOHJIMQ-UHFFFAOYSA-N	0.96	OPERA, Human Plasma Fraction Unbound Fu Unitless Fraction	1.91	OPERA, Human Hepatic Intrinsic Clearance Clint ul/min/10^6 cells
PTX068	o-Aminophenol	DTXSID8024498	CDAWCLOXVUBKRW-UHFFFAOYSA-N	0.56	OPERA, Human Plasma Fraction Unbound Fu Unitless Fraction	14.3	OPERA, Human Hepatic Intrinsic Clearance Clint ul/min/10^6 cells
PTX045	Butoxyethanol	DTXSID1024097	POAOYUHQDCAZBD-UHFFFAOYSA-N	0.833	httk, Human Plasma Fraction Unbound Fu Unitless Fraction	4.299	httk, Human Hepatic Intrinsic Clearance Clint ul/min/10^6 cells
PTX019	2-Ethyl-4-methyl-1H-imidazole	DTXSID9044744	ULKLGIFJWFIQFF-UHFFFAOYSA-N	0.52	OPERA, Human Plasma Fraction Unbound Fu Unitless Fraction	0	OPERA, Human Hepatic Intrinsic Clearance Clint ul/min/10^6 cells
PTX064	Toluene-2,5-diamine (sulphate)	DTXSID6029123	OBCSAIDCZQSFQH-UHFFFAOYSA-N	0.53	OPERA, Human Plasma Fraction Unbound Fu Unitless Fraction	14.05	OPERA, Human Hepatic Intrinsic Clearance Clint ul/min/10^6 cells
PTX016	2-Methylimidazole	DTXSID4022107	LXBGSDVWAMZHDD-UHFFFAOYSA-N	0.83	OPERA, Human Plasma Fraction Unbound Fu Unitless Fraction	0	OPERA, Human Hepatic Intrinsic Clearance Clint ul/min/10^6 cells
PTX160	Azidothymidine	DTXSID8020127	HBOMLICNUCNMMY-XLPZGREQSA-N	0.914	httk, Human Plasma Fraction Unbound Fu Unitless Fraction	2.414	httk, Human Hepatic Intrinsic Clearance Clint ul/min/10^6 cells
PTX159	Tetrabromobisphenol A	DTXSID1026081	VEORPZCZECFIRK-UHFFFAOYSA-N	0.00107	httk, Human Plasma Fraction Unbound Fu Unitless Fraction	50.5	httk, Human Hepatic Intrinsic Clearance Clint ul/min/10^6 cells
PTX032	Ethylenethiourea	DTXSID5020601	PDQAZBWRQCGBEV-UHFFFAOYSA-N	0.9	OPERA, Human Plasma Fraction Unbound Fu Unitless Fraction	2	OPERA, Human Hepatic Intrinsic Clearance Clint ul/min/10^6 cells
PTX165	Fenbuconazole	DTXSID8032548	RQDJADAKIFFEKQ-UHFFFAOYSA-N	0.019	httk, Human Plasma Fraction Unbound Fu Unitless Fraction	21.7	httk, Human Hepatic Intrinsic Clearance Clint ul/min/10^6 cells
PTX015	4-Methylimidazole	DTXSID9025617	XLSZMDLNRCVEIJ-UHFFFAOYSA-N	0.84	OPERA, Human Plasma Fraction Unbound Fu Unitless Fraction	0	OPERA, Human Hepatic Intrinsic Clearance Clint ul/min/10^6 cells
PTX078	5,5-Diphenylhydantoin	DTXSID8020541	CXOFVDLJLONNDW-UHFFFAOYSA-N	0.162	httk, Human Plasma Fraction Unbound Fu Unitless Fraction	0.818	httk, Human Hepatic Intrinsic Clearance Clint ul/min/10^6 cells
PTX099	Azacytidine	DTXSID9020116	NMUSYJAQQFHJEW-KVTDHHQDSA-N	0.99	OPERA, Human Plasma Fraction Unbound Fu Unitless Fraction	9.51	OPERA, Human Hepatic Intrinsic Clearance Clint ul/min/10^6 cells
PTX106	Bromodeoxyuridine	DTXSID7033105	WOVKYSAHUYNSMH-RRKCRQDMSA-N	0.95	OPERA, Human Plasma Fraction Unbound Fu Unitless Fraction	5.13	OPERA, Human Hepatic Intrinsic Clearance Clint ul/min/10^6 cells
PTX104	5-Fluorouracil	DTXSID2020634	GHASVSINZRGABV-UHFFFAOYSA-N	0.64	httk, Human Plasma Fraction Unbound Fu Unitless Fraction	0	OPERA, Human Hepatic Intrinsic Clearance Clint ul/min/10^6 cells
PTX125	5alpha-Dihydrotestosterone	DTXSID9022364	NVKAWKQGWWIWPM-ABEVXSGRSA-N	0.031	httk, Human Plasma Fraction Unbound Fu Unitless Fraction	70.7	httk, Human Hepatic Intrinsic Clearance Clint ul/min/10^6 cells
PTX097	Propylthiouracil	DTXSID5021209	KNAHARQHSZJURB-UHFFFAOYSA-N	0.474	httk, Human Plasma Fraction Unbound Fu Unitless Fraction	1.323	httk, Human Hepatic Intrinsic Clearance Clint ul/min/10^6 cells
PTX203	6PPD	DTXSID9025114	ZZMVLMVFYMGSMY-UHFFFAOYSA-N	0.03	OPERA, Human Plasma Fraction Unbound Fu Unitless Fraction	28.4	OPERA, Human Hepatic Intrinsic Clearance Clint ul/min/10^6 cells
PTX072	Acetaminophen	DTXSID2020006	RZVAJINKPMORJF-UHFFFAOYSA-N	0.94	httk, Human Plasma Fraction Unbound Fu Unitless Fraction	0.36	httk, Human Hepatic Intrinsic Clearance Clint ul/min/10^6 cells
PTX258	Acetochlor	DTXSID8023848	VTNQPKFIQCLBDU-UHFFFAOYSA-N	0.16	httk, Human Plasma Fraction Unbound Fu Unitless Fraction	84.71	httk, Human Hepatic Intrinsic Clearance Clint ul/min/10^6 cells
PTX007	Acrylamide	DTXSID5020027	HRPVXLWXLXDGHG-UHFFFAOYSA-N	0.93	OPERA, Human Plasma Fraction Unbound Fu Unitless Fraction	0	OPERA, Human Hepatic Intrinsic Clearance Clint ul/min/10^6 cells
PTX198	Acyclovir	DTXSID1022556	MKUXAQIIEYXACX-UHFFFAOYSA-N	0.85	httk, Human Plasma Fraction Unbound Fu Unitless Fraction	10.49	OPERA, Human Hepatic Intrinsic Clearance Clint ul/min/10^6 cells
PTX183	Adefovir dipivoxil	DTXSID5046487	WOZSCQDILHKSGG-UHFFFAOYSA-N	0.96	OPERA, Human Plasma Fraction Unbound Fu Unitless Fraction	6.3	httk, Human Hepatic Intrinsic Clearance Clint ul/min/10^6 cells
PTX130	Aldosterone	DTXSID7022419	PQSUYGKTWSAVDQ-ZVIOFETBSA-N	0.22	OPERA, Human Plasma Fraction Unbound Fu Unitless Fraction	6.13	OPERA, Human Hepatic Intrinsic Clearance Clint ul/min/10^6 cells
PTX161	Amitriptyline (hydrochloride)	DTXSID7022594	KRMDCWKBEZIMAB-UHFFFAOYSA-N	0.05	httk, Human Plasma Fraction Unbound Fu Unitless Fraction	12.46	httk, Human Hepatic Intrinsic Clearance Clint ul/min/10^6 cells
PTX188	Amoxicillin	DTXSID3037044	LSQZJLSUYDQPKJ-NJBDSQKTSA-N	0.85	httk, Human Plasma Fraction Unbound Fu Unitless Fraction	3	httk, Human Hepatic Intrinsic Clearance Clint ul/min/10^6 cells
PTX194	Ampicillin trihydrate	DTXSID4022602	AVKUERGKIZMTKX-NJBDSQKTSA-N	0.85	httk, Human Plasma Fraction Unbound Fu Unitless Fraction	5.73	OPERA, Human Hepatic Intrinsic Clearance Clint ul/min/10^6 cells
PTX126	Anastrozole	DTXSID9022607	YBBLVLTVTVSKRW-UHFFFAOYSA-N	0.56	OPERA, Human Plasma Fraction Unbound Fu Unitless Fraction	10.79	OPERA, Human Hepatic Intrinsic Clearance Clint ul/min/10^6 cells
PTX103	Aspartame	DTXSID0020107	IAOZJIPTCAWIRG-QWRGUYRKSA-N	0.82	OPERA, Human Plasma Fraction Unbound Fu Unitless Fraction	1.68	OPERA, Human Hepatic Intrinsic Clearance Clint ul/min/10^6 cells
PTX034	atorvastatin	DTXSID8029868	XUKUURHRXDUEBC-KAYWLYCHSA-N	0.02	httk, Human Plasma Fraction Unbound Fu Unitless Fraction	0	httk, Human Hepatic Intrinsic Clearance Clint ul/min/10^6 cells
PTX060	Atrazine (ATZ)	DTXSID9020112	MXWJVTOOROXGIU-UHFFFAOYSA-N	0.124	httk, Human Plasma Fraction Unbound Fu Unitless Fraction	6.209	httk, Human Hepatic Intrinsic Clearance Clint ul/min/10^6 cells
PTX090	Azoxystrobin	DTXSID0032520	WFDXOXNFNRHQEC-GHRIWEEISA-N	0.048	httk, Human Plasma Fraction Unbound Fu Unitless Fraction	32.39	httk, Human Hepatic Intrinsic Clearance Clint ul/min/10^6 cells
PTX040	bisphenol A	DTXSID7020182	IISBACLAFKSPIT-UHFFFAOYSA-N	0.038	httk, Human Plasma Fraction Unbound Fu Unitless Fraction	19.9	httk, Human Hepatic Intrinsic Clearance Clint ul/min/10^6 cells
PTX235	Bisphenol E	DTXSID3047891	HCNHNBLSNVSJTJ-UHFFFAOYSA-N	0.04	OPERA, Human Plasma Fraction Unbound Fu Unitless Fraction	119	httk, Human Hepatic Intrinsic Clearance Clint ul/min/10^6 cells
PTX239	Bisphenol Z	DTXSID4047963	SDDLEVPIDBLVHC-UHFFFAOYSA-N	0.02	OPERA, Human Plasma Fraction Unbound Fu Unitless Fraction	53.32	OPERA, Human Hepatic Intrinsic Clearance Clint ul/min/10^6 cells
PTX022	caffeine	DTXSID0020232	RYYVLZVUVIJVGH-UHFFFAOYSA-N	1	httk, Human Plasma Fraction Unbound Fu Unitless Fraction	0.285	httk, Human Hepatic Intrinsic Clearance Clint ul/min/10^6 cells
PTX091	Camptothecin	DTXSID0030956	VSJKWCGYPAHWDS-FQEVSTJZSA-N	0.02	OPERA, Human Plasma Fraction Unbound Fu Unitless Fraction	7.66	OPERA, Human Hepatic Intrinsic Clearance Clint ul/min/10^6 cells
PTX086	Carbamazepine	DTXSID4022731	FFGPTBGBLSHEPO-UHFFFAOYSA-N	0.514	httk, Human Plasma Fraction Unbound Fu Unitless Fraction	2.375	httk, Human Hepatic Intrinsic Clearance Clint ul/min/10^6 cells
PTX042	Carbendazim	DTXSID4024729	TWFZGCMQGLPBSX-UHFFFAOYSA-N	0.487	httk, Human Plasma Fraction Unbound Fu Unitless Fraction	24	httk, Human Hepatic Intrinsic Clearance Clint ul/min/10^6 cells
PTX219	Chlorantraniliprole	DTXSID2044345	PSOVNZZNOMJUBI-UHFFFAOYSA-N	0.05	OPERA, Human Plasma Fraction Unbound Fu Unitless Fraction	3.76	OPERA, Human Hepatic Intrinsic Clearance Clint ul/min/10^6 cells
PTX173	Chloroquine bis(phosphate)	DTXSID2040446	WHTVZRBIWZFKQO-UHFFFAOYSA-N	0.43	httk, Human Plasma Fraction Unbound Fu Unitless Fraction	18.85	OPERA, Human Hepatic Intrinsic Clearance Clint ul/min/10^6 cells
PTX085	Chlorpromazine	DTXSID0022808	ZPEIMTDSQAKGNT-UHFFFAOYSA-N	0.05	httk, Human Plasma Fraction Unbound Fu Unitless Fraction	195.1	httk, Human Hepatic Intrinsic Clearance Clint ul/min/10^6 cells
PTX026	Chlorpyrifos	DTXSID4020458	SBPBAQFWLVIOKP-UHFFFAOYSA-N	0.00793	httk, Human Plasma Fraction Unbound Fu Unitless Fraction	2.6	httk, Human Hepatic Intrinsic Clearance Clint ul/min/10^6 cells
PTX027	Chlorpyrifos oxon	DTXSID1038666	OTMOUPHCTWPNSL-UHFFFAOYSA-N	0.01	OPERA, Human Plasma Fraction Unbound Fu Unitless Fraction	43.3	httk, Human Hepatic Intrinsic Clearance Clint ul/min/10^6 cells
PTX191	Ciprofloxacin	DTXSID8022824	MYSWGUAQZAJSOK-UHFFFAOYSA-N	0.7	httk, Human Plasma Fraction Unbound Fu Unitless Fraction	4.17	httk, Human Hepatic Intrinsic Clearance Clint ul/min/10^6 cells
PTX094	Citalopram	DTXSID8022826	WSEQXVZVJXJVFP-UHFFFAOYSA-N	0.2	httk, Human Plasma Fraction Unbound Fu Unitless Fraction	2	httk, Human Hepatic Intrinsic Clearance Clint ul/min/10^6 cells
PTX155	Clarithromycin	DTXSID3022829	AGOYDEPGAOXOCK-KCBOHYOISA-N	0.23	httk, Human Plasma Fraction Unbound Fu Unitless Fraction	2	httk, Human Hepatic Intrinsic Clearance Clint ul/min/10^6 cells
PTX041	clofibric acid	DTXSID1040661	TXCGAZHTZHNUAI-UHFFFAOYSA-N	0.02	OPERA, Human Plasma Fraction Unbound Fu Unitless Fraction	0	OPERA, Human Hepatic Intrinsic Clearance Clint ul/min/10^6 cells
PTX145	Clomipramine	DTXSID6022844	GDLIGKIOYRNHDA-UHFFFAOYSA-N	0.029	httk, Human Plasma Fraction Unbound Fu Unitless Fraction	9	httk, Human Hepatic Intrinsic Clearance Clint ul/min/10^6 cells
PTX208	Clopyralid	DTXSID9029221	HUBANNPOLNYSAD-UHFFFAOYSA-N	0.438	httk, Human Plasma Fraction Unbound Fu Unitless Fraction	0.934	httk, Human Hepatic Intrinsic Clearance Clint ul/min/10^6 cells
PTX102	Colchicine	DTXSID5024845	IAKHMKGGTNLKSZ-INIZCTEOSA-N	0.61	httk, Human Plasma Fraction Unbound Fu Unitless Fraction	0.698	httk, Human Hepatic Intrinsic Clearance Clint ul/min/10^6 cells
PTX096	Cyclophosphamide	DTXSID5020364	CMSMOCZEIVJLDB-UHFFFAOYSA-N	0.87	httk, Human Plasma Fraction Unbound Fu Unitless Fraction	0	OPERA, Human Hepatic Intrinsic Clearance Clint ul/min/10^6 cells
PTX062	Cyclosporin A	DTXSID0020365	PMATZTZNYRCHOR-CGLBZJNRSA-N	0	httk, Human Plasma Fraction Unbound Fu Unitless Fraction	8.591	httk, Human Hepatic Intrinsic Clearance Clint ul/min/10^6 cells
PTX067	Cyproconazole	DTXSID0032601	UFNOUKDBUJZYDE-UHFFFAOYSA-N	0.109	httk, Human Plasma Fraction Unbound Fu Unitless Fraction	1.538	httk, Human Hepatic Intrinsic Clearance Clint ul/min/10^6 cells
PTX221	Cyprodinil	DTXSID1032359	HAORKNGNJCEJBX-UHFFFAOYSA-N	0.00214	httk, Human Plasma Fraction Unbound Fu Unitless Fraction	37.77	httk, Human Hepatic Intrinsic Clearance Clint ul/min/10^6 cells
PTX108	Cyproterone acetate	DTXSID5020366	UWFYSQMTEOIJJG-FDTZYFLXSA-N	0.058	httk, Human Plasma Fraction Unbound Fu Unitless Fraction	4.46	httk, Human Hepatic Intrinsic Clearance Clint ul/min/10^6 cells
PTX100	Cytosinearabinoside	DTXSID3022877	UHDGCWIWMRVCDJ-CCXZUQQUSA-N	0.87	httk, Human Plasma Fraction Unbound Fu Unitless Fraction	16.79	OPERA, Human Hepatic Intrinsic Clearance Clint ul/min/10^6 cells
PTX206	DEET	DTXSID2021995	MMOXZBCLCQITDF-UHFFFAOYSA-N	0.356	httk, Human Plasma Fraction Unbound Fu Unitless Fraction	3.797	httk, Human Hepatic Intrinsic Clearance Clint ul/min/10^6 cells
PTX156	Dasatinib monohydrate	DTXSID4040979	ZBNZXTGUTAYRHI-UHFFFAOYSA-N	0.08	OPERA, Human Plasma Fraction Unbound Fu Unitless Fraction	14.4	OPERA, Human Hepatic Intrinsic Clearance Clint ul/min/10^6 cells
PTX031	dexamethasone	DTXSID3020384	UREBDLICKHMUKA-CXSFZGCWSA-N	0.32	httk, Human Plasma Fraction Unbound Fu Unitless Fraction	1.791	httk, Human Hepatic Intrinsic Clearance Clint ul/min/10^6 cells
PTX039	Diclofenac	DTXSID6022923	DCOPUUMXTXDBNB-UHFFFAOYSA-N	0.005	httk, Human Plasma Fraction Unbound Fu Unitless Fraction	65.42	httk, Human Hepatic Intrinsic Clearance Clint ul/min/10^6 cells
PTX167	Difenoconazole	DTXSID4032372	BQYJATMQXGBDHF-UHFFFAOYSA-N	0.011	httk, Human Plasma Fraction Unbound Fu Unitless Fraction	30.6	httk, Human Hepatic Intrinsic Clearance Clint ul/min/10^6 cells
PTX004	DMSO	DTXSID2021735	IAZDPXIOMUYVGZ-UHFFFAOYSA-N	0.81	OPERA, Human Plasma Fraction Unbound Fu Unitless Fraction	2.02	OPERA, Human Hepatic Intrinsic Clearance Clint ul/min/10^6 cells
PTX033	Diphenylamine	DTXSID4021975	DMBHHRLKUKUOEG-UHFFFAOYSA-N	0.00387	httk, Human Plasma Fraction Unbound Fu Unitless Fraction	64.57	httk, Human Hepatic Intrinsic Clearance Clint ul/min/10^6 cells
PTX214	Diuron	DTXSID0020446	XMTQQYYKAHVGBJ-UHFFFAOYSA-N	0.162	httk, Human Plasma Fraction Unbound Fu Unitless Fraction	12.15	httk, Human Hepatic Intrinsic Clearance Clint ul/min/10^6 cells
PTX142	Doxorubicin (hydrochloride)	DTXSID8021480	AOJJSUZBOXZQNB-TZSSRYMLSA-N	0.28	httk, Human Plasma Fraction Unbound Fu Unitless Fraction	0	OPERA, Human Hepatic Intrinsic Clearance Clint ul/min/10^6 cells
PTX151	Droperidol	DTXSID6022973	RMEDXOLNCUSCGS-UHFFFAOYSA-N	0.05	OPERA, Human Plasma Fraction Unbound Fu Unitless Fraction	8.49	OPERA, Human Hepatic Intrinsic Clearance Clint ul/min/10^6 cells
PTX135	Dutasteride	DTXSID8046452	JWJOTENAMICLJG-QWBYCMEYSA-N	0.01	OPERA, Human Plasma Fraction Unbound Fu Unitless Fraction	7.29	OPERA, Human Hepatic Intrinsic Clearance Clint ul/min/10^6 cells
PTX195	Enalapril	DTXSID5022982	GBXSMTUPTTWBMN-XIRDDKMYSA-N	0.45	OPERA, Human Plasma Fraction Unbound Fu Unitless Fraction	4.74	OPERA, Human Hepatic Intrinsic Clearance Clint ul/min/10^6 cells
PTX162	Enniatin B1	DTXSID70891861	UQCSETXJXJTMKO-UMURLBKASA-N	0.09	OPERA, Human Plasma Fraction Unbound Fu Unitless Fraction	58.89	OPERA, Human Hepatic Intrinsic Clearance Clint ul/min/10^6 cells
PTX168	Epoxiconazole	DTXSID1040372	ZMYFCFLJBGAQRS-BXXGRURMNA-N	0.058	httk, Human Plasma Fraction Unbound Fu Unitless Fraction	0	httk, Human Hepatic Intrinsic Clearance Clint ul/min/10^6 cells
PTX114	Estriol	DTXSID9022366	PROQIPRRNZUXQM-ZXXIGWHRSA-N	0.106	httk, Rat Plasma Fraction Unbound Fu Unitless Fraction	8.3	httk, Rat Hepatic Intrinsic Clearance Clint ul/min/10^6 cells
PTX120	Estrone	DTXSID4022367	DNXHEGUUPJUMQT-CBZIJGRNSA-N	0.031	httk, Human Plasma Fraction Unbound Fu Unitless Fraction	0	httk, Human Hepatic Intrinsic Clearance Clint ul/min/10^6 cells
PTX177	Etaconazole	DTXSID2041913	DWRKFAJEBUWTQM-UHFFFAOYSA-N	0.04	OPERA, Human Plasma Fraction Unbound Fu Unitless Fraction	11.6	OPERA, Human Hepatic Intrinsic Clearance Clint ul/min/10^6 cells
PTX152	Ethanol	DTXSID9020584	LFQSCWFLJHTTHZ-UHFFFAOYSA-N	0.934	httk, Human Plasma Fraction Unbound Fu Unitless Fraction	19.98	httk, Human Hepatic Intrinsic Clearance Clint ul/min/10^6 cells
PTX209	Ethofumesate	DTXSID8034580	IRCMYGHHKLLGHV-UHFFFAOYSA-N	0.131	httk, Human Plasma Fraction Unbound Fu Unitless Fraction	17.64	httk, Human Hepatic Intrinsic Clearance Clint ul/min/10^6 cells
PTX002	Ethoprophos	DTXSID4032611	VJYFKVYYMZPMAB-UHFFFAOYSA-N	0.093	httk, Human Plasma Fraction Unbound Fu Unitless Fraction	20.95	httk, Human Hepatic Intrinsic Clearance Clint ul/min/10^6 cells
PTX138	Ethylparaben	DTXSID9022528	NUVBSKCKDOMJSU-UHFFFAOYSA-N	0.106	httk, Human Plasma Fraction Unbound Fu Unitless Fraction	57.24	httk, Human Hepatic Intrinsic Clearance Clint ul/min/10^6 cells
PTX231	Fenhexamid	DTXSID3032549	VDLGAVXLJYLFDH-UHFFFAOYSA-N	0.057	httk, Human Plasma Fraction Unbound Fu Unitless Fraction	35.27	httk, Human Hepatic Intrinsic Clearance Clint ul/min/10^6 cells
PTX113	Fenitrothion	DTXSID4032613	ZNOLGFHPUIJIMJ-UHFFFAOYSA-N	0	httk, Human Plasma Fraction Unbound Fu Unitless Fraction	10.02	httk, Human Hepatic Intrinsic Clearance Clint ul/min/10^6 cells
PTX112	Finasteride	DTXSID3020625	DBEPLOCGEIEOCV-WSBQPABSSA-N	0.095	httk, Human Plasma Fraction Unbound Fu Unitless Fraction	4.5	httk, Human Hepatic Intrinsic Clearance Clint ul/min/10^6 cells
PTX024	Fingolimod	DTXSID40167363	KKGQTZUTZRNORY-UHFFFAOYSA-N	0.002	httk, Human Plasma Fraction Unbound Fu Unitless Fraction	7.81	OPERA, Human Hepatic Intrinsic Clearance Clint ul/min/10^6 cells
PTX088	Fipronil	DTXSID4034609	ZOCSXAVNDGMNBV-UHFFFAOYSA-N	0.046	httk, Human Plasma Fraction Unbound Fu Unitless Fraction	1.367	httk, Human Hepatic Intrinsic Clearance Clint ul/min/10^6 cells
PTX150	Flecainide	DTXSID8023054	DJBNUMBKLMJRSA-UHFFFAOYSA-N	0.52	httk, Human Plasma Fraction Unbound Fu Unitless Fraction	3.28	OPERA, Human Hepatic Intrinsic Clearance Clint ul/min/10^6 cells
PTX217	Flonicamid	DTXSID8034611	RLQJEEJISHYWON-UHFFFAOYSA-N	0.44	OPERA, Human Plasma Fraction Unbound Fu Unitless Fraction	4.18	OPERA, Human Hepatic Intrinsic Clearance Clint ul/min/10^6 cells
PTX157	Fluconazole	DTXSID3020627	RFHAOTPXVQNOHP-UHFFFAOYSA-N	0.711	httk, Human Plasma Fraction Unbound Fu Unitless Fraction	1.832	httk, Human Hepatic Intrinsic Clearance Clint ul/min/10^6 cells
PTX035	fluoxetine	DTXSID7023067	RTHCYVBBDHJXIQ-UHFFFAOYSA-N	0.13	httk, Human Plasma Fraction Unbound Fu Unitless Fraction	1	httk, Human Hepatic Intrinsic Clearance Clint ul/min/10^6 cells
PTX119	Flutamide	DTXSID7032004	MKXKFYHWDHIYRV-UHFFFAOYSA-N	0.038	httk, Human Plasma Fraction Unbound Fu Unitless Fraction	30.38	httk, Human Hepatic Intrinsic Clearance Clint ul/min/10^6 cells
PTX132	Fulvestrant	DTXSID4022369	VWUXBMIQPBEWFH-WCCTWKNTSA-N	0.00264	httk, Human Plasma Fraction Unbound Fu Unitless Fraction	2.4	httk, Human Hepatic Intrinsic Clearance Clint ul/min/10^6 cells
PTX197	Furosemide	DTXSID6020648	ZZUFCTLCJUWOSV-UHFFFAOYSA-N	0.012	httk, Human Plasma Fraction Unbound Fu Unitless Fraction	0	httk, Human Hepatic Intrinsic Clearance Clint ul/min/10^6 cells
PTX028	Genistein	DTXSID5022308	TZBJGXHYKVUXJN-UHFFFAOYSA-N	0.024	httk, Human Plasma Fraction Unbound Fu Unitless Fraction	18.69	httk, Human Hepatic Intrinsic Clearance Clint ul/min/10^6 cells
PTX057	HC yellow 13	DTXSID10146483	NJZCRXQWPNNJNB-UHFFFAOYSA-N	0.14	OPERA, Human Plasma Fraction Unbound Fu Unitless Fraction	4.27	OPERA, Human Hepatic Intrinsic Clearance Clint ul/min/10^6 cells
PTX084	Haloperidol	DTXSID4034150	LNEPOXFFQSENCJ-UHFFFAOYSA-N	0.178	httk, Human Plasma Fraction Unbound Fu Unitless Fraction	5.062	httk, Human Hepatic Intrinsic Clearance Clint ul/min/10^6 cells
PTX080	Hexachlorophene	DTXSID6020690	ACGUYXCXAPNIKK-UHFFFAOYSA-N	8.62e-09	httk, Human Plasma Fraction Unbound Fu Unitless Fraction	0	httk, Human Hepatic Intrinsic Clearance Clint ul/min/10^6 cells
PTX127	Cortisol	DTXSID7020714	JYGXADMDTFJGBT-VWUMJDOOSA-N	0.2	httk, Human Plasma Fraction Unbound Fu Unitless Fraction	8.567	httk, Human Hepatic Intrinsic Clearance Clint ul/min/10^6 cells
PTX101	Hydroxyurea	DTXSID6025438	VSNHCAURESNICA-UHFFFAOYSA-N	1.05e-05	httk, Human Plasma Fraction Unbound Fu Unitless Fraction	0.79	OPERA, Human Hepatic Intrinsic Clearance Clint ul/min/10^6 cells
PTX153	Hydroxyzine	DTXSID8023137	ZQDWXGKKHFNSQK-UHFFFAOYSA-N	0.08	OPERA, Human Plasma Fraction Unbound Fu Unitless Fraction	5.93	OPERA, Human Hepatic Intrinsic Clearance Clint ul/min/10^6 cells
PTX199	Ibuprofen	DTXSID5020732	HEFNNWSXXWATRW-UHFFFAOYSA-N	0.01	httk, Human Plasma Fraction Unbound Fu Unitless Fraction	10.12	httk, Human Hepatic Intrinsic Clearance Clint ul/min/10^6 cells
PTX061	Imazalil	DTXSID8024151	PZBPKYOVPCNPJY-UHFFFAOYSA-N	0.03	httk, Human Plasma Fraction Unbound Fu Unitless Fraction	1.025	httk, Human Hepatic Intrinsic Clearance Clint ul/min/10^6 cells
PTX087	Imidacloprid	DTXSID5032442	YWTYJOPNNQFBPC-UHFFFAOYSA-N	0.656	httk, Human Plasma Fraction Unbound Fu Unitless Fraction	2.807	httk, Human Hepatic Intrinsic Clearance Clint ul/min/10^6 cells
PTX014	Imidazole	DTXSID2029616	RAXXELZNTBOGNW-UHFFFAOYSA-N	0.86	OPERA, Human Plasma Fraction Unbound Fu Unitless Fraction	0	OPERA, Human Hepatic Intrinsic Clearance Clint ul/min/10^6 cells
PTX131	Iopanoic acid	DTXSID6023159	OIRFJRBSRORBCM-UHFFFAOYSA-N	0.21	OPERA, Human Plasma Fraction Unbound Fu Unitless Fraction	17.89	OPERA, Human Hepatic Intrinsic Clearance Clint ul/min/10^6 cells
PTX196	Irbesartan	DTXSID0023169	YOSHYTLCDANDAN-UHFFFAOYSA-N	0.1	httk, Human Plasma Fraction Unbound Fu Unitless Fraction	13.63	httk, Human Hepatic Intrinsic Clearance Clint ul/min/10^6 cells
PTX176	Itraconazole	DTXSID3023180	VHVPQPYKVGDNFY-ZPGVKDDISA-N	0.002	httk, Human Plasma Fraction Unbound Fu Unitless Fraction	10.75	OPERA, Human Hepatic Intrinsic Clearance Clint ul/min/10^6 cells
PTX175	Ketoconazole	DTXSID7029879	XMAYWYJOQHXEEK-GRHWAJSLNA-N	0.062	httk, Human Plasma Fraction Unbound Fu Unitless Fraction	55	httk, Human Hepatic Intrinsic Clearance Clint ul/min/10^6 cells
PTX146	Lenvatinib	DTXSID50194605	WOSKHXYHFSIKNG-UHFFFAOYSA-N	0.06	OPERA, Human Plasma Fraction Unbound Fu Unitless Fraction	10.67	OPERA, Human Hepatic Intrinsic Clearance Clint ul/min/10^6 cells
PTX136	Levonorgestrel	DTXSID3036496	WWYNJERNGUHSAO-XUDSTZEESA-N	0.037	httk, Human Plasma Fraction Unbound Fu Unitless Fraction	9.89	httk, Human Hepatic Intrinsic Clearance Clint ul/min/10^6 cells
PTX129	Levothyroxine	DTXSID8023214	XUIIKFGFIJCVMT-LBPRGKRZSA-N	2.42e-08	httk, Human Plasma Fraction Unbound Fu Unitless Fraction	0	httk, Human Hepatic Intrinsic Clearance Clint ul/min/10^6 cells
PTX095	Lidocaine	DTXSID1045166	NNJVILVZKWQKPM-UHFFFAOYSA-N	0.296	httk, Human Plasma Fraction Unbound Fu Unitless Fraction	5.062	httk, Human Hepatic Intrinsic Clearance Clint ul/min/10^6 cells
PTX122	Linuron	DTXSID2024163	XKJMBINCVNINCA-UHFFFAOYSA-N	0.105	httk, Human Plasma Fraction Unbound Fu Unitless Fraction	33.05	httk, Human Hepatic Intrinsic Clearance Clint ul/min/10^6 cells
PTX093	Mebendazole	DTXSID4040682	OPXLLQIJSORQAM-UHFFFAOYSA-N	0.086	httk, Human Plasma Fraction Unbound Fu Unitless Fraction	10	httk, Human Hepatic Intrinsic Clearance Clint ul/min/10^6 cells
PTX115	Metformin (hydrochloride)	DTXSID2023270	XZWYZXLIPXDOLR-UHFFFAOYSA-N	1	httk, Human Plasma Fraction Unbound Fu Unitless Fraction	4.51	OPERA, Human Hepatic Intrinsic Clearance Clint ul/min/10^6 cells
PTX013	Methacrylamide	DTXSID8029600	FQPSGWSUVKBHSU-UHFFFAOYSA-N	0.91	OPERA, Human Plasma Fraction Unbound Fu Unitless Fraction	5.32	OPERA, Human Hepatic Intrinsic Clearance Clint ul/min/10^6 cells
PTX098	Methimazole	DTXSID4020820	PMRYVIKBURPHAH-UHFFFAOYSA-N	0.9	OPERA, Human Plasma Fraction Unbound Fu Unitless Fraction	0	httk, Human Hepatic Intrinsic Clearance Clint ul/min/10^6 cells
PTX105	Methotrexate	DTXSID4020822	FBOZXECLQNJBKD-ZDUSSCGKSA-N	0.432	httk, Human Plasma Fraction Unbound Fu Unitless Fraction	0	httk, Human Hepatic Intrinsic Clearance Clint ul/min/10^6 cells
PTX158	Methylparaben	DTXSID4022529	LXCFILQKKLGQFO-UHFFFAOYSA-N	0.071	httk, Human Plasma Fraction Unbound Fu Unitless Fraction	107.5	httk, Human Hepatic Intrinsic Clearance Clint ul/min/10^6 cells
PTX128	Metyrapone	DTXSID1023314	FJLBFSROUSIWMA-UHFFFAOYSA-N	0.19	OPERA, Human Plasma Fraction Unbound Fu Unitless Fraction	43.41	OPERA, Human Hepatic Intrinsic Clearance Clint ul/min/10^6 cells
PTX137	Mifepristone	DTXSID5023322	VKHAHZOOUSRJNA-GCNJZUOMSA-N	0.017	httk, Human Plasma Fraction Unbound Fu Unitless Fraction	33.2	httk, Human Hepatic Intrinsic Clearance Clint ul/min/10^6 cells
PTX230	Myclobutanil	DTXSID8024315	HZJKXKUJVSEEFU-UHFFFAOYSA-N	0.084	httk, Human Plasma Fraction Unbound Fu Unitless Fraction	16.4	httk, Human Hepatic Intrinsic Clearance Clint ul/min/10^6 cells
PTX066	N,N'-bis-(2-hydroxyethyl)-2-nitro-p-phenylenediamine	DTXSID90232939	HWQZRURILVPDGN-UHFFFAOYSA-N	0.68	OPERA, Human Plasma Fraction Unbound Fu Unitless Fraction	4.79	OPERA, Human Hepatic Intrinsic Clearance Clint ul/min/10^6 cells
PTX009	N,N'-Methylenebisacrylamide	DTXSID8025595	ZIUHHBKFKCYYJD-UHFFFAOYSA-N	1	httk, Human Plasma Fraction Unbound Fu Unitless Fraction	2.954	httk, Human Hepatic Intrinsic Clearance Clint ul/min/10^6 cells
PTX012	N,N-Diethylacrylamide	DTXSID10181258	OVHHHVAVHBHXAK-UHFFFAOYSA-N	0.56	OPERA, Human Plasma Fraction Unbound Fu Unitless Fraction	15.04	OPERA, Human Hepatic Intrinsic Clearance Clint ul/min/10^6 cells
PTX059	N,N‐Dimethylacetamide (DMA)	DTXSID5020499	FXHOOIRPVKKKFG-UHFFFAOYSA-N	0.89	OPERA, Human Plasma Fraction Unbound Fu Unitless Fraction	0.34	OPERA, Human Hepatic Intrinsic Clearance Clint ul/min/10^6 cells
PTX065	N,N-Dimethylformamide (DMF)	DTXSID6020515	ZMXDDKWLCZADIW-UHFFFAOYSA-N	0.9	OPERA, Human Plasma Fraction Unbound Fu Unitless Fraction	0.75	OPERA, Human Hepatic Intrinsic Clearance Clint ul/min/10^6 cells
PTX010	N-(Butoxymethyl)acrylamide	DTXSID9027443	UTSYWKJYFPPRAP-UHFFFAOYSA-N	0.64	OPERA, Human Plasma Fraction Unbound Fu Unitless Fraction	10.16	OPERA, Human Hepatic Intrinsic Clearance Clint ul/min/10^6 cells
PTX011	N-(Isobutoxymethyl)acrylamide	DTXSID2044848	KCTMTGOHHMRJHZ-UHFFFAOYSA-N	0.48	OPERA, Human Plasma Fraction Unbound Fu Unitless Fraction	9.91	OPERA, Human Hepatic Intrinsic Clearance Clint ul/min/10^6 cells
PTX023	N-Methylaniline	DTXSID9021841	AFBPFSWMIHJQDM-UHFFFAOYSA-N	0.33	OPERA, Human Plasma Fraction Unbound Fu Unitless Fraction	34.64	OPERA, Human Hepatic Intrinsic Clearance Clint ul/min/10^6 cells
PTX147	Nadolol	DTXSID3023342	VWPOSFSPZNDTMJ-UHFFFAOYSA-N	0.14	httk, Human Plasma Fraction Unbound Fu Unitless Fraction	3.193	httk, Human Hepatic Intrinsic Clearance Clint ul/min/10^6 cells
PTX029	Niflumic acid	DTXSID1023368	JZFPYUNJRRFVQU-UHFFFAOYSA-N	0.1	OPERA, Human Plasma Fraction Unbound Fu Unitless Fraction	5.06	OPERA, Human Hepatic Intrinsic Clearance Clint ul/min/10^6 cells
PTX179	Omeprazole	DTXSID6021080	SUBDBMMJDZJVOS-UHFFFAOYSA-N	0.16	httk, Human Plasma Fraction Unbound Fu Unitless Fraction	3.271	httk, Human Hepatic Intrinsic Clearance Clint ul/min/10^6 cells
PTX202	Pamidronic acid	DTXSID4023414	WRUUGTRCQOWXEG-UHFFFAOYSA-N	0.7	httk, Human Plasma Fraction Unbound Fu Unitless Fraction	0	OPERA, Human Hepatic Intrinsic Clearance Clint ul/min/10^6 cells
PTX178	Penconazole	DTXSID8042260	WKBPZYKAUNRMKP-UHFFFAOYSA-N	0.04	OPERA, Human Plasma Fraction Unbound Fu Unitless Fraction	10.67	OPERA, Human Hepatic Intrinsic Clearance Clint ul/min/10^6 cells
PTX232	Pentachlorophenol	DTXSID7021106	IZUPBVBPLAPZRR-UHFFFAOYSA-N	0.054	httk, Human Plasma Fraction Unbound Fu Unitless Fraction	8.764	httk, Human Hepatic Intrinsic Clearance Clint ul/min/10^6 cells
PTX186	Pentamidine	DTXSID7023431	XDRYMKDFEDOLFX-UHFFFAOYSA-N	0.09	httk, Human Plasma Fraction Unbound Fu Unitless Fraction	8.98	OPERA, Human Hepatic Intrinsic Clearance Clint ul/min/10^6 cells
PTX227	Perfluorohexanoic acid	DTXSID3031862	PXUULQAPEKKVAH-UHFFFAOYSA-N	0.017	httk, Human Plasma Fraction Unbound Fu Unitless Fraction	0	httk, Human Hepatic Intrinsic Clearance Clint ul/min/10^6 cells
PTX082	PFOA	DTXSID8031865	SNGREZUHAYWORS-UHFFFAOYSA-N	0.00478	httk, Human Plasma Fraction Unbound Fu Unitless Fraction	1.644	httk, Human Hepatic Intrinsic Clearance Clint ul/min/10^6 cells
PTX187	Phenacetin	DTXSID1021116	CPJSUEIXXCENMM-UHFFFAOYSA-N	0.6	httk, Human Plasma Fraction Unbound Fu Unitless Fraction	9.346	httk, Human Hepatic Intrinsic Clearance Clint ul/min/10^6 cells
PTX044	Picoxystrobin	DTXSID9047542	IBSNKSODLGJUMQ-SDNWHVSQSA-N	0.03	OPERA, Human Plasma Fraction Unbound Fu Unitless Fraction	57.1	httk, Human Hepatic Intrinsic Clearance Clint ul/min/10^6 cells
PTX140	Pimozide	DTXSID8023474	YVUQSNJEYSNKRX-UHFFFAOYSA-N	0.05	OPERA, Human Plasma Fraction Unbound Fu Unitless Fraction	96.82	httk, Human Hepatic Intrinsic Clearance Clint ul/min/10^6 cells
PTX030	pregnenolone	DTXSID1036541	ORNBQBCIOKFOEO-QGVNFLHTSA-N	0.2	OPERA, Human Plasma Fraction Unbound Fu Unitless Fraction	25.81	OPERA, Human Hepatic Intrinsic Clearance Clint ul/min/10^6 cells
PTX134	Prochloraz	DTXSID4024270	TVLSRXXIMLFWEO-UHFFFAOYSA-N	0.022	httk, Human Plasma Fraction Unbound Fu Unitless Fraction	16.4	httk, Human Hepatic Intrinsic Clearance Clint ul/min/10^6 cells
PTX109	Progesterone	DTXSID3022370	RJKFOVLPORLFTN-LEKSSAKUSA-N	0.023	httk, Human Plasma Fraction Unbound Fu Unitless Fraction	33.7	httk, Human Hepatic Intrinsic Clearance Clint ul/min/10^6 cells
PTX174	Propiconazole	DTXSID8024280	STJLVHWMYQXCPB-UHFFFAOYSA-N	0.051	httk, Human Plasma Fraction Unbound Fu Unitless Fraction	17	httk, Human Hepatic Intrinsic Clearance Clint ul/min/10^6 cells
PTX021	propofol	DTXSID6023523	OLBCVFGFOZPWHH-UHFFFAOYSA-N	0.016	httk, Human Plasma Fraction Unbound Fu Unitless Fraction	107	httk, Human Hepatic Intrinsic Clearance Clint ul/min/10^6 cells
PTX169	Prothioconazole	DTXSID4034869	MNHVNIJQQRJYDH-UHFFFAOYSA-N	0.07	OPERA, Human Plasma Fraction Unbound Fu Unitless Fraction	6.62	OPERA, Human Hepatic Intrinsic Clearance Clint ul/min/10^6 cells
PTX124	Raloxifene hydrochloride	DTXSID3023550	GZUITABIAKMVPG-UHFFFAOYSA-N	0.05	httk, Human Plasma Fraction Unbound Fu Unitless Fraction	43.68	OPERA, Human Hepatic Intrinsic Clearance Clint ul/min/10^6 cells
PTX083	all-trans Retinoic acid	DTXSID7021239	SHGAZHPCJJPHSC-YCNIQYBTSA-N	0.00597	httk, Human Plasma Fraction Unbound Fu Unitless Fraction	10.5	httk, Human Hepatic Intrinsic Clearance Clint ul/min/10^6 cells
PTX185	Rosiglitazone	DTXSID7037131	YASAKCUCGLMORW-UHFFFAOYSA-N	0.002	httk, Human Plasma Fraction Unbound Fu Unitless Fraction	13	httk, Human Hepatic Intrinsic Clearance Clint ul/min/10^6 cells
PTX070	Rotenone	DTXSID6021248	JUVIOZPCNVVQFO-HBGVWJBISA-N	0.0034	httk, Human Plasma Fraction Unbound Fu Unitless Fraction	28.31	httk, Human Hepatic Intrinsic Clearance Clint ul/min/10^6 cells
PTX144	Sorafenib	DTXSID7041128	MLDQJTXFUGDVEO-UHFFFAOYSA-N	0.01	OPERA, Human Plasma Fraction Unbound Fu Unitless Fraction	5.27	OPERA, Human Hepatic Intrinsic Clearance Clint ul/min/10^6 cells
PTX110	Spironolactone	DTXSID6034186	LXMSZDCAJNLERA-ZHYRCANASA-N	0.12	OPERA, Human Plasma Fraction Unbound Fu Unitless Fraction	26.24	OPERA, Human Hepatic Intrinsic Clearance Clint ul/min/10^6 cells
PTX200	Sulfadiazine	DTXSID7044130	SEEPANYCNGTZFQ-UHFFFAOYSA-N	0.44	httk, Human Plasma Fraction Unbound Fu Unitless Fraction	0	OPERA, Human Hepatic Intrinsic Clearance Clint ul/min/10^6 cells
PTX181	Sulfamethoxazole	DTXSID8026064	JLKIGFTWXXRPMT-UHFFFAOYSA-N	0.23	httk, Human Plasma Fraction Unbound Fu Unitless Fraction	0	OPERA, Human Hepatic Intrinsic Clearance Clint ul/min/10^6 cells
PTX223	Sulisobenzone	DTXSID2042436	CXVGEDCSTKKODG-UHFFFAOYSA-N	0.00942	httk, Human Plasma Fraction Unbound Fu Unitless Fraction	1.05	httk, Human Hepatic Intrinsic Clearance Clint ul/min/10^6 cells
PTX058	Tamoxifen	DTXSID1034187	NKANXQFJJICGDU-QPLCGJKRSA-N	0.00165	httk, Human Plasma Fraction Unbound Fu Unitless Fraction	0	httk, Human Hepatic Intrinsic Clearance Clint ul/min/10^6 cells
PTX079	Tebuconazole	DTXSID9032113	PXMNMQRDXWABCY-UHFFFAOYSA-N	0.066	httk, Human Plasma Fraction Unbound Fu Unitless Fraction	5.278	httk, Human Hepatic Intrinsic Clearance Clint ul/min/10^6 cells
PTX201	Tenofovir	DTXSID9040132	SGOIRFVFHAKUTI-ZCFIWIBFSA-N	0.93	httk, Human Plasma Fraction Unbound Fu Unitless Fraction	0	OPERA, Human Hepatic Intrinsic Clearance Clint ul/min/10^6 cells
PTX205	Terbutryn	DTXSID3024318	IROINLKCQGIITA-UHFFFAOYSA-N	0.03	OPERA, Human Plasma Fraction Unbound Fu Unitless Fraction	23.03	OPERA, Human Hepatic Intrinsic Clearance Clint ul/min/10^6 cells
PTX121	Testosterone	DTXSID8022371	MUMGGOZAMZWBJJ-DYKIIFRCSA-N	0.057	httk, Human Plasma Fraction Unbound Fu Unitless Fraction	28.83	httk, Human Hepatic Intrinsic Clearance Clint ul/min/10^6 cells
PTX063	Tetracycline	DTXSID7023645	OFVLGDICTFRJMM-WESIUVDSSA-N	0.468	httk, Human Plasma Fraction Unbound Fu Unitless Fraction	0	httk, Human Hepatic Intrinsic Clearance Clint ul/min/10^6 cells
PTX092	Tetraethylthiuram disulfide	DTXSID1021322	AUZONCFQVSMFAP-UHFFFAOYSA-N	0.086	httk, Human Plasma Fraction Unbound Fu Unitless Fraction	28.46	httk, Human Hepatic Intrinsic Clearance Clint ul/min/10^6 cells
PTX212	Thiabendazole	DTXSID0021337	WJCNZQLZVWNLKY-UHFFFAOYSA-N	0.138	httk, Human Plasma Fraction Unbound Fu Unitless Fraction	0	httk, Human Hepatic Intrinsic Clearance Clint ul/min/10^6 cells
PTX089	Thiamethoxam	DTXSID2034962	NWWZPOKUUAIXIW-UHFFFAOYSA-N	0.829	httk, Human Plasma Fraction Unbound Fu Unitless Fraction	0.612	httk, Human Hepatic Intrinsic Clearance Clint ul/min/10^6 cells
PTX069	Tigecycline	DTXSID2048581	FPZLLRFZJZRHSY-HJYUBDRYSA-N	0.2	httk, Human Plasma Fraction Unbound Fu Unitless Fraction	0	OPERA, Human Hepatic Intrinsic Clearance Clint ul/min/10^6 cells
PTX118	Tiratricol	DTXSID2045232	UOWZUVNAGUAEQC-UHFFFAOYSA-N	0.05	OPERA, Human Plasma Fraction Unbound Fu Unitless Fraction	0	OPERA, Human Hepatic Intrinsic Clearance Clint ul/min/10^6 cells
PTX222	Tramadol (hydrochloride)	DTXSID90858931	TVYLLZQTGLZFBW-AQPSWHTGNA-N	0.8	httk, Human Plasma Fraction Unbound Fu Unitless Fraction	9.39	OPERA, Human Hepatic Intrinsic Clearance Clint ul/min/10^6 cells
PTX025	Triadimenol	DTXSID0032493	BAZVSMNPJJMILC-UHFFFAOYSA-N	0.126	httk, Human Plasma Fraction Unbound Fu Unitless Fraction	0	httk, Human Hepatic Intrinsic Clearance Clint ul/min/10^6 cells
PTX180	Triamterene	DTXSID6021373	FNYLWPVRPXGIIP-UHFFFAOYSA-N	0.333	httk, Human Plasma Fraction Unbound Fu Unitless Fraction	0	httk, Human Hepatic Intrinsic Clearance Clint ul/min/10^6 cells
PTX077	Trichlorfon	DTXSID0021389	NFACJZMKEDPNKN-UHFFFAOYSA-N	0.696	httk, Human Plasma Fraction Unbound Fu Unitless Fraction	31.7	httk, Human Hepatic Intrinsic Clearance Clint ul/min/10^6 cells
PTX133	Triphenyl phosphate	DTXSID1021952	XZZNDPSIHUTMOC-UHFFFAOYSA-N	0.00285	httk, Human Plasma Fraction Unbound Fu Unitless Fraction	26.44	httk, Human Hepatic Intrinsic Clearance Clint ul/min/10^6 cells
PTX037	valproic acid	DTXSID6023733	NIJJYAXOARWZEE-UHFFFAOYSA-N	0.214	httk, Human Plasma Fraction Unbound Fu Unitless Fraction	0.437	httk, Human Hepatic Intrinsic Clearance Clint ul/min/10^6 cells
PTX117	Vinclozolin	DTXSID4022361	FSCWZHGZWWDELK-UHFFFAOYSA-N	0.594	httk, Human Plasma Fraction Unbound Fu Unitless Fraction	18.34	httk, Human Hepatic Intrinsic Clearance Clint ul/min/10^6 cells
PTX003	WY-14643 / Pirinixic acid	DTXSID4020290	SZRPDCCEHVWOJX-UHFFFAOYSA-N	0.00545	httk, Human Plasma Fraction Unbound Fu Unitless Fraction	7.51	httk, Human Hepatic Intrinsic Clearance Clint ul/min/10^6 cells

## Sheet: MetaData
Chemical Identifier Descriptions
Substance Name	Name of the chemical/test substance
CASRN	Chemical Abstracts Services Registry Number
DTXSID	Unique chemical identifier in the EPA DSSTox Database. Note not all chemicals have a DTXSID.
Worksheet Descriptions
"Export" worksheet contains a summarized version of the query. Summary data are returned for cHTS assays based on the Mode of Action or Mechanistic Targets selected.
"Query" worksheet contains the summary of the query.
"MetaData" worksheet (this sheet) contains additional information about the fields and the download.
Notes on Data Output
The results may be single values or summarized across all available data for the assay-endpoint. Summarized values have formatting indicating the type of summary presented.
Quantitative values are summarized as mean. Data are presented as: [min-max], n=count of responses, median=median value.
Factor/categorical data are summarized as counts for each level(category). Summarized factor data values are displayed as FactorLevel=count where "FactorLevel" is the category such as "Active", "count" is the count of number of records with that factor level. For example, Active=5 means that there were 5 records where the chemical was active for the assay.
A cell is left blank if no data are available for that chemical /assay pair.

## Sheet: all_chemicals
DTXSID	Chemical	ID	comparison
DTXSID6020226	Cadmium chloride	PTX001	#N/A
DTXSID4032611	Ethoprophos	PTX002	DTXSID4032611
DTXSID4020290	WY-14643 / Pirinixic acid	PTX003	DTXSID4020290
DTXSID2021735	DMSO	PTX004	DTXSID2021735
DTXSID5020104	Sodium arsenite	PTX006	#N/A
DTXSID5020027	Acrylamide	PTX007	DTXSID5020027
DTXSID8025595	N,N'-Methylenebisacrylamide	PTX009	DTXSID8025595
DTXSID9027443	N-(Butoxymethyl)acrylamide	PTX010	DTXSID9027443
DTXSID2044848	N-(Isobutoxymethyl)acrylamide	PTX011	DTXSID2044848
DTXSID10181258	N,N-Diethylacrylamide	PTX012	DTXSID10181258
DTXSID8029600	Methacrylamide	PTX013	DTXSID8029600
DTXSID2029616	Imidazole	PTX014	DTXSID2029616
DTXSID9025617	4-Methylimidazole	PTX015	DTXSID9025617
DTXSID4022107	2-Methylimidazole	PTX016	DTXSID4022107
DTXSID6052291	1-Methylimidazole	PTX017	DTXSID6052291
DTXSID2061939	1H-Imidazole, 1,2-dimethyl-	PTX018	DTXSID2061939
DTXSID9044744	2-Ethyl-4-methyl-1H-imidazole	PTX019	DTXSID9044744
DTXSID7063685	1H-Imidazole-1-propanamine	PTX020	DTXSID7063685
DTXSID6023523	propofol	PTX021	DTXSID6023523
DTXSID0020232	caffeine	PTX022	DTXSID0020232
DTXSID9021841	N-Methylaniline	PTX023	DTXSID9021841
DTXSID40167363	Fingolimod	PTX024	DTXSID40167363
DTXSID0032493	Triadimenol	PTX025	DTXSID0032493
DTXSID4020458	Chlorpyrifos	PTX026	DTXSID4020458
DTXSID1038666	Chlorpyrifos oxon	PTX027	DTXSID1038666
DTXSID5022308	Genistein	PTX028	DTXSID5022308
DTXSID1023368	Niflumic acid	PTX029	DTXSID1023368
DTXSID1036541	pregnenolone	PTX030	DTXSID1036541
DTXSID3020384	dexamethasone	PTX031	DTXSID3020384
DTXSID5020601	Ethylenethiourea	PTX032	DTXSID5020601
DTXSID4021975	Diphenylamine	PTX033	DTXSID4021975
DTXSID8029868	atorvastatin	PTX034	DTXSID8029868
DTXSID7023067	fluoxetine	PTX035	DTXSID7023067
DTXSID1020930	nicotine	PTX036	DTXSID1020930
DTXSID6023733	valproic acid	PTX037	DTXSID6023733
DTXSID9041152	Verapamil	PTX038	DTXSID9041152
DTXSID6022923	Diclofenac	PTX039	DTXSID6022923
DTXSID7020182	bisphenol A	PTX040	DTXSID7020182
DTXSID1040661	clofibric acid	PTX041	DTXSID1040661
DTXSID4024729	Carbendazim	PTX042	DTXSID4024729
DTXSID0040709	Tributyltin	PTX043	#N/A
DTXSID9047542	Picoxystrobin	PTX044	DTXSID9047542
DTXSID1024097	Butoxyethanol	PTX045	DTXSID1024097
DTXSID10146483	HC yellow 13	PTX057	DTXSID10146483
DTXSID1034187	Tamoxifen	PTX058	DTXSID1034187
DTXSID5020499	N,N‐Dimethylacetamide (DMA)	PTX059	DTXSID5020499
DTXSID9020112	Atrazine (ATZ)	PTX060	DTXSID9020112
DTXSID8024151	Imazalil	PTX061	DTXSID8024151
DTXSID0020365	Cyclosporin A	PTX062	DTXSID0020365
DTXSID7023645	Tetracycline	PTX063	DTXSID7023645
DTXSID6029123	Toluene-2,5-diamine (sulphate)	PTX064	DTXSID6029123
DTXSID6020515	N,N-Dimethylformamide (DMF)	PTX065	DTXSID6020515
DTXSID90232939	N,N'-bis-(2-hydroxyethyl)-2-nitro-p-phenylenediamine	PTX066	DTXSID90232939
DTXSID0032601	Cyproconazole	PTX067	DTXSID0032601
DTXSID8024498	o-Aminophenol	PTX068	DTXSID8024498
DTXSID2048581	Tigecycline	PTX069	DTXSID2048581
DTXSID6021248	Rotenone	PTX070	DTXSID6021248
DTXSID2020006	Acetaminophen	PTX072	DTXSID2020006
DTXSID2038310	PCB28	PTX073	DTXSID2038310
DTXSID5061457	2-ethylimidazole	PTX074	DTXSID5061457
DTXSID10221209	1-ethyl-1H-imidazole	PTX075	DTXSID10221209
DTXSID0061458	1-Vinylimidazole	PTX076	DTXSID0061458
DTXSID0021389	Trichlorfon	PTX077	DTXSID0021389
DTXSID8020541	5,5-Diphenylhydantoin	PTX078	DTXSID8020541
DTXSID9032113	Tebuconazole	PTX079	DTXSID9032113
DTXSID6020690	Hexachlorophene	PTX080	DTXSID6020690
DTXSID9040712	Triethyl-tin bromide	PTX081	#N/A
DTXSID8031865	PFOA	PTX082	DTXSID8031865
DTXSID7021239	all-trans Retinoic acid	PTX083	DTXSID7021239
DTXSID4034150	Haloperidol	PTX084	DTXSID4034150
DTXSID0022808	Chlorpromazine	PTX085	DTXSID0022808
DTXSID4022731	Carbamazepine	PTX086	DTXSID4022731
DTXSID5032442	Imidacloprid	PTX087	DTXSID5032442
DTXSID4034609	Fipronil	PTX088	DTXSID4034609
DTXSID2034962	Thiamethoxam	PTX089	DTXSID2034962
DTXSID0032520	Azoxystrobin	PTX090	DTXSID0032520
DTXSID0030956	Camptothecin	PTX091	DTXSID0030956
DTXSID1021322	Tetraethylthiuram disulfide	PTX092	DTXSID1021322
DTXSID4040682	Mebendazole	PTX093	DTXSID4040682
DTXSID8022826	Citalopram	PTX094	DTXSID8022826
DTXSID1045166	Lidocaine	PTX095	DTXSID1045166
DTXSID5020364	Cyclophosphamide	PTX096	DTXSID5020364
DTXSID5021209	Propylthiouracil	PTX097	DTXSID5021209
DTXSID4020820	Methimazole	PTX098	DTXSID4020820
DTXSID9020116	Azacytidine	PTX099	DTXSID9020116
DTXSID3022877	Cytosinearabinoside	PTX100	DTXSID3022877
DTXSID6025438	Hydroxyurea	PTX101	DTXSID6025438
DTXSID5024845	Colchicine	PTX102	DTXSID5024845
DTXSID0020107	Aspartame	PTX103	DTXSID0020107
DTXSID2020634	5-Fluorouracil	PTX104	DTXSID2020634
DTXSID4020822	Methotrexate	PTX105	DTXSID4020822
DTXSID7033105	Bromodeoxyuridine	PTX106	DTXSID7033105
DTXSID5020576	17alpha-Ethinylestradiol	PTX107	DTXSID5020576
DTXSID5020366	Cyproterone acetate	PTX108	DTXSID5020366
DTXSID3022370	Progesterone	PTX109	DTXSID3022370
DTXSID6034186	Spironolactone	PTX110	DTXSID6034186
DTXSID1033664	17-Methyltestosterone	PTX111	DTXSID1033664
DTXSID3020625	Finasteride	PTX112	DTXSID3020625
DTXSID4032613	Fenitrothion	PTX113	DTXSID4032613
DTXSID9022366	Estriol	PTX114	DTXSID9022366
DTXSID2023270	Metformin (hydrochloride)	PTX115	DTXSID2023270
DTXSID8047004	Perchloric acid	PTX116	#N/A
DTXSID4022361	Vinclozolin	PTX117	DTXSID4022361
DTXSID2045232	Tiratricol	PTX118	DTXSID2045232
DTXSID7032004	Flutamide	PTX119	DTXSID7032004
DTXSID4022367	Estrone	PTX120	DTXSID4022367
DTXSID8022371	Testosterone	PTX121	DTXSID8022371
DTXSID2024163	Linuron	PTX122	DTXSID2024163
DTXSID0034192	17beta-Trenbolone	PTX123	DTXSID0034192
DTXSID3023550	Raloxifene hydrochloride	PTX124	DTXSID3023550
DTXSID9022364	5alpha-Dihydrotestosterone	PTX125	DTXSID9022364
DTXSID9022607	Anastrozole	PTX126	DTXSID9022607
DTXSID7020714	Cortisol	PTX127	DTXSID7020714
DTXSID1023314	Metyrapone	PTX128	DTXSID1023314
DTXSID8023214	Levothyroxine	PTX129	DTXSID8023214
DTXSID7022419	Aldosterone	PTX130	DTXSID7022419
DTXSID6023159	Iopanoic acid	PTX131	DTXSID6023159
DTXSID4022369	Fulvestrant	PTX132	DTXSID4022369
DTXSID1021952	Triphenyl phosphate	PTX133	DTXSID1021952
DTXSID4024270	Prochloraz	PTX134	DTXSID4024270
DTXSID8046452	Dutasteride	PTX135	DTXSID8046452
DTXSID3036496	Levonorgestrel	PTX136	DTXSID3036496
DTXSID5023322	Mifepristone	PTX137	DTXSID5023322
DTXSID9022528	Ethylparaben	PTX138	DTXSID9022528
DTXSID10169612	Lithium (cation)	PTX139	#N/A
DTXSID8023474	Pimozide	PTX140	DTXSID8023474
DTXSID4040686	Naproxen	PTX141	DTXSID4040686
DTXSID8021480	Doxorubicin (hydrochloride)	PTX142	DTXSID8021480
DTXSID4022446	2,2'-Bisphenol F	PTX143	DTXSID4022446
DTXSID7041128	Sorafenib	PTX144	DTXSID7041128
DTXSID6022844	Clomipramine	PTX145	DTXSID6022844
DTXSID50194605	Lenvatinib	PTX146	DTXSID50194605
DTXSID3023342	Nadolol	PTX147	DTXSID3023342
DTXSID8023054	Flecainide	PTX150	DTXSID8023054
DTXSID6022973	Droperidol	PTX151	DTXSID6022973
DTXSID9020584	Ethanol	PTX152	DTXSID9020584
DTXSID8023137	Hydroxyzine	PTX153	DTXSID8023137
DTXSID3022829	Clarithromycin	PTX155	DTXSID3022829
DTXSID4040979	Dasatinib monohydrate	PTX156	DTXSID4040979
DTXSID3020627	Fluconazole	PTX157	DTXSID3020627
DTXSID4022529	Methylparaben	PTX158	DTXSID4022529
DTXSID1026081	Tetrabromobisphenol A	PTX159	DTXSID1026081
DTXSID8020127	Azidothymidine	PTX160	DTXSID8020127
DTXSID7022594	Amitriptyline (hydrochloride)	PTX161	DTXSID7022594
DTXSID70891861	Enniatin B1	PTX162	DTXSID70891861
DTXSID8036730	Tunicamycin	PTX163	#N/A
DTXSID8032548	Fenbuconazole	PTX165	DTXSID8032548
DTXSID9058288	Triazole alanine	PTX166	DTXSID9058288
DTXSID4032372	Difenoconazole	PTX167	DTXSID4032372
DTXSID1040372	Epoxiconazole	PTX168	DTXSID1040372
DTXSID4034869	Prothioconazole	PTX169	DTXSID4034869
DTXSID90365231	Triazole acetic acid	PTX171	DTXSID90365231
DTXSID6027131	1,2,4-triazole	PTX172	DTXSID6027131
DTXSID2040446	Chloroquine bis(phosphate)	PTX173	DTXSID2040446
DTXSID8024280	Propiconazole	PTX174	DTXSID8024280
DTXSID7029879	Ketoconazole	PTX175	DTXSID7029879
DTXSID3023180	Itraconazole	PTX176	DTXSID3023180
DTXSID2041913	Etaconazole	PTX177	DTXSID2041913
DTXSID8042260	Penconazole	PTX178	DTXSID8042260
DTXSID6021080	Omeprazole	PTX179	DTXSID6021080
DTXSID6021373	Triamterene	PTX180	DTXSID6021373
DTXSID8026064	Sulfamethoxazole	PTX181	DTXSID8026064
DTXSID5046487	Adefovir dipivoxil	PTX183	DTXSID5046487
DTXSID7037131	Rosiglitazone	PTX185	DTXSID7037131
DTXSID7023431	Pentamidine	PTX186	DTXSID7023431
DTXSID1021116	Phenacetin	PTX187	DTXSID1021116
DTXSID3037044	Amoxicillin	PTX188	DTXSID3037044
DTXSID8022824	Ciprofloxacin	PTX191	DTXSID8022824
DTXSID4022602	Ampicillin trihydrate	PTX194	DTXSID4022602
DTXSID5022982	Enalapril	PTX195	DTXSID5022982
DTXSID0023169	Irbesartan	PTX196	DTXSID0023169
DTXSID6020648	Furosemide	PTX197	DTXSID6020648
DTXSID1022556	Acyclovir	PTX198	DTXSID1022556
DTXSID5020732	Ibuprofen	PTX199	DTXSID5020732
DTXSID7044130	Sulfadiazine	PTX200	DTXSID7044130
DTXSID9040132	Tenofovir	PTX201	DTXSID9040132
DTXSID4023414	Pamidronic acid	PTX202	DTXSID4023414
DTXSID9025114	6PPD	PTX203	DTXSID9025114
DTXSID3024318	Terbutryn	PTX205	DTXSID3024318
DTXSID2021995	DEET	PTX206	DTXSID2021995
DTXSID9029221	Clopyralid	PTX208	DTXSID9029221
DTXSID8034580	Ethofumesate	PTX209	DTXSID8034580
DTXSID0021337	Thiabendazole	PTX212	DTXSID0021337
DTXSID0020446	Diuron	PTX214	DTXSID0020446
DTXSID8034611	Flonicamid	PTX217	DTXSID8034611
DTXSID2044345	Chlorantraniliprole	PTX219	DTXSID2044345
DTXSID1032359	Cyprodinil	PTX221	DTXSID1032359
DTXSID90858931	Tramadol (hydrochloride)	PTX222	DTXSID90858931
DTXSID2042436	Sulisobenzone	PTX223	DTXSID2042436
DTXSID3025178	1,3-Diphenylguanidine	PTX224	DTXSID3025178
DTXSID0020442	2,4-Dichlorophenoxyacetic acid	PTX225	DTXSID0020442
DTXSID4024195	2-(4-Chloro-2-methylphenoxy)acetic acid (MCPA)	PTX226	DTXSID4024195
DTXSID3031862	Perfluorohexanoic acid	PTX227	DTXSID3031862
DTXSID8024315	Myclobutanil	PTX230	DTXSID8024315
DTXSID3032549	Fenhexamid	PTX231	DTXSID3032549
DTXSID7021106	Pentachlorophenol	PTX232	DTXSID7021106
DTXSID7022170	2,6-Dichlorobenzamide	PTX233	DTXSID7022170
DTXSID8023848	Acetochlor	PTX258	DTXSID8023848
DTXSID3047891	Bisphenol E	PTX235	DTXSID3047891
DTXSID4047963	Bisphenol Z	PTX239	DTXSID4047963
