# Supplementary material for: The PrecisionTox chemical library: creation of a chemical collection to discover evolutionary conserved biomolecular signatures of toxicity
Source: Toxicol Sci. 2025 Nov 4;208(2):317–29. doi: 10.1093/toxsci/kfaf126 (PMC12646593; doi:10.1093/toxsci/kfaf126)
Supplement: kfaf126_Supplementary_Data [file kfaf126_supplementary_data.zip › kfaf126_Supplementary_Data/toxsci-25-0240-File015.xlsx]

## Sheet: chemical identifiers
Prec.Tox code	Compound name	Use Category (human Plasma)	Toxicity Category	CASRN	DTXSID	SMILES	INCHIKEY
PTX138	Ethylparaben	Personal care products	Cardiotoxicity; Genotoxicity	120-47-8	DTXSID9022528	NUVBSKCKDOMJSU-UHFFFAOYSA-N	CCOC(=O)C1=CC=C(O)C=C1
PTX003	[4-Chloro-6-(2,3-xylidino)-2-pyrimidinylthio]acetic acid	Pharmaceutical	Cardiotoxicity; Genotoxicity; Nephrotoxicity; Hepatotoxicity; Neurotoxicity	50892-23-4	DTXSID4020290	SZRPDCCEHVWOJX-UHFFFAOYSA-N	CC1=C(C)C(NC2=NC(SCC(O)=O)=NC(Cl)=C2)=CC=C1
PTX070	Rotenone	Pesticide	Cardiotoxicity; Genotoxicity; Nephrotoxicity; Hepatotoxicity; Neurotoxicity; Immunotoxicity	83-79-4	DTXSID6021248	JUVIOZPCNVVQFO-HBGVWJBISA-N	[H][C@@]12COC3=C(C=C(OC)C(OC)=C3)[C@]1([H])C(=O)C1=CC=C3O[C@H](CC3=C1O2)C(C)=C
PTX113	Fenitrothion	Pesticide	Cardiotoxicity; Genotoxicity; Nephrotoxicity; Hepatotoxicity; Neurotoxicity; Immunotoxicity	122-14-5	DTXSID4032613	ZNOLGFHPUIJIMJ-UHFFFAOYSA-N	COP(=S)(OC)OC1=CC=C(C(C)=C1)[N+]([O-])=O
PTX092	Tetraethylthiuram disulfide	Pesticide	Cardiotoxicity; Genotoxicity; Nephrotoxicity; Ototoxicity; Immunotoxicity; Neurotoxicity; Hepatotoxicity	97-77-8	DTXSID1021322	AUZONCFQVSMFAP-UHFFFAOYSA-N	CCN(CC)C(=S)SSC(=S)N(CC)CC
PTX175	Ketoconazole	Pharmaceutical	Cardiotoxicity; Genotoxicity; Nephrotoxicity; Ototoxicity; Neurotoxicity; Hepatotoxicity; Immunotoxicity	65277-42-1	DTXSID7029879	XMAYWYJOQHXEEK-GRHWAJSLNA-N	CC(=O)N1CCN(CC1)C1=CC=C(OC[C@H]2CO[C@@](CN3C=CN=C3)(O2)C2=CC=C(Cl)C=C2Cl)C=C1
PTX172	1H-1,2,4-Triazole	Pesticide	Cardiotoxicity; Genotoxicity; Neurotoxicity	288-88-0	DTXSID6027131	NSPMIYGKQJPBQR-UHFFFAOYSA-N	N1C=NC=N1
PTX065	N,N-Dimethylformamide	Industry and consumer goods	Cardiotoxicity; Genotoxicity; Ototoxicity; Immunotoxicity; Hepatotoxicity	68-12-2	DTXSID6020515	ZMXDDKWLCZADIW-UHFFFAOYSA-N	CN(C)C=O
PTX180	Triamterene	Pharmaceutical	Cardiotoxicity; Genotoxicity; Ototoxicity; Nephrotoxicity; Hepatotoxicity	396-01-0	DTXSID6021373	FNYLWPVRPXGIIP-UHFFFAOYSA-N	NC1=NC(N)=C2N=C(C(N)=NC2=N1)C1=CC=CC=C1
PTX145	Clomipramine	Pharmaceutical	Cardiotoxicity; Hematotoxicity; Neurotoxicity; Hepatotoxicity	303-49-1	DTXSID6022844	GDLIGKIOYRNHDA-UHFFFAOYSA-N	CN(C)CCCN1C2=CC=CC=C2CCC2=CC=C(Cl)C=C12
PTX031	Dexamethasone	Pharmaceutical	Cardiotoxicity; Hematotoxicity; Ototoxicity; Neurotoxicity; Hepatotoxicity; Immunotoxicity	50-02-2	DTXSID3020384	UREBDLICKHMUKA-CXSFZGCWSA-N	[H][C@@]12C[C@@H](C)[C@](O)(C(=O)CO)[C@@]1(C)C[C@H](O)[C@@]1(F)[C@@]2([H])CCC2=CC(=O)C=C[C@]12C
PTX118	Tiratricol	Pharmaceutical	Cardiotoxicity; Hepatotoxicity	51-24-1	DTXSID2045232	UOWZUVNAGUAEQC-UHFFFAOYSA-N	OC(=O)CC1=CC(I)=C(OC2=CC(I)=C(O)C=C2)C(I)=C1
PTX151	Droperidol	Pharmaceutical	Cardiotoxicity; Hepatotoxicity	548-73-2	DTXSID6022973	RMEDXOLNCUSCGS-UHFFFAOYSA-N	FC1=CC=C(C=C1)C(=O)CCCN1CCC(=CC1)N1C(=O)NC2=CC=CC=C12
PTX137	Mifepristone	Pharmaceutical	Cardiotoxicity; Immunotoxicity; Hepatotoxicity; Neurotoxicity	84371-65-3	DTXSID5023322	VKHAHZOOUSRJNA-GCNJZUOMSA-N	[H][C@@]12CC[C@@](O)(C#CC)[C@@]1(C)C[C@]([H])(C1=CC=C(C=C1)N(C)C)C1=C3CCC(=O)C=C3CC[C@@]21[H]
PTX206	DEET	Pesticide	Cardiotoxicity; Immunotoxicity; Neurotoxicity	134-62-3	DTXSID2021995	MMOXZBCLCQITDF-UHFFFAOYSA-N	CCN(CC)C(=O)C1=CC=CC(C)=C1
PTX001	Cadmium chloride	Pesticide	Cardiotoxicity; Nephrotoxicity; Genotoxicity; Hematotoxicity; Ototoxicity; Neurotoxicity; Hepatotoxicity; Immunotoxicity	10108-64-2	DTXSID6020226	YKYOUMDCQGMQQO-UHFFFAOYSA-L	[Cl-].[Cl-].[Cd++]
PTX104	5-Fluorouracil	Pharmaceutical	Cardiotoxicity; Nephrotoxicity; Genotoxicity; Hepatotoxicity; Neurotoxicity; Ototoxicity; Hematotoxicity	51-21-8	DTXSID2020634	GHASVSINZRGABV-UHFFFAOYSA-N	FC1=CNC(=O)NC1=O
PTX004	Dimethyl sulfoxide	Pharmaceutical	Cardiotoxicity; Nephrotoxicity; Genotoxicity; Immunotoxicity; Neurotoxicity; Hepatotoxicity; Ototoxicity; Hematotoxicity	67-68-5	DTXSID2021735	IAZDPXIOMUYVGZ-UHFFFAOYSA-N	CS(C)=O
PTX160	3'-Azido-3'-deoxythymidine	Pharmaceutical	Cardiotoxicity; Nephrotoxicity; Genotoxicity; Ototoxicity; Hematotoxicity; Immunotoxicity; Neurotoxicity; Hepatotoxicity	30516-87-1	DTXSID8020127	HBOMLICNUCNMMY-XLPZGREQSA-N	CC1=CN([C@H]2C[C@H](N=[N+]=[N-])[C@@H](CO)O2)C(=O)NC1=O
PTX105	Methotrexate	Pharmaceutical	Cardiotoxicity; Nephrotoxicity; Hepatotoxicity; Neurotoxicity; Hematotoxicity; Ototoxicity	59-05-2	DTXSID4020822	FBOZXECLQNJBKD-ZDUSSCGKSA-N	CN(CC1=NC2=C(N=C1)N=C(N)N=C2N)C1=CC=C(C=C1)C(=O)N[C@@H](CCC(O)=O)C(O)=O
PTX110	Spironolactone	Pharmaceutical	Cardiotoxicity; Nephrotoxicity; Ototoxicity; Hepatotoxicity	52-01-7	DTXSID6034186	LXMSZDCAJNLERA-ZHYRCANASA-N	[H][C@@]12CC[C@@]3(CCC(=O)O3)[C@@]1(C)CC[C@@]1([H])[C@@]2([H])[C@@H](CC2=CC(=O)CC[C@]12C)SC(C)=O
PTX027	Chlorpyrifos oxon	Pesticide	Cardiotoxicity; Neurotoxicity	5598-15-2	DTXSID1038666	OTMOUPHCTWPNSL-UHFFFAOYSA-N	CCOP(=O)(OCC)OC1=NC(Cl)=C(Cl)C=C1Cl
PTX150	Flecainide	Pharmaceutical	Cardiotoxicity; Neurotoxicity; Hepatotoxicity	54143-55-4	DTXSID8023054	DJBNUMBKLMJRSA-UHFFFAOYSA-N	FC(F)(F)COC1=CC(C(=O)NCC2CCCCN2)=C(OCC(F)(F)F)C=C1
PTX058	Tamoxifen	Pharmaceutical	Cardiotoxicity; Neurotoxicity; Hepatotoxicity; Genotoxicity	10540-29-1	DTXSID1034187	NKANXQFJJICGDU-QPLCGJKRSA-N	CC\C(=C(/C1=CC=CC=C1)C1=CC=C(OCCN(C)C)C=C1)C1=CC=CC=C1
PTX024	Fingolimod	Pharmaceutical	Cardiotoxicity; Neurotoxicity; Hepatotoxicity; Immunotoxicity; Nephrotoxicity	162359-55-9	DTXSID40167363	KKGQTZUTZRNORY-UHFFFAOYSA-N	CCCCCCCCC1=CC=C(CCC(N)(CO)CO)C=C1
PTX098	Methimazole	Industry and consumer goods	Cardiotoxicity; Neurotoxicity; Hepatotoxicity; Immunotoxicity; Nephrotoxicity	60-56-0	DTXSID4020820	PMRYVIKBURPHAH-UHFFFAOYSA-N	CN1C=CNC1=S
PTX016	2-Methylimidazole	Industry and consumer goods	Genotoxicity	693-98-1	DTXSID4022107	LXBGSDVWAMZHDD-UHFFFAOYSA-N	CC1=NC=CN1
PTX017	1-Methylimidazole	Industry and consumer goods	Genotoxicity	616-47-7	DTXSID6052291	MCTWTZJPVLRJOU-UHFFFAOYSA-N	CN1C=CN=C1
PTX205	Terbutryn	Pesticide	Genotoxicity	886-50-0	DTXSID3024318	IROINLKCQGIITA-UHFFFAOYSA-N	CCNC1=NC(SC)=NC(NC(C)(C)C)=N1
PTX223	Sulisobenzone	Personal care products	Genotoxicity	4065-45-6	DTXSID2042436	CXVGEDCSTKKODG-UHFFFAOYSA-N	COC1=C(C=C(C(=O)C2=CC=CC=C2)C(O)=C1)S(O)(=O)=O
PTX224	1,3-Diphenylguanidine	Industry and consumer goods	Genotoxicity; Cardiotoxicity	102-06-7	DTXSID3025178	OWRCNXZUPFZXOS-UHFFFAOYSA-N	N=C(NC1=CC=CC=C1)NC1=CC=CC=C1
PTX167	Difenoconazole	Pesticide	Genotoxicity; Cardiotoxicity; Hepatotoxicity; Neurotoxicity; Immunotoxicity	119446-68-3	DTXSID4032372	BQYJATMQXGBDHF-UHFFFAOYSA-N	CC1COC(CN2C=NC=N2)(O1)C1=C(Cl)C=C(OC2=CC=C(Cl)C=C2)C=C1
PTX091	Camptothecin	Pharmaceutical	Genotoxicity; Cardiotoxicity; Hepatotoxicity; Neurotoxicity; Immunotoxicity; Hematotoxicity; Nephrotoxicity	7689-03-4	DTXSID0030956	VSJKWCGYPAHWDS-FQEVSTJZSA-N	CC[C@@]1(O)C(=O)OCC2=C1C=C1N(CC3=CC4=C(C=CC=C4)N=C13)C2=O
PTX002	Ethoprop	Pesticide	Genotoxicity; Cardiotoxicity; Hepatotoxicity; Neurotoxicity; Nephrotoxicity	13194-48-4	DTXSID4032611	VJYFKVYYMZPMAB-UHFFFAOYSA-N	CCCSP(=O)(OCC)SCCC
PTX082	Perfluorooctanoic acid	Industry and consumer goods	Genotoxicity; Cardiotoxicity; Immunotoxicity; Hepatotoxicity; Neurotoxicity	335-67-1	DTXSID8031865	SNGREZUHAYWORS-UHFFFAOYSA-N	OC(=O)C(F)(F)C(F)(F)C(F)(F)C(F)(F)C(F)(F)C(F)(F)C(F)(F)F
PTX006	Sodium arsenite	Pesticide	Genotoxicity; Cardiotoxicity; Immunotoxicity; Neurotoxicity; Hepatotoxicity; Nephrotoxicity; Hematotoxicity	7784-46-5	DTXSID5020104	PTLRDCMBXHILCL-UHFFFAOYSA-M	[Na+].[O-][As]=O
PTX025	Triadimenol	Pesticide	Genotoxicity; Cardiotoxicity; Neurotoxicity	55219-65-3	DTXSID0032493	BAZVSMNPJJMILC-UHFFFAOYSA-N	CC(C)(C)C(O)C(OC1=CC=C(Cl)C=C1)N1C=NC=N1
PTX007	Acrylamide	Food and other consumption	Genotoxicity; Cardiotoxicity; Neurotoxicity; Hepatotoxicity; Immunotoxicity; Hematotoxicity; Nephrotoxicity	79-06-1	DTXSID5020027	HRPVXLWXLXDGHG-UHFFFAOYSA-N	NC(=O)C=C
PTX079	Tebuconazole	Pesticide	Genotoxicity; Cardiotoxicity; Neurotoxicity; Hepatotoxicity; Immunotoxicity; Nephrotoxicity	107534-96-3	DTXSID9032113	PXMNMQRDXWABCY-UHFFFAOYSA-N	CC(C)(C)C(O)(CCC1=CC=C(Cl)C=C1)CN1C=NC=N1
PTX093	Mebendazole	Pharmaceutical	Genotoxicity; Hepatotoxicity	31431-39-7	DTXSID4040682	OPXLLQIJSORQAM-UHFFFAOYSA-N	COC(=O)NC1=NC2=C(N1)C=CC(=C2)C(=O)C1=CC=CC=C1
PTX108	Cyproterone acetate	Pharmaceutical	Genotoxicity; Hepatotoxicity	427-51-0	DTXSID5020366	UWFYSQMTEOIJJG-FDTZYFLXSA-N	CC(=O)O[C@@]1(CC[C@H]2[C@@H]3C=C(Cl)C4=CC(=O)[C@@H]5C[C@@H]5[C@]4(C)[C@H]3CC[C@]12C)C(C)=O
PTX187	Phenacetin	Pharmaceutical	Genotoxicity; Hepatotoxicity; Hematotoxicity; Nephrotoxicity	62-44-2	DTXSID1021116	CPJSUEIXXCENMM-UHFFFAOYSA-N	CCOC1=CC=C(NC(C)=O)C=C1
PTX128	Metyrapone	Pharmaceutical	Genotoxicity; Hepatotoxicity; Immunotoxicity	54-36-4	DTXSID1023314	FJLBFSROUSIWMA-UHFFFAOYSA-N	CC(C)(C(=O)C1=CN=CC=C1)C1=CN=CC=C1
PTX041	Clofibric acid	Endogenous	Genotoxicity; Hepatotoxicity; Nephrotoxicity	882-09-7	DTXSID1040661	TXCGAZHTZHNUAI-UHFFFAOYSA-N	CC(C)(OC1=CC=C(Cl)C=C1)C(O)=O
PTX112	Finasteride	Pharmaceutical	Genotoxicity; Hepatotoxicity; Neurotoxicity	98319-26-7	DTXSID3020625	DBEPLOCGEIEOCV-WSBQPABSSA-N	CC(C)(C)NC(=O)[C@H]1CC[C@H]2[C@@H]3CC[C@H]4NC(=O)C=C[C@]4(C)[C@H]3CC[C@]12C
PTX169	Prothioconazole	Pesticide	Genotoxicity; Hepatotoxicity; Neurotoxicity	178928-70-6	DTXSID4034869	MNHVNIJQQRJYDH-UHFFFAOYSA-N	OC(CN1N=CNC1=S)(CC1=C(Cl)C=CC=C1)C1(Cl)CC1
PTX061	Imazalil	Pesticide	Genotoxicity; Hepatotoxicity; Neurotoxicity; Immunotoxicity	35554-44-0	DTXSID8024151	PZBPKYOVPCNPJY-UHFFFAOYSA-N	ClC1=CC(Cl)=C(C=C1)C(CN1C=CN=C1)OCC=C
PTX073	2,4,4'-Trichlorobiphenyl	Industry and consumer goods	Genotoxicity; Hepatotoxicity; Neurotoxicity; Immunotoxicity	7012-37-5	DTXSID2038310	BZTYNSQSZHARAZ-UHFFFAOYSA-N	ClC1=CC=C(C=C1)C1=C(Cl)C=C(Cl)C=C1
PTX132	Fulvestrant	Pharmaceutical	Genotoxicity; Hepatotoxicity; Neurotoxicity; Immunotoxicity; Hematotoxicity	129453-61-8	DTXSID4022369	VWUXBMIQPBEWFH-WCCTWKNTSA-N	[H][C@@]12CC[C@H](O)[C@@]1(C)CC[C@]1([H])C3=C(C[C@@H](CCCCCCCCCS(=O)CCCC(F)(F)C(F)(F)F)[C@@]21[H])C=C(O)C=C3
PTX232	Pentachlorophenol	Pesticide	Genotoxicity; Hepatotoxicity; Neurotoxicity; Immunotoxicity; Hematotoxicity	87-86-5	DTXSID7021106	IZUPBVBPLAPZRR-UHFFFAOYSA-N	OC1=C(Cl)C(Cl)=C(Cl)C(Cl)=C1Cl
PTX032	4,5-Dihydro-2-mercaptoimidazole	Industry and consumer goods	Genotoxicity; Immunotoxicity; Hepatotoxicity	96-45-7	DTXSID5020601	PDQAZBWRQCGBEV-UHFFFAOYSA-N	S=C1NCCN1
PTX107	17alpha-Ethinylestradiol	Endogenous	Genotoxicity; Immunotoxicity; Hepatotoxicity	57-63-6	DTXSID5020576	BFPYWIDHMRZLRN-SLHNCBLASA-N	[H][C@@]12CC[C@@](O)(C#C)[C@@]1(C)CC[C@]1([H])C3=C(CC[C@@]21[H])C=C(O)C=C3
PTX120	Estrone	Endogenous	Genotoxicity; Immunotoxicity; Hepatotoxicity	53-16-7	DTXSID4022367	DNXHEGUUPJUMQT-CBZIJGRNSA-N	[H][C@@]12CCC(=O)[C@@]1(C)CC[C@]1([H])C3=C(CC[C@@]21[H])C=C(O)C=C3
PTX028	Genistein	Personal care products	Genotoxicity; Immunotoxicity; Neurotoxicity; Hepatotoxicity; Hematotoxicity; Cardiotoxicity	446-72-0	DTXSID5022308	TZBJGXHYKVUXJN-UHFFFAOYSA-N	OC1=CC=C(C=C1)C1=COC2=C(C(O)=CC(O)=C2)C1=O
PTX087	Imidacloprid	Pesticide	Genotoxicity; Immunotoxicity; Neurotoxicity; Hepatotoxicity; Nephrotoxicity	138261-41-3	DTXSID5032442	YWTYJOPNNQFBPC-UHFFFAOYSA-N	[O-][N+](=O)\N=C1/NCCN1CC1=CN=C(Cl)C=C1
PTX159	3,3',5,5'-Tetrabromobisphenol A	Industry and consumer goods	Genotoxicity; Immunotoxicity; Neurotoxicity; Hepatotoxicity; Nephrotoxicity; Ototoxicity	79-94-7	DTXSID1026081	VEORPZCZECFIRK-UHFFFAOYSA-N	CC(C)(C1=CC(Br)=C(O)C(Br)=C1)C1=CC(Br)=C(O)C(Br)=C1
PTX119	Flutamide	Pharmaceutical	Genotoxicity; Nephrotoxicity; Immunotoxicity; Hepatotoxicity	13311-84-7	DTXSID7032004	MKXKFYHWDHIYRV-UHFFFAOYSA-N	CC(C)C(=O)NC1=CC(=C(C=C1)[N+]([O-])=O)C(F)(F)F
PTX212	Thiabendazole	Pesticide	Genotoxicity; Nephrotoxicity; Immunotoxicity; Hepatotoxicity	148-79-8	DTXSID0021337	WJCNZQLZVWNLKY-UHFFFAOYSA-N	N1C2=C(C=CC=C2)N=C1C1=CSC=N1
PTX013	Methacrylamide	Food and other consumption	Genotoxicity; Neurotoxicity	79-39-0	DTXSID8029600	FQPSGWSUVKBHSU-UHFFFAOYSA-N	CC(=C)C(N)=O
PTX221	Cyprodinil	Pesticide	Genotoxicity; Neurotoxicity; Hepatotoxicity	121552-61-2	DTXSID1032359	HAORKNGNJCEJBX-UHFFFAOYSA-N	CC1=NC(NC2=CC=CC=C2)=NC(=C1)C1CC1
PTX227	Perfluorohexanoic acid	Industry and consumer goods	Genotoxicity; Neurotoxicity; Hepatotoxicity	307-24-4	DTXSID3031862	PXUULQAPEKKVAH-UHFFFAOYSA-N	OC(=O)C(F)(F)C(F)(F)C(F)(F)C(F)(F)C(F)(F)F
PTX100	Cytarabine	Pharmaceutical	Genotoxicity; Neurotoxicity; Hepatotoxicity; Hematotoxicity; Ototoxicity; Cardiotoxicity; Nephrotoxicity	147-94-4	DTXSID3022877	UHDGCWIWMRVCDJ-CCXZUQQUSA-N	NC1=NC(=O)N(C=C1)[C@@H]1O[C@H](CO)[C@@H](O)[C@@H]1O
PTX044	Picoxystrobin	Pharmaceutical	Genotoxicity; Neurotoxicity; Immunotoxicity	117428-22-5	DTXSID9047542	IBSNKSODLGJUMQ-SDNWHVSQSA-N	CO\C=C(\C(=O)OC)C1=C(COC2=NC(=CC=C2)C(F)(F)F)C=CC=C1
PTX037	Valproic acid	Pharmaceutical	Hematotoxicity; Hepatotoxicity; Neurotoxicity; Cardiotoxicity	99-66-1	DTXSID6023733	NIJJYAXOARWZEE-UHFFFAOYSA-N	CCCC(CCC)C(O)=O
PTX158	Methylparaben	Personal care products	Hematotoxicity; Hepatotoxicity; Neurotoxicity; Genotoxicity	99-76-3	DTXSID4022529	LXCFILQKKLGQFO-UHFFFAOYSA-N	COC(=O)C1=CC=C(O)C=C1
PTX083	Retinoic acid	Industry and consumer goods	Hematotoxicity; Immunotoxicity; Neurotoxicity; Hepatotoxicity; Cardiotoxicity	302-79-4	DTXSID7021239	SHGAZHPCJJPHSC-YCNIQYBTSA-N	C\C(\C=C\C1=C(C)CCCC1(C)C)=C/C=C/C(/C)=C/C(O)=O
PTX099	5-Azacytidine	Pharmaceutical	Hematotoxicity; Nephrotoxicity; Hepatotoxicity; Neurotoxicity; Cardiotoxicity; Genotoxicity	320-67-2	DTXSID9020116	NMUSYJAQQFHJEW-KVTDHHQDSA-N	NC1=NC(=O)N(C=N1)[C@@H]1O[C@H](CO)[C@@H](O)[C@H]1O
PTX084	Haloperidol	Pharmaceutical	Hematotoxicity; Neurotoxicity; Hepatotoxicity; Cardiotoxicity	52-86-8	DTXSID4034150	LNEPOXFFQSENCJ-UHFFFAOYSA-N	OC1(CCN(CCCC(=O)C2=CC=C(F)C=C2)CC1)C1=CC=C(Cl)C=C1
PTX039	Diclofenac	Pharmaceutical	Hematotoxicity; Neurotoxicity; Hepatotoxicity; Immunotoxicity; Genotoxicity; Nephrotoxicity; Cardiotoxicity	15307-86-5	DTXSID6022923	DCOPUUMXTXDBNB-UHFFFAOYSA-N	OC(=O)CC1=C(NC2=C(Cl)C=CC=C2Cl)C=CC=C1
PTX152	Ethanol	Pharmaceutical	Hematotoxicity; Neurotoxicity; Hepatotoxicity; Immunotoxicity; Genotoxicity; Nephrotoxicity; Cardiotoxicity	64-17-5	DTXSID9020584	LFQSCWFLJHTTHZ-UHFFFAOYSA-N	CCO
PTX134	Prochloraz	Pesticide	Hematotoxicity; Ototoxicity; Hepatotoxicity; Neurotoxicity; Genotoxicity; Nephrotoxicity; Cardiotoxicity	67747-09-5	DTXSID4024270	TVLSRXXIMLFWEO-UHFFFAOYSA-N	CCCN(CCOC1=C(Cl)C=C(Cl)C=C1Cl)C(=O)N1C=CN=C1
PTX072	Acetaminophen	Pharmaceutical	Hematotoxicity; Ototoxicity; Neurotoxicity; Hepatotoxicity; Immunotoxicity; Genotoxicity; Nephrotoxicity; Cardiotoxicity	103-90-2	DTXSID2020006	RZVAJINKPMORJF-UHFFFAOYSA-N	CC(=O)NC1=CC=C(O)C=C1
PTX067	Cyproconazole	Pesticide	Hepatotoxicity	94361-06-5	DTXSID0032601	UFNOUKDBUJZYDE-UHFFFAOYSA-N	CC(C1CC1)C(O)(CN1C=NC=N1)C1=CC=C(Cl)C=C1
PTX121	Testosterone	Endogenous	Hepatotoxicity	58-22-0	DTXSID8022371	MUMGGOZAMZWBJJ-DYKIIFRCSA-N	[H][C@@]12CC[C@H](O)[C@@]1(C)CC[C@@]1([H])[C@@]2([H])CCC2=CC(=O)CC[C@]12C
PTX125	5alpha-Dihydrotestosterone	Endogenous	Hepatotoxicity	521-18-6	DTXSID9022364	NVKAWKQGWWIWPM-ABEVXSGRSA-N	[H][C@@]12CC[C@H](O)[C@@]1(C)CC[C@@]1([H])[C@@]2([H])CC[C@@]2([H])CC(=O)CC[C@]12C
PTX135	Dutasteride	Pharmaceutical	Hepatotoxicity	164656-23-9	DTXSID8046452	JWJOTENAMICLJG-QWBYCMEYSA-N	[H][C@@]12CC[C@H](C(=O)NC3=CC(=CC=C3C(F)(F)F)C(F)(F)F)[C@@]1(C)CC[C@@]1([H])[C@@]2([H])CC[C@@]2([H])NC(=O)C=C[C@]12C
PTX136	Levonorgestrel	Endogenous	Hepatotoxicity	797-63-7	DTXSID3036496	WWYNJERNGUHSAO-XUDSTZEESA-N	[H][C@@]12CC[C@@](O)(C#C)[C@@]1(CC)CC[C@]1([H])[C@@]3([H])CCC(=O)C=C3CC[C@@]21[H]
PTX147	Nadolol	Pharmaceutical	Hepatotoxicity	42200-33-9	DTXSID3023342	VWPOSFSPZNDTMJ-UHFFFAOYSA-N	CC(C)(C)NCC(O)COC1=CC=CC2=C1CC(O)C(O)C2
PTX203	6PPD	Industry and consumer goods	Hepatotoxicity	793-24-8	DTXSID9025114	ZZMVLMVFYMGSMY-UHFFFAOYSA-N	CC(C)CC(C)NC1=CC=C(NC2=CC=CC=C2)C=C1
PTX230	Myclobutanil	Pesticide	Hepatotoxicity	88671-89-0	DTXSID8024315	HZJKXKUJVSEEFU-UHFFFAOYSA-N	CCCCC(CN1C=NC=N1)(C#N)C1=CC=C(Cl)C=C1
PTX140	1-(1-(4,4-bis(4-fluorophenyl)butyl)-4-piperidinyl)-1,3-dihydro-2H-Benzimidazol-2-one	Pharmaceutical	Hepatotoxicity; Cardiotoxicity	2062-78-4	DTXSID8023474	YVUQSNJEYSNKRX-UHFFFAOYSA-N	FC1=CC=C(C=C1)C(CCCN1CCC(CC1)N1C(=O)NC2=C1C=CC=C2)C1=CC=C(F)C=C1
PTX200	Sulfadiazine	Pharmaceutical	Hepatotoxicity; Hematotoxicity; Nephrotoxicity; Ototoxicity	68-35-9	DTXSID7044130	SEEPANYCNGTZFQ-UHFFFAOYSA-N	NC1=CC=C(C=C1)S(=O)(=O)NC1=NC=CC=N1
PTX129	Levothyroxine	Endogenous	Hepatotoxicity; Immunotoxicity	51-48-9	DTXSID8023214	XUIIKFGFIJCVMT-LBPRGKRZSA-N	N[C@@H](CC1=CC(I)=C(OC2=CC(I)=C(O)C(I)=C2)C(I)=C1)C(O)=O
PTX186	Pentamidine	Pharmaceutical	Hepatotoxicity; Immunotoxicity; Ototoxicity; Nephrotoxicity; Cardiotoxicity	100-33-4	DTXSID7023431	XDRYMKDFEDOLFX-UHFFFAOYSA-N	NC(=N)C1=CC=C(OCCCCCOC2=CC=C(C=C2)C(N)=N)C=C1
PTX183	Adefovir dipivoxil	Pharmaceutical	Hepatotoxicity; Nephrotoxicity	142340-99-6	DTXSID5046487	WOZSCQDILHKSGG-UHFFFAOYSA-N	CC(C)(C)C(=O)OCOP(=O)(COCCN1C=NC2=C1N=CN=C2N)OCOC(=O)C(C)(C)C
PTX126	Anastrozole	Pharmaceutical	Hepatotoxicity; Nephrotoxicity; Genotoxicity; Cardiotoxicity	120511-73-1	DTXSID9022607	YBBLVLTVTVSKRW-UHFFFAOYSA-N	CC(C)(C#N)C1=CC(=CC(CN2C=NC=N2)=C1)C(C)(C)C#N
PTX030	Pregnenolone	Endogenous	Hepatotoxicity; Neurotoxicity	145-13-1	DTXSID1036541	ORNBQBCIOKFOEO-QGVNFLHTSA-N	[H][C@@]12CC[C@H](C(C)=O)[C@@]1(C)CC[C@@]1([H])[C@@]2([H])CC=C2C[C@@H](O)CC[C@]12C
PTX077	Trichlorfon	Pesticide	Hepatotoxicity; Neurotoxicity; Genotoxicity	52-68-6	DTXSID0021389	NFACJZMKEDPNKN-UHFFFAOYSA-N	COP(=O)(OC)C(O)C(Cl)(Cl)Cl
PTX022	Caffeine	Food and other consumption	Hepatotoxicity; Neurotoxicity; Genotoxicity; Cardiotoxicity	58-08-2	DTXSID0020232	RYYVLZVUVIJVGH-UHFFFAOYSA-N	CN1C=NC2=C1C(=O)N(C)C(=O)N2C
PTX133	Triphenyl phosphate	Industry and consumer goods	Hepatotoxicity; Neurotoxicity; Immunotoxicity; Cardiotoxicity; Genotoxicity	115-86-6	DTXSID1021952	XZZNDPSIHUTMOC-UHFFFAOYSA-N	O=P(OC1=CC=CC=C1)(OC1=CC=CC=C1)OC1=CC=CC=C1
PTX045	2-Butoxyethanol	Industry and consumer goods	Hepatotoxicity; Neurotoxicity; Immunotoxicity; Hematotoxicity; Nephrotoxicity; Genotoxicity	111-76-2	DTXSID1024097	POAOYUHQDCAZBD-UHFFFAOYSA-N	CCCCOCCO
PTX026	Chlorpyrifos	Pesticide	Hepatotoxicity; Neurotoxicity; Immunotoxicity; Hematotoxicity; Ototoxicity; Genotoxicity; Nephrotoxicity; Cardiotoxicity	2921-88-2	DTXSID4020458	SBPBAQFWLVIOKP-UHFFFAOYSA-N	CCOP(=S)(OCC)OC1=NC(Cl)=C(Cl)C=C1Cl
PTX188	Amoxicillin	Pharmaceutical	Hepatotoxicity; Ototoxicity	26787-78-0	DTXSID3037044	LSQZJLSUYDQPKJ-NJBDSQKTSA-N	[H][C@]12SC(C)(C)[C@@H](N1C(=O)[C@H]2NC(=O)[C@H](N)C1=CC=C(O)C=C1)C(O)=O
PTX202	Pamidronic acid	Pharmaceutical	Hepatotoxicity; Ototoxicity; Nephrotoxicity	40391-99-9	DTXSID4023414	WRUUGTRCQOWXEG-UHFFFAOYSA-N	NCCC(O)(P(O)(O)=O)P(O)(O)=O
PTX214	Diuron	Pesticide	Immunotoxicity; Hepatotoxicity; Genotoxicity	330-54-1	DTXSID0020446	XMTQQYYKAHVGBJ-UHFFFAOYSA-N	CN(C)C(=O)NC1=CC(Cl)=C(Cl)C=C1
PTX201	Tenofovir	Pharmaceutical	Immunotoxicity; Hepatotoxicity; Nephrotoxicity	147127-20-6	DTXSID9040132	SGOIRFVFHAKUTI-ZCFIWIBFSA-N	C[C@H](CN1C=NC2=C1N=CN=C2N)OCP(O)(O)=O
PTX181	Sulfamethoxazole	Pharmaceutical	Immunotoxicity; Hepatotoxicity; Nephrotoxicity; Hematotoxicity; Genotoxicity	723-46-6	DTXSID8026064	JLKIGFTWXXRPMT-UHFFFAOYSA-N	CC1=CC(NS(=O)(=O)C2=CC=C(N)C=C2)=NO1
PTX174	Propiconazole	Pesticide	Immunotoxicity; Hepatotoxicity; Neurotoxicity; Genotoxicity	60207-90-1	DTXSID8024280	STJLVHWMYQXCPB-UHFFFAOYSA-N	CCCC1COC(CN2C=NC=N2)(O1)C1=C(Cl)C=C(Cl)C=C1
PTX090	Azoxystrobin	Pesticide	Immunotoxicity; Hepatotoxicity; Neurotoxicity; Nephrotoxicity; Genotoxicity; Cardiotoxicity	131860-33-8	DTXSID0032520	WFDXOXNFNRHQEC-GHRIWEEISA-N	CO\C=C(\C(=O)OC)C1=CC=CC=C1OC1=CC(OC2=CC=CC=C2C#N)=NC=N1
PTX219	Chlorantraniliprole	Pesticide	Immunotoxicity; Neurotoxicity	500008-45-7	DTXSID2044345	PSOVNZZNOMJUBI-UHFFFAOYSA-N	CNC(=O)C1=CC(Cl)=CC(C)=C1NC(=O)C1=CC(Br)=NN1C1=C(Cl)C=CC=N1
PTX258	Acetochlor	Pesticide	Immunotoxicity; Neurotoxicity; Hepatotoxicity; Genotoxicity	34256-82-1	DTXSID8023848	VTNQPKFIQCLBDU-UHFFFAOYSA-N	CCOCN(C(=O)CCl)C1=C(CC)C=CC=C1C
PTX086	Carbamazepine	Pharmaceutical	Immunotoxicity; Neurotoxicity; Hepatotoxicity; Hematotoxicity; Genotoxicity; Cardiotoxicity	298-46-4	DTXSID4022731	FFGPTBGBLSHEPO-UHFFFAOYSA-N	NC(=O)N1C2=CC=CC=C2C=CC2=CC=CC=C12
PTX122	Linuron	Pesticide	Immunotoxicity; Neurotoxicity; Nephrotoxicity; Genotoxicity	330-55-2	DTXSID2024163	XKJMBINCVNINCA-UHFFFAOYSA-N	CON(C)C(=O)NC1=CC=C(Cl)C(Cl)=C1
PTX127	Hydrocortisone	Pharmaceutical	Immunotoxicity; Ototoxicity	50-23-7	DTXSID7020714	JYGXADMDTFJGBT-VWUMJDOOSA-N	[H][C@@]12CC[C@](O)(C(=O)CO)[C@@]1(C)C[C@H](O)[C@@]1([H])[C@@]2([H])CCC2=CC(=O)CC[C@]12C
PTX130	Aldosterone	Endogenous	Nephrotoxicity	52-39-1	DTXSID7022419	PQSUYGKTWSAVDQ-ZVIOFETBSA-N	[H][C@@]12CC[C@H](C(=O)CO)[C@]1(C[C@H](O)[C@@]1([H])[C@@]2([H])CCC2=CC(=O)CC[C@]12C)C=O
PTX155	Clarithromycin	Pharmaceutical	Nephrotoxicity; Cardiotoxicity; Hematotoxicity; Ototoxicity; Hepatotoxicity	81103-11-9	DTXSID3022829	AGOYDEPGAOXOCK-KCBOHYOISA-N	CC[C@H]1OC(=O)[C@H](C)[C@@H](O[C@H]2C[C@@](C)(OC)[C@@H](O)[C@H](C)O2)[C@H](C)[C@@H](O[C@@H]2O[C@H](C)C[C@@H]([C@H]2O)N(C)C)[C@@](C)(C[C@@H](C)C(=O)[C@H](C)[C@@H](O)[C@]1(C)O)OC
PTX196	Irbesartan	Pharmaceutical	Nephrotoxicity; Cardiotoxicity; Hepatotoxicity; Ototoxicity; Genotoxicity	138402-11-6	DTXSID0023169	YOSHYTLCDANDAN-UHFFFAOYSA-N	CCCCC1=NC2(CCCC2)C(=O)N1CC1=CC=C(C=C1)C1=CC=CC=C1C1=NN=NN1
PTX062	Cyclosporin A	Pharmaceutical	Nephrotoxicity; Cardiotoxicity; Immunotoxicity; Neurotoxicity; Hepatotoxicity; Ototoxicity	59865-13-3	DTXSID0020365	PMATZTZNYRCHOR-CGLBZJNRSA-N	[H][C@@]1([C@H](O)[C@H](C)C\C=C\C)N(C)C(=O)[C@H](C(C)C)N(C)C(=O)[C@H](CC(C)C)N(C)C(=O)[C@H](CC(C)C)N(C)C(=O)[C@@H](C)NC(=O)[C@H](C)NC(=O)[C@H](CC(C)C)N(C)C(=O)[C@@H](NC(=O)[C@H](CC(C)C)N(C)C(=O)CN(C)C(=O)[C@H](CC)NC1=O)C(C)C
PTX102	Colchicine	Pharmaceutical	Nephrotoxicity; Cardiotoxicity; Neurotoxicity; Hepatotoxicity; Immunotoxicity; Genotoxicity	64-86-8	DTXSID5024845	IAKHMKGGTNLKSZ-INIZCTEOSA-N	COC1=CC2=C(C(OC)=C1OC)C1=CC=C(OC)C(=O)C=C1[C@H](CC2)NC(C)=O
PTX023	N-Methylaniline	Industry and consumer goods	Nephrotoxicity; Genotoxicity	100-61-8	DTXSID9021841	AFBPFSWMIHJQDM-UHFFFAOYSA-N	CNC1=CC=CC=C1
PTX191	Ciprofloxacin	Pharmaceutical	Nephrotoxicity; Genotoxicity; Hepatotoxicity; Ototoxicity; Hematotoxicity	85721-33-1	DTXSID8022824	MYSWGUAQZAJSOK-UHFFFAOYSA-N	OC(=O)C1=CN(C2CC2)C2=CC(N3CCNCC3)=C(F)C=C2C1=O
PTX101	Hydroxyurea	Pharmaceutical	Nephrotoxicity; Genotoxicity; Neurotoxicity; Hepatotoxicity; Hematotoxicity	127-07-1	DTXSID6025438	VSNHCAURESNICA-UHFFFAOYSA-N	NC(=O)NO
PTX040	Bisphenol A	Industry and consumer goods	Nephrotoxicity; Hematotoxicity; Immunotoxicity; Neurotoxicity; Hepatotoxicity; Cardiotoxicity; Genotoxicity	80-05-7	DTXSID7020182	IISBACLAFKSPIT-UHFFFAOYSA-N	CC(C)(C1=CC=C(O)C=C1)C1=CC=C(O)C=C1
PTX069	Tigecycline	Personal care products	Nephrotoxicity; Hepatotoxicity	220620-09-7	DTXSID2048581	FPZLLRFZJZRHSY-HJYUBDRYSA-N	CN(C)[C@H]1[C@@H]2C[C@@H]3CC4=C(C(O)=C(NC(=O)CNC(C)(C)C)C=C4N(C)C)C(=O)C3=C(O)[C@]2(O)C(=O)C(C(N)=O)=C1O
PTX231	Fenhexamid	Pesticide	Nephrotoxicity; Hepatotoxicity	126833-17-8	DTXSID3032549	VDLGAVXLJYLFDH-UHFFFAOYSA-N	CC1(CCCCC1)C(=O)NC1=C(Cl)C(Cl)=C(O)C=C1
PTX146	Lenvatinib	Pharmaceutical	Nephrotoxicity; Hepatotoxicity; Cardiotoxicity	417716-92-8	DTXSID50194605	WOSKHXYHFSIKNG-UHFFFAOYSA-N	COC1=CC2=NC=CC(OC3=CC(Cl)=C(NC(=O)NC4CC4)C=C3)=C2C=C1C(N)=O
PTX195	Enalapril	Pharmaceutical	Nephrotoxicity; Hepatotoxicity; Cardiotoxicity	75847-73-3	DTXSID5022982	GBXSMTUPTTWBMN-XIRDDKMYSA-N	CCOC(=O)[C@H](CCC1=CC=CC=C1)N[C@@H](C)C(=O)N1CCC[C@H]1C(O)=O
PTX179	Omeprazole	Pharmaceutical	Nephrotoxicity; Hepatotoxicity; Cardiotoxicity; Genotoxicity	73590-58-6	DTXSID6021080	SUBDBMMJDZJVOS-UHFFFAOYSA-N	COC1=CC2=C(NC(=N2)S(=O)CC2=C(C)C(OC)=C(C)C=N2)C=C1
PTX157	Fluconazole	Pharmaceutical	Nephrotoxicity; Hepatotoxicity; Hematotoxicity; Ototoxicity	86386-73-4	DTXSID3020627	RFHAOTPXVQNOHP-UHFFFAOYSA-N	OC(CN1C=NC=N1)(CN1C=NC=N1)C1=C(F)C=C(F)C=C1
PTX185	Rosiglitazone	Pharmaceutical	Nephrotoxicity; Hepatotoxicity; Neurotoxicity; Cardiotoxicity	122320-73-4	DTXSID7037131	YASAKCUCGLMORW-UHFFFAOYSA-N	CN(CCOC1=CC=C(CC2SC(=O)NC2=O)C=C1)C1=NC=CC=C1
PTX033	Diphenylamine	Pesticide	Nephrotoxicity; Hepatotoxicity; Neurotoxicity; Genotoxicity	122-39-4	DTXSID4021975	DMBHHRLKUKUOEG-UHFFFAOYSA-N	N(C1=CC=CC=C1)C1=CC=CC=C1
PTX088	Fipronil	Pesticide	Nephrotoxicity; Hepatotoxicity; Neurotoxicity; Immunotoxicity; Genotoxicity	120068-37-3	DTXSID4034609	ZOCSXAVNDGMNBV-UHFFFAOYSA-N	NC1=C(C(=NN1C1=C(Cl)C=C(C=C1Cl)C(F)(F)F)C#N)S(=O)C(F)(F)F
PTX131	Iopanoic acid	Pharmaceutical	Nephrotoxicity; Neurotoxicity	96-83-3	DTXSID6023159	OIRFJRBSRORBCM-UHFFFAOYSA-N	CCC(CC1=C(I)C=C(I)C(N)=C1I)C(O)=O
PTX068	2-Aminophenol	Personal care products	Nephrotoxicity; Neurotoxicity; Genotoxicity	27598-85-2	DTXSID8024498	CDAWCLOXVUBKRW-UHFFFAOYSA-N	NC1=C(O)C=CC=C1
PTX199	Ibuprofen	Pharmaceutical	Nephrotoxicity; Neurotoxicity; Hepatotoxicity; Genotoxicity	15687-27-1	DTXSID5020732	HEFNNWSXXWATRW-UHFFFAOYSA-N	CC(C)CC1=CC=C(C=C1)C(C)C(O)=O
PTX141	Naproxen	Pharmaceutical	Nephrotoxicity; Neurotoxicity; Hepatotoxicity; Immunotoxicity; Cardiotoxicity; Genotoxicity	22204-53-1	DTXSID4040686	CMWTZPSULFXXJA-VIFPVBQESA-N	COC1=CC2=CC=C(C=C2C=C1)[C@H](C)C(O)=O
PTX226	2-(4-Chloro-2-methylphenoxy)acetic acid	Pesticide	Nephrotoxicity; Neurotoxicity; Hepatotoxicity; Immunotoxicity; Genotoxicity	94-74-6	DTXSID4024195	WHKUVVPPKQRRBV-UHFFFAOYSA-N	CC1=C(OCC(O)=O)C=CC(Cl)=C1
PTX106	5-Bromo-2'-deoxyuridine	Pharmaceutical	Nephrotoxicity; Ototoxicity; Hematotoxicity; Immunotoxicity; Neurotoxicity; Genotoxicity	59-14-3	DTXSID7033105	WOVKYSAHUYNSMH-RRKCRQDMSA-N	OC[C@H]1O[C@H](C[C@@H]1O)N1C=C(Br)C(=O)NC1=O
PTX198	Acyclovir	Pharmaceutical	Nephrotoxicity; Ototoxicity; Hematotoxicity; Immunotoxicity; Neurotoxicity; Hepatotoxicity	59277-89-3	DTXSID1022556	MKUXAQIIEYXACX-UHFFFAOYSA-N	NC1=NC(=O)C2=C(N1)N(COCCO)C=N2
PTX194	Ampicillin	Pharmaceutical	Nephrotoxicity; Ototoxicity; Hepatotoxicity	69-53-4	DTXSID4022602	AVKUERGKIZMTKX-NJBDSQKTSA-N	[H][C@]12SC(C)(C)[C@@H](N1C(=O)[C@H]2NC(=O)[C@H](N)C1=CC=CC=C1)C(O)=O
PTX029	Niflumic acid	Pharmaceutical	Neurotoxicity	4394-00-7	DTXSID1023368	JZFPYUNJRRFVQU-UHFFFAOYSA-N	OC(=O)C1=CC=CN=C1NC1=CC=CC(=C1)C(F)(F)F
PTX217	Flonicamid	Pesticide	Neurotoxicity	158062-67-0	DTXSID8034611	RLQJEEJISHYWON-UHFFFAOYSA-N	FC(F)(F)C1=CC=NC=C1C(=O)NCC#N
PTX009	N,N'-Methylenebisacrylamide	Industry and consumer goods	Neurotoxicity; Genotoxicity	110-26-9	DTXSID8025595	ZIUHHBKFKCYYJD-UHFFFAOYSA-N	C=CC(=O)NCNC(=O)C=C
PTX015	4-Methylimidazole	Industry and consumer goods	Neurotoxicity; Genotoxicity	822-36-6	DTXSID9025617	XLSZMDLNRCVEIJ-UHFFFAOYSA-N	CC1=CNC=N1
PTX036	(-)-Nicotine	Pesticide	Neurotoxicity; Genotoxicity	54-11-5	DTXSID1020930	SNICXCGAKADSCV-JTQLQIEISA-N	CN1CCC[C@H]1C1=CN=CC=C1
PTX208	Clopyralid	Pesticide	Neurotoxicity; Genotoxicity	1702-17-6	DTXSID9029221	HUBANNPOLNYSAD-UHFFFAOYSA-N	OC(=O)C1=C(Cl)C=CC(Cl)=N1
PTX021	Propofol	Pharmaceutical	Neurotoxicity; Hepatotoxicity	2078-54-8	DTXSID6023523	OLBCVFGFOZPWHH-UHFFFAOYSA-N	CC(C)C1=CC=CC(C(C)C)=C1O
PTX080	Hexachlorophene	Personal care products	Neurotoxicity; Hepatotoxicity	70-30-4	DTXSID6020690	ACGUYXCXAPNIKK-UHFFFAOYSA-N	OC1=C(CC2=C(Cl)C(Cl)=CC(Cl)=C2O)C(Cl)=C(Cl)C=C1Cl
PTX014	Imidazole	Industry and consumer goods	Neurotoxicity; Hepatotoxicity; Cardiotoxicity	288-32-4	DTXSID2029616	RAXXELZNTBOGNW-UHFFFAOYSA-N	N1C=CN=C1
PTX094	Citalopram	Pharmaceutical	Neurotoxicity; Hepatotoxicity; Cardiotoxicity	59729-33-8	DTXSID8022826	WSEQXVZVJXJVFP-UHFFFAOYSA-N	CN(C)CCCC1(OCC2=CC(=CC=C12)C#N)C1=CC=C(F)C=C1
PTX078	5,5-Diphenylhydantoin	Pharmaceutical	Neurotoxicity; Hepatotoxicity; Hematotoxicity; Cardiotoxicity	57-41-0	DTXSID8020541	CXOFVDLJLONNDW-UHFFFAOYSA-N	O=C1NC(=O)C(N1)(C1=CC=CC=C1)C1=CC=CC=C1
PTX089	Thiamethoxam	Pesticide	Neurotoxicity; Hepatotoxicity; Immunotoxicity; Genotoxicity; Cardiotoxicity	153719-23-4	DTXSID2034962	NWWZPOKUUAIXIW-UHFFFAOYSA-N	CN1COCN(CC2=CN=C(Cl)S2)C1=N[N+]([O-])=O
PTX042	Carbendazim	Pesticide	Neurotoxicity; Hepatotoxicity; Immunotoxicity; Hematotoxicity; Nephrotoxicity; Genotoxicity	10605-21-7	DTXSID4024729	TWFZGCMQGLPBSX-UHFFFAOYSA-N	COC(=O)NC1=NC2=CC=CC=C2N1
PTX117	Vinclozolin	Pesticide	Neurotoxicity; Hepatotoxicity; Immunotoxicity; Nephrotoxicity; Genotoxicity	50471-44-8	DTXSID4022361	FSCWZHGZWWDELK-UHFFFAOYSA-N	CC1(OC(=O)N(C1=O)C1=CC(Cl)=CC(Cl)=C1)C=C
PTX225	2,4-Dichlorophenoxyacetic acid	Pesticide	Neurotoxicity; Hepatotoxicity; Immunotoxicity; Nephrotoxicity; Genotoxicity	94-75-7	DTXSID0020442	OVSKIKFHRZPJSS-UHFFFAOYSA-N	OC(=O)COC1=C(Cl)C=C(Cl)C=C1
PTX060	Atrazine	Pesticide	Neurotoxicity; Hepatotoxicity; Immunotoxicity; Nephrotoxicity; Genotoxicity; Cardiotoxicity	1912-24-9	DTXSID9020112	MXWJVTOOROXGIU-UHFFFAOYSA-N	CCNC1=NC(NC(C)C)=NC(Cl)=N1
PTX176	Itraconazole	Pharmaceutical	Neurotoxicity; Hepatotoxicity; Nephrotoxicity	84625-61-6	DTXSID3023180	VHVPQPYKVGDNFY-ZPGVKDDISA-N	CCC(C)N1N=CN(C1=O)C1=CC=C(C=C1)N1CCN(CC1)C1=CC=C(OC[C@H]2CO[C@@](CN3C=NC=N3)(O2)C2=C(Cl)C=C(Cl)C=C2)C=C1
PTX059	N,N-Dimethylacetamide	Industry and consumer goods	Neurotoxicity; Hepatotoxicity; Nephrotoxicity; Genotoxicity	127-19-5	DTXSID5020499	FXHOOIRPVKKKFG-UHFFFAOYSA-N	CN(C)C(C)=O
PTX168	Epoxiconazole	Pesticide	Neurotoxicity; Hepatotoxicity; Nephrotoxicity; Genotoxicity; Cardiotoxicity	133855-98-8	DTXSID1040372	ZMYFCFLJBGAQRS-BXXGRURMNA-N	FC1=CC=C(C=C1)[C@@]1(CN2C=NC=N2)O[C@@H]1C1=C(Cl)C=CC=C1
PTX103	Aspartame	Food and other consumption	Neurotoxicity; Hepatotoxicity; Nephrotoxicity; Ototoxicity; Genotoxicity	22839-47-0	DTXSID0020107	IAOZJIPTCAWIRG-QWRGUYRKSA-N	COC(=O)[C@H](CC1=CC=CC=C1)NC(=O)[C@@H](N)CC(O)=O
PTX123	17beta-Trenbolone	Food and other consumption	Neurotoxicity; Immunotoxicity; Genotoxicity	10161-33-8	DTXSID0034192	MEHHPFQKXOUFFV-OWSLCNJRSA-N	[H][C@@]12CC[C@H](O)[C@@]1(C)C=CC1=C3CCC(=O)C=C3CC[C@@]21[H]
PTX178	Penconazole	Pesticide	Neurotoxicity; Nephrotoxicity; Genotoxicity; Cardiotoxicity	66246-88-6	DTXSID8042260	WKBPZYKAUNRMKP-UHFFFAOYSA-N	CCCC(CN1C=NC=N1)C1=C(Cl)C=C(Cl)C=C1
PTX095	Lidocaine	Pharmaceutical	Neurotoxicity; Ototoxicity; Hematotoxicity; Cardiotoxicity	137-58-6	DTXSID1045166	NNJVILVZKWQKPM-UHFFFAOYSA-N	CCN(CC)CC(=O)NC1=C(C)C=CC=C1C
PTX144	Sorafenib	Pharmaceutical	Ototoxicity; Hematotoxicity; Hepatotoxicity; Cardiotoxicity; Nephrotoxicity	284461-73-0	DTXSID7041128	MLDQJTXFUGDVEO-UHFFFAOYSA-N	CNC(=O)C1=CC(OC2=CC=C(NC(=O)NC3=CC=C(Cl)C(=C3)C(F)(F)F)C=C2)=CC=N1
PTX097	6-Propyl-2-thiouracil	Pharmaceutical	Ototoxicity; Immunotoxicity; Hepatotoxicity; Neurotoxicity	51-52-5	DTXSID5021209	KNAHARQHSZJURB-UHFFFAOYSA-N	CCCC1=CC(=O)NC(=S)N1
PTX197	Furosemide	Pharmaceutical	Ototoxicity; Nephrotoxicity; Hepatotoxicity; Neurotoxicity; Immunotoxicity	54-31-9	DTXSID6020648	ZZUFCTLCJUWOSV-UHFFFAOYSA-N	NS(=O)(=O)C1=C(Cl)C=C(NCC2=CC=CO2)C(=C1)C(O)=O
PTX081	Triethyltin bromide	Pesticide	Ototoxicity; Neurotoxicity	2767-54-6	DTXSID9040712	KQPIFPBKXYBDGV-UHFFFAOYSA-M	CC[Sn](Br)(CC)CC
PTX010	N-(Butoxymethyl)acrylamide	Industry and consumer goods		1852-16-0	DTXSID9027443	UTSYWKJYFPPRAP-UHFFFAOYSA-N	CCCCOCNC(=O)C=C
PTX011	N-(Isobutoxymethyl)acrylamide	Industry and consumer goods		16669-59-3	DTXSID2044848	KCTMTGOHHMRJHZ-UHFFFAOYSA-N	CC(C)COCNC(=O)C=C
PTX012	N,N-Diethylacrylamide	Industry and consumer goods		2675-94-7	DTXSID10181258	OVHHHVAVHBHXAK-UHFFFAOYSA-N	CCN(CC)C(=O)C=C
PTX018	1H-Imidazole, 1,2-dimethyl-	Industry and consumer goods		1739-84-0	DTXSID2061939	GIWQSPITLQVMSG-UHFFFAOYSA-N	CN1C=CN=C1C
PTX019	2-Ethyl-4-methyl-1H-imidazole	Industry and consumer goods		931-36-2	DTXSID9044744	ULKLGIFJWFIQFF-UHFFFAOYSA-N	CCC1=NC(C)=CN1
PTX020	1H-Imidazole-1-propanamine	Industry and consumer goods		5036-48-6	DTXSID7063685	KDHWOCLBMVSZPG-UHFFFAOYSA-N	NCCCN1C=CN=C1
PTX057	HC Yellow no. 13	Personal care products		10442-83-8	DTXSID10146483	NJZCRXQWPNNJNB-UHFFFAOYSA-N	OCCNC1=C(C=C(C=C1)C(F)(F)F)[N+]([O-])=O
PTX066	N,N'-Bis(2-hydroxyethyl)-2-nitro-p-phenylenediamine	Personal care products		84041-77-0	DTXSID90232939	HWQZRURILVPDGN-UHFFFAOYSA-N	OCCNC1=CC(=C(NCCO)C=C1)[N+]([O-])=O
PTX074	1H-Imidazole, 2-ethyl-	Industry and consumer goods		1072-62-4	DTXSID5061457	PQAMFDRRWURCFQ-UHFFFAOYSA-N	CCC1=NC=CN1
PTX075	1-Ethyl-1H-imidazole	Industry and consumer goods		7098-07-9	DTXSID10221209	IWDFHWZHHOSSGR-UHFFFAOYSA-N	CCN1C=CN=C1
PTX076	1H-Imidazole, 1-ethenyl-	Industry and consumer goods		1072-63-5	DTXSID0061458	OSSNTDFYBPYIEC-UHFFFAOYSA-N	C=CN1C=CN=C1
PTX109	Progesterone	Personal care products		57-83-0	DTXSID3022370	RJKFOVLPORLFTN-LEKSSAKUSA-N	[H][C@@]12CC[C@H](C(C)=O)[C@@]1(C)CC[C@@]1([H])[C@@]2([H])CCC2=CC(=O)CC[C@]12C
PTX111	17-Methyltestosterone	Endogenous		58-18-4	DTXSID1033664	GCKMFJBGXUYNAG-HLXURNFRSA-N	[H][C@@]12CC[C@](C)(O)[C@@]1(C)CC[C@@]1([H])[C@@]2([H])CCC2=CC(=O)CC[C@]12C
PTX114	Estriol	Endogenous		50-27-1	DTXSID9022366	PROQIPRRNZUXQM-ZXXIGWHRSA-N	C[C@]12CC[C@H]3[C@@H](CCC4=C3C=CC(O)=C4)[C@@H]1C[C@@H](O)[C@@H]2O
PTX162	Enniatin B1	Pesticide		19914-20-6	DTXSID70891861	UQCSETXJXJTMKO-UMURLBKASA-N	[H][C@@]1([C@@H](C)CC)N(C)C(=O)[C@H](OC(=O)[C@H](C(C)C)N(C)C(=O)[C@H](OC(=O)[C@H](C(C)C)N(C)C(=O)[C@H](OC1=O)C(C)C)C(C)C)C(C)C
PTX163	Tunicamycin	Pesticide		11089-65-9	DTXSID8036730
PTX165	4-(4-Chlorophenyl)-2-phenyl-2-(1H-1,2,4-triazol-1-ylmethyl)butyronitrile	Pesticide		114369-43-6	DTXSID8032548	RQDJADAKIFFEKQ-UHFFFAOYSA-N	ClC1=CC=C(CCC(CN2C=NC=N2)(C#N)C2=CC=CC=C2)C=C1
PTX166	Triazole alanine (as metabolite of triazole compounds)	Pesticide		114419-45-3	DTXSID9058288	XVWFTOJHOHJIMQ-UHFFFAOYSA-N	NC(CN1C=NC=N1)C(O)=O
PTX171	1,2,4-Triazole-1-acetic acid	Pesticide		28711-29-7	DTXSID90365231	RXDBSQXFIWBJSR-UHFFFAOYSA-N	OC(=O)CN1C=NC=N1
PTX177	Etaconazole	Pesticide		60207-93-4	DTXSID2041913	DWRKFAJEBUWTQM-UHFFFAOYSA-N	CCC1COC(CN2C=NC=N2)(O1)C1=C(Cl)C=C(Cl)C=C1
PTX209	Ethofumesate	Pesticide		26225-79-6	DTXSID8034580	IRCMYGHHKLLGHV-UHFFFAOYSA-N	CCOC1OC2=C(C=C(OS(C)(=O)=O)C=C2)C1(C)C
PTX233	2,6-Dichlorobenzamide	Pesticide		2008-58-4	DTXSID7022170	JHSPCUHPSIUQRB-UHFFFAOYSA-N	NC(=O)C1=C(Cl)C=CC=C1Cl
PTX235	Bisphenol E	Industry and consumer goods		2081-08-5	DTXSID3047891	HCNHNBLSNVSJTJ-UHFFFAOYSA-N	CC(C1=CC=C(O)C=C1)C1=CC=C(O)C=C1
PTX239	Bisphenol Z	Industry and consumer goods		843-55-0	DTXSID4047963	SDDLEVPIDBLVHC-UHFFFAOYSA-N	OC1=CC=C(C=C1)C1(CCCCC1)C1=CC=C(O)C=C1

## Sheet: CPDAT Results
Prec.Tox code	PREFERRED_NAME	CASRN	Description_Source	Description_CPCAT
PTX152	Ethanol	64-17-5	Abrasives - surface treatment (grinding materials)	abrasive
PTX045	2-Butoxyethanol	111-76-2	Grinding materials	abrasive
PTX152	Ethanol	64-17-5	Grinding materials	abrasive
PTX152	Ethanol	64-17-5	Absorbents and Adsorbents	absorbent
PTX152	Ethanol	64-17-5	Absorbents and adsorbents	absorbent
PTX152	Ethanol	64-17-5	Adhesion promoters	adhesive
PTX040	Bisphenol A	80-05-7	Adhesive hardeners	adhesive
PTX139	Lithium carbonate	554-13-2	Adhesives	adhesive
PTX007	Acrylamide	79-06-1	Adhesives	adhesive
PTX045	2-Butoxyethanol	111-76-2	Adhesives	adhesive
PTX214	Diuron	330-54-1	Adhesives	adhesive
PTX224	1,3-Diphenylguanidine	102-06-7	Adhesives	adhesive
PTX040	Bisphenol A	80-05-7	Adhesives and sealants	adhesive
PTX042	Carbendazim	10605-21-7	Adhesives, glues	adhesive
PTX158	Methylparaben	99-76-3	Adhesives, glues	adhesive
PTX017	1-Methylimidazole	616-47-7	Adhesive and binding materials	adhesive
PTX014	Imidazole	288-32-4	Adhesive and binding materials	adhesive
PTX059	N,N-Dimethylacetamide	127-19-5	Adhesive and binding materials	adhesive
PTX032	4,5-Dihydro-2-mercaptoimidazole	96-45-7	Adhesive and binding materials	adhesive
PTX065	N,N-Dimethylformamide	68-12-2	Adhesive and binding materials	adhesive
PTX133	Triphenyl phosphate	115-86-6	Adhesive and binding materials	adhesive
PTX206	DEET	134-62-3	Adhesive and binding materials	adhesive
PTX174	Propiconazole	60207-90-1	Adhesive and binding materials	adhesive
PTX152	Ethanol	64-17-5	Adhesives, binding agents	adhesive
PTX007	Acrylamide	79-06-1	Adhesives, binding agents	adhesive
PTX040	Bisphenol A	80-05-7	Adhesives, binding agents	adhesive
PTX045	2-Butoxyethanol	111-76-2	Adhesives, binding agents	adhesive
PTX214	Diuron	330-54-1	Adhesives, binding agents	adhesive
PTX042	Carbendazim	10605-21-7	Adhesives, binding agents	adhesive
PTX158	Methylparaben	99-76-3	Adhesives, binding agents	adhesive
PTX139	Lithium carbonate	554-13-2	Adhesives, binding agents	adhesive
PTX065	N,N-Dimethylformamide	68-12-2	Adhesives, binding agents	adhesive
PTX032	4,5-Dihydro-2-mercaptoimidazole	96-45-7	Adhesives, binding agents	adhesive
PTX059	N,N-Dimethylacetamide	127-19-5	Adhesives, binding agents	adhesive
PTX014	Imidazole	288-32-4	Adhesives, binding agents	adhesive
PTX017	1-Methylimidazole	616-47-7	Adhesives, binding agents	adhesive
PTX205	Terbutryn	886-50-0	Adhesives, binding agents	adhesive
PTX019	2-Ethyl-4-methyl-1H-imidazole	931-36-2	Adhesives, binding agents	adhesive
PTX133	Triphenyl phosphate	115-86-6	Adhesives, binding agents	adhesive
PTX203	6PPD	793-24-8	Adhesives, binding agents	adhesive
PTX224	1,3-Diphenylguanidine	102-06-7	Adhesives, binding agents	adhesive
PTX159	3,3',5,5'-Tetrabromobisphenol A	79-94-7	Adhesives, binding agents	adhesive
PTX033	Diphenylamine	122-39-4	Adhesives, binding agents	adhesive
PTX092	Tetraethylthiuram disulfide	97-77-8	Adhesives, binding agents	adhesive
PTX040	Bisphenol A	80-05-7	Adhesives and Sealants	adhesive
PTX004	Dimethyl sulfoxide	67-68-5	Adhesives and Sealants	adhesive
PTX152	Ethanol	64-17-5	Adhesives Based on organic thinners Consumer use	adhesive consumer_use
PTX152	Ethanol	64-17-5	Adhesives	adhesive consumer_use detected
PTX152	Ethanol	64-17-5	Hardeners (1- and 2-component adhesives)	adhesive hardener
PTX040	Bisphenol A	80-05-7	Hardeners for adhesives	adhesive hardener
PTX139	Lithium carbonate	554-13-2	Adhesives Powder Consumer use	adhesive powder consumer_use
PTX042	Carbendazim	10605-21-7	Adhesives Water based Consumer use	adhesive water_based consumer_use
PTX152	Ethanol	64-17-5	Adhesives Water based Consumer use	adhesive water_based consumer_use
PTX158	Methylparaben	99-76-3	Adhesives Water based Consumer use	adhesive water_based consumer_use
PTX007	Acrylamide	79-06-1	Adhesives Water based Consumer use	adhesive water_based consumer_use
PTX152	Ethanol	64-17-5	Binding agents for paints, adhesives etc.	binding paint
PTX040	Bisphenol A	80-05-7	Binding agents for paints, adhesives etc.	binding paint
PTX045	2-Butoxyethanol	111-76-2	Binding agents for paints, adhesives etc.	binding paint
PTX007	Acrylamide	79-06-1	Binding agents for paints, adhesives etc.	binding paint
PTX152	Ethanol	64-17-5	Agricultural Products (non-pesticidal)	agricultural consumer_use
PTX167	Difenoconazole	119446-68-3	Agricultural Chemicals	agrochemical crop
PTX088	Fipronil	120068-37-3	Agricultural Chemicals	agrochemical crop
PTX090	Azoxystrobin	131860-33-8	Agricultural Chemicals	agrochemical crop
PTX002	Ethoprop	13194-48-4	Agricultural Chemicals	agrochemical crop
PTX087	Imidacloprid	138261-41-3	Agricultural Chemicals	agrochemical crop
PTX089	Thiamethoxam	153719-23-4	Agricultural Chemicals	agrochemical crop
PTX217	Flonicamid	158062-67-0	Agricultural Chemicals	agrochemical crop
PTX208	Clopyralid	1702-17-6	Agricultural Chemicals	agrochemical crop
PTX060	Atrazine	1912-24-9	Agricultural Chemicals	agrochemical crop
PTX026	Chlorpyrifos	2921-88-2	Agricultural Chemicals	agrochemical crop
PTX214	Diuron	330-54-1	Agricultural Chemicals	agrochemical crop
PTX122	Linuron	330-55-2	Agricultural Chemicals	agrochemical crop
PTX258	Acetochlor	34256-82-1	Agricultural Chemicals	agrochemical crop
PTX219	Chlorantraniliprole	500008-45-7	Agricultural Chemicals	agrochemical crop
PTX174	Propiconazole	60207-90-1	Agricultural Chemicals	agrochemical crop
PTX226	2-(4-Chloro-2-methylphenoxy)acetic acid	94-74-6	Agricultural Chemicals	agrochemical crop
PTX225	2,4-Dichlorophenoxyacetic acid	94-75-7	Agricultural Chemicals	agrochemical crop
PTX070	Rotenone	83-79-4	Agricultural Chemicals	agrochemical crop
PTX165	4-(4-Chlorophenyl)-2-phenyl-2-(1H-1,2,4-triazol-1-ylmethyl)butyronitrile	114369-43-6	Agricultural Chemicals	agrochemical crop
PTX117	Vinclozolin	50471-44-8	Agricultural Chemicals	agrochemical crop
PTX230	Myclobutanil	88671-89-0	Agricultural Chemicals	agrochemical crop
PTX079	Tebuconazole	107534-96-3	Agricultural Chemicals	agrochemical crop
PTX221	Cyprodinil	121552-61-2	Agricultural Chemicals	agrochemical crop
PTX231	Fenhexamid	126833-17-8	Agricultural Chemicals	agrochemical crop
PTX212	Thiabendazole	148-79-8	Agricultural Chemicals	agrochemical crop
PTX077	Trichlorfon	52-68-6	Agricultural Chemicals	agrochemical crop
PTX169	Prothioconazole	178928-70-6	Agricultural Chemicals	agrochemical crop wheat
PTX152	Ethanol	64-17-5	Consumer Products: Air Fresheners	air_fresheners consumer_use detected
PTX152	Ethanol	64-17-5	Consumer Products: Fragrances: Air Fresheners	air_fresheners fragrance consumer_use
PTX152	Ethanol	64-17-5	Air cleaners and anti-odour agents (not filters)	air_treatment
PTX152	Ethanol	64-17-5	Air Care Products	air_treatment
PTX152	Ethanol	64-17-5	Anti-adhesive agents	antiadhesive
PTX226	2-(4-Chloro-2-methylphenoxy)acetic acid	94-74-6	Anticaking agents	anticaking
PTX152	Ethanol	64-17-5	Anti-condensation agents	anticondensation
PTX152	Ethanol	64-17-5	Anti-fouling agents	antifouling
PTX045	2-Butoxyethanol	111-76-2	Anti-fouling agents	antifouling
PTX133	Triphenyl phosphate	115-86-6	Anti-fouling agents	antifouling
PTX214	Diuron	330-54-1	Anti-fouling agents	antifouling
PTX032	4,5-Dihydro-2-mercaptoimidazole	96-45-7	Anti-fouling agents	antifouling
PTX079	Tebuconazole	107534-96-3	Anti-fouling agents	antifouling
PTX152	Ethanol	64-17-5	Anti-freezing agents	antifreezing
PTX014	Imidazole	288-32-4	Anti-freezing agents	antifreezing
PTX152	Ethanol	64-17-5	Anti-freezing agents	antifreezing
PTX014	Imidazole	288-32-4	Anti-freezing agents - for removal of ice and protection aga	antifreezing
PTX045	2-Butoxyethanol	111-76-2	De-icing agents	antifreezing
PTX045	2-Butoxyethanol	111-76-2	Anti-Freeze and De-icing Products	antifreezing
PTX152	Ethanol	64-17-5	Anti-Freeze and De-icing Products	antifreezing
PTX152	Ethanol	64-17-5	Friction-reducing additives	antifriction
PTX042	Carbendazim	10605-21-7	Antimicrobial	antimicrobial_ACToRUseDB
PTX079	Tebuconazole	107534-96-3	Antimicrobial	antimicrobial_ACToRUseDB
PTX033	Diphenylamine	122-39-4	Antimicrobial	antimicrobial_ACToRUseDB
PTX087	Imidacloprid	138261-41-3	Antimicrobial	antimicrobial_ACToRUseDB
PTX212	Thiabendazole	148-79-8	Antimicrobial	antimicrobial_ACToRUseDB
PTX089	Thiamethoxam	153719-23-4	Antimicrobial	antimicrobial_ACToRUseDB
PTX026	Chlorpyrifos	2921-88-2	Antimicrobial	antimicrobial_ACToRUseDB
PTX214	Diuron	330-54-1	Antimicrobial	antimicrobial_ACToRUseDB
PTX036	(-)-Nicotine	54-11-5	Antimicrobial	antimicrobial_ACToRUseDB
PTX174	Propiconazole	60207-90-1	Antimicrobial	antimicrobial_ACToRUseDB
PTX152	Ethanol	64-17-5	Antimicrobial	antimicrobial_ACToRUseDB
PTX080	Hexachlorophene	70-30-4	Antimicrobial	antimicrobial_ACToRUseDB
PTX070	Rotenone	83-79-4	Antimicrobial	antimicrobial_ACToRUseDB
PTX232	Pentachlorophenol	87-86-5	Antimicrobial	antimicrobial_ACToRUseDB
PTX067	Cyproconazole	94361-06-5	Antimicrobial	antimicrobial_ACToRUseDB
PTX203	6PPD	793-24-8	Antioxidants (anti-ozonants)	antioxidant
PTX033	Diphenylamine	122-39-4	Antioxidants (anti-ozonants)	antioxidant
PTX152	Ethanol	64-17-5	Other anti-setoff agents	antisetoff
PTX045	2-Butoxyethanol	111-76-2	Anti-setoff agents (See also Anti-adhesives)	antisetoff
PTX152	Ethanol	64-17-5	Anti-set-off and antiadhesive agents	antisetoff
PTX045	2-Butoxyethanol	111-76-2	Anti-set-off and antiadhesive agents	antisetoff
PTX042	Carbendazim	10605-21-7	Anti-set-off and antiadhesive agents	antisetoff
PTX152	Ethanol	64-17-5	Anti-siccatives	antisiccative
PTX152	Ethanol	64-17-5	Antistatic agents	antistatic
PTX152	Ethanol	64-17-5	Anti-static agents	antistatic
PTX158	Methylparaben	99-76-3	Anti-static agents	antistatic
PTX040	Bisphenol A	80-05-7	Anti-static agents	antistatic
PTX152	Ethanol	64-17-5	Consumer Products: Shoe Care Products	apparel_care footwear detected
PTX152	Ethanol	64-17-5	Arts, Crafts, and Hobby Materials	arts_crafts
PTX139	Lithium carbonate	554-13-2	Arts, Crafts, and Hobby Materials	arts_crafts
PTX023	N-Methylaniline	100-61-8	Automotive	automotive
PTX001	Cadmium chloride	10108-64-2	Automotive	automotive
PTX133	Triphenyl phosphate	115-86-6	Automotive	automotive
PTX033	Diphenylamine	122-39-4	Automotive	automotive
PTX043	Tributyltin chloride	1461-22-9	Automotive	automotive
PTX081	Triethyltin bromide	2767-54-6	Automotive	automotive
PTX214	Diuron	330-54-1	Automotive	automotive
PTX082	Perfluorooctanoic acid	335-67-1	Automotive	automotive
PTX065	N,N-Dimethylformamide	68-12-2	Automotive	automotive
PTX116	Sodium perchlorate	7601-89-0	Automotive	automotive
PTX006	Sodium arsenite	7784-46-5	Automotive	automotive
PTX007	Acrylamide	79-06-1	Automotive	automotive
PTX159	3,3',5,5'-Tetrabromobisphenol A	79-94-7	Automotive	automotive
PTX232	Pentachlorophenol	87-86-5	Automotive	automotive
PTX152	Ethanol	64-17-5	Automotive care products	automotive_care
PTX045	2-Butoxyethanol	111-76-2	Car care products	automotive_care
PTX152	Ethanol	64-17-5	Car care products	automotive_care
PTX158	Methylparaben	99-76-3	Car care products	automotive_care
PTX138	Ethylparaben	120-47-8	Car care products	automotive_care
PTX045	2-Butoxyethanol	111-76-2	Automotive: Car Care	automotive_care interior detected
PTX152	Ethanol	64-17-5	Automotive: Car Care	automotive_care interior detected
PTX152	Ethanol	64-17-5	Gaskets and bearing linings	automotive_component
PTX045	2-Butoxyethanol	111-76-2	Underseal materials, incl. cavity seals	automotive_component
PTX133	Triphenyl phosphate	115-86-6	Consumer Products: Baby Products	baby_use detected
PTX116	Sodium perchlorate	7601-89-0	Batteries	batteries
PTX152	Ethanol	64-17-5	Binders (for other products)	binding
PTX040	Bisphenol A	80-05-7	Binding agents - for binding together the individual constit	binding
PTX045	2-Butoxyethanol	111-76-2	Binding agents - for binding together the individual constit	binding
PTX007	Acrylamide	79-06-1	Binding agents - for binding together the individual constit	binding
PTX214	Diuron	330-54-1	Binding agents - for binding together the individual constit	binding
PTX045	2-Butoxyethanol	111-76-2	Bleaching agents	bleaching
PTX152	Ethanol	64-17-5	PH-regulating agents	buffer
PTX152	Ethanol	64-17-5	pH-regulation agents	buffer
PTX214	Diuron	330-54-1	Building materials and additives	building_material
PTX042	Carbendazim	10605-21-7	Building materials and additives	building_material
PTX040	Bisphenol A	80-05-7	Building materials and additives	building_material
PTX045	2-Butoxyethanol	111-76-2	Building materials and additives	building_material
PTX152	Ethanol	64-17-5	Building materials and additives	building_material
PTX065	N,N-Dimethylformamide	68-12-2	Building materials and additives	building_material
PTX139	Lithium carbonate	554-13-2	Construction materials	building_material
PTX014	Imidazole	288-32-4	Construction materials	building_material
PTX020	1H-Imidazole-1-propanamine	5036-48-6	Construction materials	building_material
PTX152	Ethanol	64-17-5	Construction materials	building_material
PTX007	Acrylamide	79-06-1	Construction materials	building_material
PTX040	Bisphenol A	80-05-7	Construction materials	building_material
PTX045	2-Butoxyethanol	111-76-2	Construction materials	building_material
PTX139	Lithium carbonate	554-13-2	Construction materials	building_material
PTX014	Imidazole	288-32-4	Construction materials	building_material
PTX020	1H-Imidazole-1-propanamine	5036-48-6	Construction materials	building_material
PTX042	Carbendazim	10605-21-7	Construction materials	building_material
PTX019	2-Ethyl-4-methyl-1H-imidazole	931-36-2	Construction materials	building_material
PTX133	Triphenyl phosphate	115-86-6	Construction materials	building_material
PTX004	Dimethyl sulfoxide	67-68-5	Construction materials	building_material
PTX214	Diuron	330-54-1	Construction materials	building_material
PTX065	N,N-Dimethylformamide	68-12-2	Construction materials	building_material
PTX059	N,N-Dimethylacetamide	127-19-5	Construction materials	building_material
PTX205	Terbutryn	886-50-0	Construction materials	building_material
PTX033	Diphenylamine	122-39-4	Construction materials	building_material
PTX007	Acrylamide	79-06-1	Construction materials (building materials)	building_material
PTX059	N,N-Dimethylacetamide	127-19-5	Construction materials (building materials)	building_material
PTX139	Lithium carbonate	554-13-2	Building/Construction Materials not covered elsewhere	building_material
PTX042	Carbendazim	10605-21-7	Padding (filling) materials	building_material filler
PTX152	Ethanol	64-17-5	Padding (filling) materials	building_material filler
PTX139	Lithium carbonate	554-13-2	Padding (filling) materials	building_material filler
PTX040	Bisphenol A	80-05-7	Padding materials	building_material filler
PTX045	2-Butoxyethanol	111-76-2	Padding materials	building_material filler
PTX152	Ethanol	64-17-5	Hardeners for filling materials	building_material filler hardener
PTX040	Bisphenol A	80-05-7	Hardeners for filling materials	building_material filler hardener
PTX224	1,3-Diphenylguanidine	102-06-7	Hardeners for filling materials	building_material filler hardener
PTX059	N,N-Dimethylacetamide	127-19-5	Hardeners for filling materials	building_material filler hardener
PTX045	2-Butoxyethanol	111-76-2	Floor covering materials	building_material flooring
PTX152	Ethanol	64-17-5	Floor covering materials	building_material flooring
PTX040	Bisphenol A	80-05-7	Floor covering materials	building_material flooring
PTX139	Lithium carbonate	554-13-2	Flooring materials (joint-less floors)	building_material flooring
PTX152	Ethanol	64-17-5	Building Materials: Glass Products	building_material glass colorant detected
PTX158	Methylparaben	99-76-3	Building Materials: Glass Products	building_material glass colorant detected
PTX152	Ethanol	64-17-5	Insulating materials - to protect from noise, cold, electric	building_material insulation
PTX065	N,N-Dimethylformamide	68-12-2	Filling materials (see also Fillers; Insulation materials)	building_material insulation
PTX007	Acrylamide	79-06-1	Filling materials (see also Fillers; Insulation materials)	building_material insulation
PTX013	Methacrylamide	79-39-0	Filling materials (see also Fillers; Insulation materials)	building_material insulation
PTX040	Bisphenol A	80-05-7	Filling materials (see also Fillers; Insulation materials)	building_material insulation
PTX023	N-Methylaniline	100-61-8	Filling materials (see also Fillers; Insulation materials)	building_material insulation
PTX045	2-Butoxyethanol	111-76-2	Filling materials (see also Fillers; Insulation materials)	building_material insulation
PTX059	N,N-Dimethylacetamide	127-19-5	Filling materials (see also Fillers; Insulation materials)	building_material insulation
PTX139	Lithium carbonate	554-13-2	Filling materials (see also Fillers; Insulation materials)	building_material insulation
PTX042	Carbendazim	10605-21-7	Filling materials (see also Fillers; Insulation materials)	building_material insulation
PTX152	Ethanol	64-17-5	Insulating materials	building_material insulation
PTX040	Bisphenol A	80-05-7	Insulating materials	building_material insulation
PTX133	Triphenyl phosphate	115-86-6	Insulating materials	building_material insulation
PTX042	Carbendazim	10605-21-7	Cement/concrete/mortar	building_material paving
PTX007	Acrylamide	79-06-1	Cement/concrete/mortar	building_material paving
PTX139	Lithium carbonate	554-13-2	Cement/concrete/mortar	building_material paving
PTX152	Ethanol	64-17-5	Plastic construction materials	building_material plastics
PTX040	Bisphenol A	80-05-7	Plastic construction materials	building_material plastics
PTX045	2-Butoxyethanol	111-76-2	Plastic construction materials	building_material plastics
PTX014	Imidazole	288-32-4	Plastic construction materials	building_material plastics
PTX020	1H-Imidazole-1-propanamine	5036-48-6	Plastic construction materials	building_material plastics
PTX133	Triphenyl phosphate	115-86-6	Plastic construction materials	building_material plastics
PTX042	Carbendazim	10605-21-7	Caulking compounds	building_material viscous_liquid
PTX152	Ethanol	64-17-5	Caulking compounds	building_material viscous_liquid
PTX139	Lithium carbonate	554-13-2	Putty compounds	building_material viscous_liquid
PTX139	Lithium carbonate	554-13-2	Wall construction materials	building_material walls
PTX079	Tebuconazole	107534-96-3	Wood preservatives	building_material wood preservatives
PTX174	Propiconazole	60207-90-1	Wood preservatives	building_material wood preservatives
PTX045	2-Butoxyethanol	111-76-2	Wood preservatives	building_material wood preservatives
PTX040	Bisphenol A	80-05-7	Casting materials	casting_agent
PTX139	Lithium carbonate	554-13-2	Moulding compounds	casting_agent
PTX152	Ethanol	64-17-5	Moulding compounds	casting_agent
PTX152	Ethanol	64-17-5	Flux agents for casting	casting_agent
PTX152	Ethanol	64-17-5	Catalysts	catalyst
PTX045	2-Butoxyethanol	111-76-2	Catalysts	catalyst
PTX040	Bisphenol A	80-05-7	Catalysts	catalyst
PTX065	N,N-Dimethylformamide	68-12-2	Catalysts	catalyst
PTX152	Ethanol	64-17-5	Laboratory chemicals	chemical laboratory
PTX007	Acrylamide	79-06-1	Laboratory chemicals	chemical laboratory
PTX065	N,N-Dimethylformamide	68-12-2	Laboratory chemicals	chemical laboratory
PTX004	Dimethyl sulfoxide	67-68-5	Laboratory chemicals	chemical laboratory
PTX022	Caffeine	58-08-2	Laboratory chemicals	chemical laboratory
PTX194	Ampicillin	69-53-4	Laboratory chemicals	chemical laboratory
PTX080	Hexachlorophene	70-30-4	Laboratory chemicals	chemical laboratory
PTX092	Tetraethylthiuram disulfide	97-77-8	Laboratory chemicals	chemical laboratory
PTX009	N,N'-Methylenebisacrylamide	110-26-9	Laboratory chemicals	chemical laboratory
PTX045	2-Butoxyethanol	111-76-2	Laboratory chemicals	chemical laboratory
PTX014	Imidazole	288-32-4	Laboratory chemicals	chemical laboratory
PTX017	1-Methylimidazole	616-47-7	Laboratory chemicals	chemical laboratory
PTX116	Sodium perchlorate	7601-89-0	Laboratory chemicals	chemical laboratory
PTX006	Sodium arsenite	7784-46-5	Laboratory chemicals	chemical laboratory
PTX001	Cadmium chloride	10108-64-2	Laboratory chemicals	chemical laboratory
PTX059	N,N-Dimethylacetamide	127-19-5	Laboratory chemicals	chemical laboratory
PTX040	Bisphenol A	80-05-7	Laboratory chemicals	chemical laboratory
PTX016	2-Methylimidazole	693-98-1	Laboratory chemicals	chemical laboratory
PTX033	Diphenylamine	122-39-4	Laboratory chemicals	chemical laboratory
PTX114	Estriol	50-27-1	Laboratory chemicals	chemical laboratory
PTX152	Ethanol	64-17-5	Laboratory chemicals	chemical laboratory
PTX065	N,N-Dimethylformamide	68-12-2	Laboratory chemicals	chemical laboratory
PTX007	Acrylamide	79-06-1	Laboratory chemicals	chemical laboratory
PTX014	Imidazole	288-32-4	Laboratory chemicals	chemical laboratory
PTX017	1-Methylimidazole	616-47-7	Laboratory chemicals	chemical laboratory
PTX045	2-Butoxyethanol	111-76-2	Laboratory chemicals	chemical laboratory
PTX009	N,N'-Methylenebisacrylamide	110-26-9	Laboratory chemicals	chemical laboratory
PTX004	Dimethyl sulfoxide	67-68-5	Laboratory chemicals	chemical laboratory
PTX203	6PPD	793-24-8	Laboratory chemicals	chemical laboratory
PTX152	Ethanol	64-17-5	Chemical Warfare Agents	chemical_warfare
PTX159	3,3',5,5'-Tetrabromobisphenol A	79-94-7	Consumer Products: Childrens Products	child_use
PTX040	Bisphenol A	80-05-7	Consumer Products: Childrens Products	child_use
PTX158	Methylparaben	99-76-3	Consumer Products: Childrens Products	child_use
PTX138	Ethylparaben	120-47-8	Consumer Products: Childrens Products	child_use
PTX152	Ethanol	64-17-5	Child use	child_use
PTX139	Lithium carbonate	554-13-2	Child use	child_use
PTX009	N,N'-Methylenebisacrylamide	110-26-9	Consumer Products	child_use detected
PTX133	Triphenyl phosphate	115-86-6	Consumer Products	child_use detected
PTX040	Bisphenol A	80-05-7	Consumer Products	child_use detected
PTX036	(-)-Nicotine	54-11-5	Cigarette Chemicals	cigarettes
PTX022	Caffeine	58-08-2	Cigarette Chemicals	cigarettes
PTX152	Ethanol	64-17-5	Cigarette Chemicals	cigarettes
PTX152	Ethanol	64-17-5	Wash out agents (for offset plates etc.)	cleaning_washing
PTX045	2-Butoxyethanol	111-76-2	Cleaning agents	cleaning_washing
PTX158	Methylparaben	99-76-3	Cleaning agents	cleaning_washing
PTX138	Ethylparaben	120-47-8	Cleaning agents	cleaning_washing
PTX059	N,N-Dimethylacetamide	127-19-5	Cleaning and washing agents	cleaning_washing
PTX065	N,N-Dimethylformamide	68-12-2	Cleaning and washing agents	cleaning_washing
PTX004	Dimethyl sulfoxide	67-68-5	Cleaning and washing agents	cleaning_washing
PTX040	Bisphenol A	80-05-7	Cleaning and washing agents	cleaning_washing
PTX226	2-(4-Chloro-2-methylphenoxy)acetic acid	94-74-6	Cleaning and washing agents	cleaning_washing
PTX007	Acrylamide	79-06-1	Cleaning/washing agents	cleaning_washing
PTX152	Ethanol	64-17-5	Cleaning/washing agents	cleaning_washing
PTX007	Acrylamide	79-06-1	Cleaning/washing agents	cleaning_washing
PTX158	Methylparaben	99-76-3	Cleaning/washing agents	cleaning_washing
PTX045	2-Butoxyethanol	111-76-2	Cleaning/washing agents	cleaning_washing
PTX138	Ethylparaben	120-47-8	Cleaning/washing agents	cleaning_washing
PTX004	Dimethyl sulfoxide	67-68-5	Cleaning/washing agents	cleaning_washing
PTX065	N,N-Dimethylformamide	68-12-2	Cleaning/washing agents	cleaning_washing
PTX040	Bisphenol A	80-05-7	Cleaning/washing agents	cleaning_washing
PTX059	N,N-Dimethylacetamide	127-19-5	Cleaning/washing agents	cleaning_washing
PTX152	Ethanol	64-17-5	Windscreen washer liquids	cleaning_washing automotive_care window
PTX045	2-Butoxyethanol	111-76-2	Carpet detergents	cleaning_washing carpet
PTX045	2-Butoxyethanol	111-76-2	Cleaning Products	cleaning_washing consumer_use
PTX152	Ethanol	64-17-5	Cleaning Products	cleaning_washing consumer_use detected
PTX152	Ethanol	64-17-5	Surface-active agents - (surfactants, detergents)	cleaning_washing detergent
PTX158	Methylparaben	99-76-3	Surface-active agents - (surfactants, detergents)	cleaning_washing detergent
PTX045	2-Butoxyethanol	111-76-2	Surface-active agents - (surfactants, detergents)	cleaning_washing detergent
PTX007	Acrylamide	79-06-1	Surface-active agents - (surfactants, detergents)	cleaning_washing detergent
PTX040	Bisphenol A	80-05-7	Surface-active agents (detergents, surfactants)	cleaning_washing detergent
PTX152	Ethanol	64-17-5	Laundry and Dishwashing Products	cleaning_washing dishwashing
PTX152	Ethanol	64-17-5	Private area and public health area disinfectants and other	cleaning_washing disinfectant
PTX045	2-Butoxyethanol	111-76-2	Sanitation agents - for cleaning up liquids and other materi	cleaning_washing disinfectant
PTX007	Acrylamide	79-06-1	Drain cleaners	cleaning_washing enclosed
PTX152	Ethanol	64-17-5	Sanitation agents (see also Drain cleaners; Oil-sanitation a	cleaning_washing enclosed
PTX152	Ethanol	64-17-5	General cleaning/washing agents (floor wash, basic cleaning)	cleaning_washing flooring
PTX045	2-Butoxyethanol	111-76-2	General cleaning/washing agents (floor wash, basic cleaning)	cleaning_washing flooring
PTX158	Methylparaben	99-76-3	General cleaning/washing agents (floor wash, basic cleaning)	cleaning_washing flooring
PTX138	Ethylparaben	120-47-8	General cleaning/washing agents (floor wash, basic cleaning)	cleaning_washing flooring
PTX152	Ethanol	64-17-5	Consumer Products: Fragrances: Cleaners	cleaning_washing fragrance consumer_use
PTX059	N,N-Dimethylacetamide	127-19-5	Consumer Products: Fragrances: Cleaners	cleaning_washing fragrance consumer_use
PTX045	2-Butoxyethanol	111-76-2	Consumer Products: Fragrances: Cleaners	cleaning_washing fragrance consumer_use
PTX045	2-Butoxyethanol	111-76-2	Cleaning and Furnishing Care Products	cleaning_washing furniture
PTX152	Ethanol	64-17-5	Cleaning and Furnishing Care Products	cleaning_washing furniture
PTX059	N,N-Dimethylacetamide	127-19-5	Consumer Products: Fragrances: Laundry Products	cleaning_washing laundry fragrance consumer_use
PTX152	Ethanol	64-17-5	Consumer Products: Fragrances: Laundry Products	cleaning_washing laundry fragrance consumer_use
PTX152	Ethanol	64-17-5	Cleaning/washing agents for dish washing (machines)	cleaning_washing machines dishwashing
PTX045	2-Butoxyethanol	111-76-2	Cleaning/washing agents for dish washing (machines)	cleaning_washing machines dishwashing
PTX138	Ethylparaben	120-47-8	Cleaning/washing agents for dish washing (machines)	cleaning_washing machines dishwashing
PTX158	Methylparaben	99-76-3	Cleaning/washing agents for dish washing (machines)	cleaning_washing machines dishwashing
PTX152	Ethanol	64-17-5	Cleaning/washing agents for washing machines	cleaning_washing machines laundry
PTX045	2-Butoxyethanol	111-76-2	Spot (stain) removers	cleaning_washing stain_remover
PTX152	Ethanol	64-17-5	Spot (stain) removers	cleaning_washing stain_remover
PTX158	Methylparaben	99-76-3	Spot (stain) removers	cleaning_washing stain_remover
PTX138	Ethylparaben	120-47-8	Cleaning Products: Stain Removers	cleaning_washing stain_remover detected
PTX152	Ethanol	64-17-5	Cleaning Products: Stain Removers	cleaning_washing stain_remover detected
PTX158	Methylparaben	99-76-3	Cleaning Products: Stain Removers	cleaning_washing stain_remover detected
PTX045	2-Butoxyethanol	111-76-2	Stove- and grill cleaning agents	cleaning_washing stoves
PTX158	Methylparaben	99-76-3	Rinsing agents (textiles)	cleaning_washing textile
PTX152	Ethanol	64-17-5	Rinsing agents (textiles)	cleaning_washing textile
PTX152	Ethanol	64-17-5	Washing agents for textile (detergents)	cleaning_washing textile detergent
PTX158	Methylparaben	99-76-3	Washing agents for textile (detergents)	cleaning_washing textile detergent
PTX152	Ethanol	64-17-5	Sanitation agents for toilets	cleaning_washing toilets
PTX045	2-Butoxyethanol	111-76-2	Cleaning agents (windows)	cleaning_washing window
PTX152	Ethanol	64-17-5	Cleaning agents (windows)	cleaning_washing window
PTX152	Ethanol	64-17-5	Glass- and window cleaner (window polish)	cleaning_washing glass
PTX045	2-Butoxyethanol	111-76-2	Glass- and window cleaner (window polish)	cleaning_washing glass
PTX152	Ethanol	64-17-5	Colouring agents	colorant
PTX045	2-Butoxyethanol	111-76-2	Colouring agents	colorant
PTX158	Methylparaben	99-76-3	Colouring agents	colorant
PTX068	2-Aminophenol	95-55-6	Colouring agents	colorant
PTX116	Sodium perchlorate	7601-89-0	Colouring agents	colorant
PTX232	Pentachlorophenol	87-86-5	Colouring agents	colorant
PTX020	1H-Imidazole-1-propanamine	5036-48-6	Colouring agents	colorant
PTX007	Acrylamide	79-06-1	Colouring agents	colorant
PTX152	Ethanol	64-17-5	Colouring agents	colorant
PTX045	2-Butoxyethanol	111-76-2	Colouring agents	colorant
PTX020	1H-Imidazole-1-propanamine	5036-48-6	Colouring agents	colorant
PTX033	Diphenylamine	122-39-4	Dyes and Pigments	colorant
PTX023	N-Methylaniline	100-61-8	Dyes and Pigments	colorant
PTX033	Diphenylamine	122-39-4	Dyestuff, pigments	colorant
PTX065	N,N-Dimethylformamide	68-12-2	Dyestuff, pigments	colorant
PTX158	Methylparaben	99-76-3	Dyestuffs, pigments	colorant
PTX158	Methylparaben	99-76-3	Consumer Products: Colorants	colorant consumer_use detected
PTX023	N-Methylaniline	100-61-8	Colorant	colorant_ACToRUseDB
PTX045	2-Butoxyethanol	111-76-2	Colorant	colorant_ACToRUseDB
PTX033	Diphenylamine	122-39-4	Colorant	colorant_ACToRUseDB
PTX152	Ethanol	64-17-5	Colorant	colorant_ACToRUseDB
PTX158	Methylparaben	99-76-3	Colorant	colorant_ACToRUseDB
PTX152	Ethanol	64-17-5	Conductive agents	conductive
PTX045	2-Butoxyethanol	111-76-2	Commercial	consumer_use
PTX152	Ethanol	64-17-5	Commercial	consumer_use
PTX040	Bisphenol A	80-05-7	Commercial	consumer_use
PTX004	Dimethyl sulfoxide	67-68-5	Commercial	consumer_use
PTX139	Lithium carbonate	554-13-2	Commercial	consumer_use
PTX116	Sodium perchlorate	7601-89-0	Commercial	consumer_use
PTX059	N,N-Dimethylacetamide	127-19-5	Commercial	consumer_use
PTX018	1H-Imidazole, 1,2-dimethyl-	1739-84-0	Commercial	consumer_use
PTX017	1-Methylimidazole	616-47-7	Commercial	consumer_use
PTX133	Triphenyl phosphate	115-86-6	Commercial	consumer_use
PTX159	3,3',5,5'-Tetrabromobisphenol A	79-94-7	Commercial	consumer_use
PTX203	6PPD	793-24-8	Commercial	consumer_use
PTX007	Acrylamide	79-06-1	Commercial	consumer_use
PTX013	Methacrylamide	79-39-0	Commercial	consumer_use
PTX224	1,3-Diphenylguanidine	102-06-7	Commercial	consumer_use
PTX232	Pentachlorophenol	87-86-5	Commercial	consumer_use
PTX033	Diphenylamine	122-39-4	Commercial	consumer_use
PTX072	Acetaminophen	103-90-2	Consumer	consumer_use
PTX199	Ibuprofen	15687-27-1	Consumer	consumer_use
PTX045	2-Butoxyethanol	111-76-2	Consumer Products	consumer_use detected
PTX065	N,N-Dimethylformamide	68-12-2	Consumer Products	consumer_use detected
PTX007	Acrylamide	79-06-1	Consumer Products	consumer_use detected
PTX139	Lithium carbonate	554-13-2	Consumer Products	consumer_use detected
PTX023	N-Methylaniline	100-61-8	Consumer Use	consumer_use_ACToRUseDB
PTX009	N,N'-Methylenebisacrylamide	110-26-9	Consumer Use	consumer_use_ACToRUseDB
PTX045	2-Butoxyethanol	111-76-2	Consumer Use	consumer_use_ACToRUseDB
PTX133	Triphenyl phosphate	115-86-6	Consumer Use	consumer_use_ACToRUseDB
PTX138	Ethylparaben	120-47-8	Consumer Use	consumer_use_ACToRUseDB
PTX033	Diphenylamine	122-39-4	Consumer Use	consumer_use_ACToRUseDB
PTX059	N,N-Dimethylacetamide	127-19-5	Consumer Use	consumer_use_ACToRUseDB
PTX086	Carbamazepine	298-46-4	Consumer Use	consumer_use_ACToRUseDB
PTX227	Perfluorohexanoic acid	307-24-4	Consumer Use	consumer_use_ACToRUseDB
PTX082	Perfluorooctanoic acid	335-67-1	Consumer Use	consumer_use_ACToRUseDB
PTX036	(-)-Nicotine	54-11-5	Consumer Use	consumer_use_ACToRUseDB
PTX022	Caffeine	58-08-2	Consumer Use	consumer_use_ACToRUseDB
PTX152	Ethanol	64-17-5	Consumer Use	consumer_use_ACToRUseDB
PTX065	N,N-Dimethylformamide	68-12-2	Consumer Use	consumer_use_ACToRUseDB
PTX200	Sulfadiazine	68-35-9	Consumer Use	consumer_use_ACToRUseDB
PTX159	3,3',5,5'-Tetrabromobisphenol A	79-94-7	Consumer Use	consumer_use_ACToRUseDB
PTX203	6PPD	793-24-8	Consumer Use	consumer_use_ACToRUseDB
PTX040	Bisphenol A	80-05-7	Consumer Use	consumer_use_ACToRUseDB
PTX232	Pentachlorophenol	87-86-5	Consumer Use	consumer_use_ACToRUseDB
PTX226	2-(4-Chloro-2-methylphenoxy)acetic acid	94-74-6	Consumer Use	consumer_use_ACToRUseDB
PTX225	2,4-Dichlorophenoxyacetic acid	94-75-7	Consumer Use	consumer_use_ACToRUseDB
PTX158	Methylparaben	99-76-3	Consumer Use	consumer_use_ACToRUseDB
PTX014	Imidazole	288-32-4	Cooling agents	cooling_agent
PTX045	2-Butoxyethanol	111-76-2	Cooling agents	cooling_agent
PTX152	Ethanol	64-17-5	Cooling agents	cooling_agent
PTX045	2-Butoxyethanol	111-76-2	Crack indicating agents	crack_indicator
PTX152	Ethanol	64-17-5	Cracking indicators	crack_indicator
PTX045	2-Butoxyethanol	111-76-2	Consumer Products: Christmas Sprays	decor spray detected
PTX045	2-Butoxyethanol	111-76-2	Detergents	detergent
PTX138	Ethylparaben	120-47-8	Detergents	detergent
PTX158	Methylparaben	99-76-3	Detergents	detergent
PTX045	2-Butoxyethanol	111-76-2	Detergents	detergent
PTX152	Ethanol	64-17-5	Detergents	detergent
PTX138	Ethylparaben	120-47-8	Washing-up detergents	detergent
PTX158	Methylparaben	99-76-3	Washing-up detergents	detergent
PTX152	Ethanol	64-17-5	Fragrances: Soaps, Detergents, Maintenance	detergent fragrance
PTX152	Ethanol	64-17-5	Disinfectants	disinfectant
PTX033	Diphenylamine	122-39-4	Disinfectants	disinfectant
PTX059	N,N-Dimethylacetamide	127-19-5	Disinfectants	disinfectant
PTX224	1,3-Diphenylguanidine	102-06-7	Plastics: Drinking Water Contact Substances	drinking_water food_contact plastics
PTX116	Sodium perchlorate	7601-89-0	Plastics: Drinking Water Contact Substances	drinking_water food_contact plastics
PTX203	6PPD	793-24-8	Plastics: Drinking Water Contact Substances	drinking_water food_contact plastics
PTX040	Bisphenol A	80-05-7	Plastics: Drinking Water Contact Substances	drinking_water food_contact plastics
PTX032	4,5-Dihydro-2-mercaptoimidazole	96-45-7	Plastics: Drinking Water Contact Substances	drinking_water food_contact plastics
PTX092	Tetraethylthiuram disulfide	97-77-8	Plastics: Drinking Water Contact Substances	drinking_water food_contact plastics
PTX206	DEET	134-62-3	Drugs	drinking_water_contaminant drug detected
PTX141	Naproxen	22204-53-1	Drugs	drinking_water_contaminant drug detected
PTX086	Carbamazepine	298-46-4	Drugs	drinking_water_contaminant drug detected
PTX036	(-)-Nicotine	54-11-5	Drugs	drinking_water_contaminant drug detected
PTX022	Caffeine	58-08-2	Drugs	drinking_water_contaminant drug detected
PTX181	Sulfamethoxazole	723-46-6	Drugs	drinking_water_contaminant drug detected
PTX072	Acetaminophen	103-90-2	Drugs	drinking_water_contaminant drug detected
PTX094	Citalopram	59729-33-8	Drugs	drinking_water_contaminant drug detected
PTX115	Metformin hydrochloride	1115-70-4	Drugs	drinking_water_contaminant drug detected
PTX196	Irbesartan	138402-11-6	Drugs	drinking_water_contaminant drug detected
PTX038	Verapamil hydrochloride	152-11-4	Drugs	drinking_water_contaminant drug detected
PTX199	Ibuprofen	15687-27-1	Drugs	drinking_water_contaminant drug detected
PTX153	Hydroxyzine dihydrochloride	2192-20-3	Drugs	drinking_water_contaminant drug detected
PTX188	Amoxicillin	26787-78-0	Drugs	drinking_water_contaminant drug detected
PTX180	Triamterene	396-01-0	Drugs	drinking_water_contaminant drug detected
PTX031	Dexamethasone	50-02-2	Drugs	drinking_water_contaminant drug detected
PTX127	Hydrocortisone	50-23-7	Drugs	drinking_water_contaminant drug detected
PTX129	Levothyroxine	51-48-9	Drugs	drinking_water_contaminant drug detected
PTX110	Spironolactone	52-01-7	Drugs	drinking_water_contaminant drug detected
PTX197	Furosemide	54-31-9	Drugs	drinking_water_contaminant drug detected
PTX161	Amitriptyline hydrochloride	549-18-8	Drugs	drinking_water_contaminant drug detected
PTX107	17alpha-Ethinylestradiol	57-63-6	Drugs	drinking_water_contaminant drug detected
PTX111	17-Methyltestosterone	58-18-4	Drugs	drinking_water_contaminant drug detected
PTX105	Methotrexate	59-05-2	Drugs	drinking_water_contaminant drug detected
PTX198	Acyclovir	59277-89-3	Drugs	drinking_water_contaminant drug detected
PTX063	Tetracycline hydrochloride	64-75-5	Drugs	drinking_water_contaminant drug detected
PTX175	Ketoconazole	65277-42-1	Drugs	drinking_water_contaminant drug detected
PTX200	Sulfadiazine	68-35-9	Drugs	drinking_water_contaminant drug detected
PTX194	Ampicillin	69-53-4	Drugs	drinking_water_contaminant drug detected
PTX179	Omeprazole	73590-58-6	Drugs	drinking_water_contaminant drug detected
PTX136	Levonorgestrel	797-63-7	Drugs	drinking_water_contaminant drug detected
PTX155	Clarithromycin	81103-11-9	Drugs	drinking_water_contaminant drug detected
PTX176	Itraconazole	84625-61-6	Drugs	drinking_water_contaminant drug detected
PTX191	Ciprofloxacin	85721-33-1	Drugs	drinking_water_contaminant drug detected
PTX157	Fluconazole	86386-73-4	Drugs	drinking_water_contaminant drug detected
PTX058	Tamoxifen	10540-29-1	Drugs	drinking_water_contaminant drug detected
PTX039	Diclofenac	15307-86-5	Drugs	drinking_water_contaminant drug detected
PTX212	Thiabendazole	148-79-8	Drugs	drinking_water_contaminant drug detected
PTX040	Bisphenol A	80-05-7	Drugs	drinking_water_contaminant drug detected
PTX060	Atrazine	1912-24-9	Pesticides	drinking_water_contaminant pesticide detected
PTX026	Chlorpyrifos	2921-88-2	Pesticides	drinking_water_contaminant pesticide detected
PTX214	Diuron	330-54-1	Pesticides	drinking_water_contaminant pesticide detected
PTX122	Linuron	330-55-2	Pesticides	drinking_water_contaminant pesticide detected
PTX258	Acetochlor	34256-82-1	Pesticides	drinking_water_contaminant pesticide detected
PTX152	Ethanol	64-17-5	Pesticides	drinking_water_contaminant pesticide detected
PTX205	Terbutryn	886-50-0	Pesticides	drinking_water_contaminant pesticide detected
PTX225	2,4-Dichlorophenoxyacetic acid	94-75-7	Pesticides	drinking_water_contaminant pesticide detected
PTX032	4,5-Dihydro-2-mercaptoimidazole	96-45-7	Pesticides	drinking_water_contaminant pesticide detected
PTX079	Tebuconazole	107534-96-3	Pesticides	drinking_water_contaminant pesticide detected
PTX113	Fenitrothion	122-14-5	Pesticides	drinking_water_contaminant pesticide detected
PTX002	Ethoprop	13194-48-4	Pesticides	drinking_water_contaminant pesticide detected
PTX087	Imidacloprid	138261-41-3	Pesticides	drinking_water_contaminant pesticide detected
PTX208	Clopyralid	1702-17-6	Pesticides	drinking_water_contaminant pesticide detected
PTX117	Vinclozolin	50471-44-8	Pesticides	drinking_water_contaminant pesticide detected
PTX027	Chlorpyrifos oxon	5598-15-2	Pesticides	drinking_water_contaminant pesticide detected
PTX174	Propiconazole	60207-90-1	Pesticides	drinking_water_contaminant pesticide detected
PTX230	Myclobutanil	88671-89-0	Pesticides	drinking_water_contaminant pesticide detected
PTX226	2-(4-Chloro-2-methylphenoxy)acetic acid	94-74-6	Pesticides	drinking_water_contaminant pesticide detected
PTX061	Imazalil	35554-44-0	Pesticides	drinking_water_contaminant pesticide detected
PTX165	4-(4-Chlorophenyl)-2-phenyl-2-(1H-1,2,4-triazol-1-ylmethyl)butyronitrile	114369-43-6	Pesticides	drinking_water_contaminant pesticide detected
PTX167	Difenoconazole	119446-68-3	Pesticides	drinking_water_contaminant pesticide detected
PTX025	Triadimenol	55219-65-3	Pesticides	drinking_water_contaminant pesticide detected
PTX232	Pentachlorophenol	87-86-5	Pesticides	drinking_water_contaminant pesticide detected
PTX067	Cyproconazole	94361-06-5	Pesticides	drinking_water_contaminant pesticide detected
PTX042	Carbendazim	10605-21-7	Pesticides	drinking_water_contaminant pesticide detected
PTX171	1,2,4-Triazole-1-acetic acid	28711-29-7	Pesticides	drinking_water_contaminant pesticide detected
PTX172	1H-1,2,4-Triazole	288-88-0	Pesticides	drinking_water_contaminant pesticide detected
PTX088	Fipronil	120068-37-3	Pesticides	drinking_water_contaminant pesticide detected
PTX168	Epoxiconazole	133855-98-8	Pesticides	drinking_water_contaminant pesticide detected
PTX022	Caffeine	58-08-2	Pesticides	drinking_water_contaminant pesticide detected
PTX185	Rosiglitazone	122320-73-4	Drugs	drug
PTX095	Lidocaine	137-58-6	Drugs	drug
PTX140	1-(1-(4,4-bis(4-fluorophenyl)butyl)-4-piperidinyl)-1,3-dihydro-2H-Benzimidazol-2-one	2062-78-4	Drugs	drug
PTX144	Sorafenib	284461-73-0	Drugs	drug
PTX145	Clomipramine	303-49-1	Drugs	drug
PTX084	Haloperidol	52-86-8	Drugs	drug
PTX150	Flecainide	54143-55-4	Drugs	drug
PTX078	5,5-Diphenylhydantoin	57-41-0	Drugs	drug
PTX109	Progesterone	57-83-0	Drugs	drug
PTX121	Testosterone	58-22-0	Drugs	drug
PTX062	Cyclosporin A	59865-13-3	Drugs	drug
PTX187	Phenacetin	62-44-2	Drugs	drug
PTX152	Ethanol	64-17-5	Drugs	drug
PTX065	N,N-Dimethylformamide	68-12-2	Drugs	drug
PTX137	Mifepristone	84371-65-3	Drugs	drug
PTX092	Tetraethylthiuram disulfide	97-77-8	Drugs	drug
PTX112	Finasteride	98319-26-7	Drugs	drug
PTX186	Pentamidine	100-33-4	Drugs	drug
PTX126	Anastrozole	120511-73-1	Drugs	drug
PTX119	Flutamide	13311-84-7	Drugs	drug
PTX201	Tenofovir	147127-20-6	Drugs	drug
PTX021	Propofol	2078-54-8	Drugs	drug
PTX083	Retinoic acid	302-79-4	Drugs	drug
PTX120	Estrone	53-16-7	Drugs	drug
PTX128	Metyrapone	54-36-4	Drugs	drug
PTX098	Methimazole	60-56-0	Drugs	drug
PTX096	Cyclophosphamide monohydrate	6055-19-2	Drugs	drug
PTX102	Colchicine	64-86-8	Drugs	drug
PTX004	Dimethyl sulfoxide	67-68-5	Drugs	drug
PTX195	Enalapril	75847-73-3	Drugs	drug
PTX037	Valproic acid	99-66-1	Drugs	drug
PTX101	Hydroxyurea	127-07-1	Drugs	drug
PTX132	Fulvestrant	129453-61-8	Drugs	drug
PTX183	Adefovir dipivoxil	142340-99-6	Drugs	drug
PTX100	Cytarabine	147-94-4	Drugs	drug
PTX135	Dutasteride	164656-23-9	Drugs	drug
PTX069	Tigecycline	220620-09-7	Drugs	drug
PTX103	Aspartame	22839-47-0	Drugs	drug
PTX160	3'-Azido-3'-deoxythymidine	30516-87-1	Drugs	drug
PTX093	Mebendazole	31431-39-7	Drugs	drug
PTX099	5-Azacytidine	320-67-2	Drugs	drug
PTX202	Pamidronic acid	40391-99-9	Drugs	drug
PTX147	Nadolol	42200-33-9	Drugs	drug
PTX029	Niflumic acid	4394-00-7	Drugs	drug
PTX028	Genistein	446-72-0	Drugs	drug
PTX114	Estriol	50-27-1	Drugs	drug
PTX104	5-Fluorouracil	51-21-8	Drugs	drug
PTX097	6-Propyl-2-thiouracil	51-52-5	Drugs	drug
PTX130	Aldosterone	52-39-1	Drugs	drug
PTX125	5alpha-Dihydrotestosterone	521-18-6	Drugs	drug
PTX151	Droperidol	548-73-2	Drugs	drug
PTX017	1-Methylimidazole	616-47-7	Drugs	drug
PTX080	Hexachlorophene	70-30-4	Drugs	drug
PTX068	2-Aminophenol	95-55-6	Drugs	drug
PTX024	Fingolimod	162359-55-9	Drugs	drug
PTX142	Adriamycin hydrochloride	25316-40-9	Drugs	drug
PTX139	Lithium carbonate	554-13-2	Drugs	drug
PTX035	Fluoxetine hydrochloride	56296-78-7	Drugs	drug
PTX124	Raloxifene hydrochloride	82640-04-8	Drugs	drug
PTX222	Tramadol hydrochloride	36282-47-0	Drugs	drug
PTX059	N,N-Dimethylacetamide	127-19-5	Drugs	drug
PTX214	Diuron	330-54-1	Drugs	drug
PTX108	Cyproterone acetate	427-51-0	Drugs	drug
PTX131	Iopanoic acid	96-83-3	Drugs	drug
PTX158	Methylparaben	99-76-3	Drugs	drug
PTX106	5-Bromo-2'-deoxyuridine	59-14-3	Drugs	drug
PTX015	4-Methylimidazole	822-36-6	Drugs	drug
PTX123	17beta-Trenbolone	10161-33-8	Drugs	drug
PTX030	Pregnenolone	145-13-1	Drugs	drug
PTX223	Sulisobenzone	4065-45-6	Drugs	drug
PTX003	[4-Chloro-6-(2,3-xylidino)-2-pyrimidinylthio]acetic acid	50892-23-4	Drugs	drug
PTX118	Tiratricol	51-24-1	Drugs	drug
PTX077	Trichlorfon	52-68-6	Drugs	drug
PTX041	Clofibric acid	882-09-7	Drugs	drug
PTX061	Imazalil	35554-44-0	Drugs: Veterinary Drugs	drug
PTX109	Progesterone	57-83-0	Pharmaceuticals	drug
PTX187	Phenacetin	62-44-2	Pharmaceuticals	drug
PTX152	Ethanol	64-17-5	Pharmaceuticals	drug
PTX138	Ethylparaben	120-47-8	Pharmaceuticals	drug
PTX158	Methylparaben	99-76-3	Pharmaceuticals	drug
PTX031	Dexamethasone	50-02-2	Pharmaceuticals	drug
PTX127	Hydrocortisone	50-23-7	Pharmaceuticals	drug
PTX114	Estriol	50-27-1	Pharmaceuticals	drug
PTX173	Chloroquine bis(phosphate)	50-63-5	Pharmaceuticals	drug
PTX110	Spironolactone	52-01-7	Pharmaceuticals	drug
PTX084	Haloperidol	52-86-8	Pharmaceuticals	drug
PTX120	Estrone	53-16-7	Pharmaceuticals	drug
PTX197	Furosemide	54-31-9	Pharmaceuticals	drug
PTX078	5,5-Diphenylhydantoin	57-41-0	Pharmaceuticals	drug
PTX107	17alpha-Ethinylestradiol	57-63-6	Pharmaceuticals	drug
PTX022	Caffeine	58-08-2	Pharmaceuticals	drug
PTX121	Testosterone	58-22-0	Pharmaceuticals	drug
PTX105	Methotrexate	59-05-2	Pharmaceuticals	drug
PTX063	Tetracycline hydrochloride	64-75-5	Pharmaceuticals	drug
PTX004	Dimethyl sulfoxide	67-68-5	Pharmaceuticals	drug
PTX065	N,N-Dimethylformamide	68-12-2	Pharmaceuticals	drug
PTX200	Sulfadiazine	68-35-9	Pharmaceuticals	drug
PTX085	Chlorpromazine hydrochloride	69-09-0	Pharmaceuticals	drug
PTX072	Acetaminophen	103-90-2	Pharmaceuticals	drug
PTX038	Verapamil hydrochloride	152-11-4	Pharmaceuticals	drug
PTX172	1H-1,2,4-Triazole	288-88-0	Pharmaceuticals	drug
PTX086	Carbamazepine	298-46-4	Pharmaceuticals	drug
PTX083	Retinoic acid	302-79-4	Pharmaceuticals	drug
PTX180	Triamterene	396-01-0	Pharmaceuticals	drug
PTX108	Cyproterone acetate	427-51-0	Pharmaceuticals	drug
PTX151	Droperidol	548-73-2	Pharmaceuticals	drug
PTX161	Amitriptyline hydrochloride	549-18-8	Pharmaceuticals	drug
PTX139	Lithium carbonate	554-13-2	Pharmaceuticals	drug
PTX181	Sulfamethoxazole	723-46-6	Pharmaceuticals	drug
PTX136	Levonorgestrel	797-63-7	Pharmaceuticals	drug
PTX115	Metformin hydrochloride	1115-70-4	Pharmaceuticals	drug
PTX021	Propofol	2078-54-8	Pharmaceuticals	drug
PTX153	Hydroxyzine dihydrochloride	2192-20-3	Pharmaceuticals	drug
PTX096	Cyclophosphamide monohydrate	6055-19-2	Pharmaceuticals	drug
PTX058	Tamoxifen	10540-29-1	Pharmaceuticals	drug
PTX119	Flutamide	13311-84-7	Pharmaceuticals	drug
PTX199	Ibuprofen	15687-27-1	Pharmaceuticals	drug
PTX141	Naproxen	22204-53-1	Pharmaceuticals	drug
PTX093	Mebendazole	31431-39-7	Pharmaceuticals	drug
PTX175	Ketoconazole	65277-42-1	Pharmaceuticals	drug
PTX112	Finasteride	98319-26-7	Pharmaceuticals	drug
PTX065	N,N-Dimethylformamide	68-12-2	Pharmaceuticals	drug
PTX004	Dimethyl sulfoxide	67-68-5	Pharmaceuticals	drug
PTX158	Methylparaben	99-76-3	Pharmaceuticals	drug
PTX031	Dexamethasone	50-02-2	Pharmaceuticals	drug
PTX152	Ethanol	64-17-5	Pharmaceuticals	drug
PTX214	Diuron	330-54-1	Pharmaceuticals	drug
PTX017	1-Methylimidazole	616-47-7	Pharmaceuticals	drug
PTX040	Bisphenol A	80-05-7	Pharmaceuticals	drug
PTX109	Progesterone	57-83-0	Pharmaceuticals - (medicine, pharmacia)	drug
PTX187	Phenacetin	62-44-2	Pharmaceuticals (Medicine)	drug
PTX021	Propofol	2078-54-8	Drugs: Veterinary Drugs	drug anitequidae veterinary
PTX078	5,5-Diphenylhydantoin	57-41-0	Drugs: Veterinary Drugs	drug anitequidae veterinary
PTX198	Acyclovir	59277-89-3	Drugs: Veterinary Drugs	drug anitequidae veterinary
PTX062	Cyclosporin A	59865-13-3	Drugs: Veterinary Drugs	drug anitequidae veterinary
PTX175	Ketoconazole	65277-42-1	Drugs: Veterinary Drugs	drug anitequidae veterinary
PTX201	Tenofovir	147127-20-6	Drugs: Anti-HIV	drug antihiv
PTX037	Valproic acid	99-66-1	Drugs: Anti-HIV	drug antihiv
PTX183	Adefovir dipivoxil	142340-99-6	Drugs: Anti-HIV	drug antihiv
PTX142	Adriamycin hydrochloride	25316-40-9	Drugs: Anti-HIV	drug antihiv
PTX160	3'-Azido-3'-deoxythymidine	30516-87-1	Drugs: Anti-HIV	drug antihiv
PTX121	Testosterone	58-22-0	Drugs: Anti-HIV	drug antihiv
PTX198	Acyclovir	59277-89-3	Drugs: Anti-HIV	drug antihiv
PTX155	Clarithromycin	81103-11-9	Drugs: Anti-HIV	drug antihiv
PTX176	Itraconazole	84625-61-6	Drugs: Anti-HIV	drug antihiv
PTX157	Fluconazole	86386-73-4	Drugs: Anti-HIV	drug antihiv
PTX186	Pentamidine	100-33-4	Drugs: Antimalarial	drug antimalarial
PTX036	(-)-Nicotine	54-11-5	Drugs: Abused	drug dea_abuse_concern
PTX152	Ethanol	64-17-5	Drugs: Abused	drug dea_abuse_concern
PTX022	Caffeine	58-08-2	Drugs: Abused	drug dea_abuse_concern
PTX123	17beta-Trenbolone	10161-33-8	Drugs: Controlled Substances	drug dea_abuse_concern
PTX125	5alpha-Dihydrotestosterone	521-18-6	Drugs: Controlled Substances	drug dea_abuse_concern
PTX111	17-Methyltestosterone	58-18-4	Drugs: Controlled Substances	drug dea_abuse_concern
PTX058	Tamoxifen	10540-29-1	Drugs: Illicit Substances	drug dea_abuse_concern
PTX126	Anastrozole	120511-73-1	Drugs: Illicit Substances	drug dea_abuse_concern
PTX132	Fulvestrant	129453-61-8	Drugs: Illicit Substances	drug dea_abuse_concern
PTX180	Triamterene	396-01-0	Drugs: Illicit Substances	drug dea_abuse_concern
PTX147	Nadolol	42200-33-9	Drugs: Illicit Substances	drug dea_abuse_concern
PTX110	Spironolactone	52-01-7	Drugs: Illicit Substances	drug dea_abuse_concern
PTX197	Furosemide	54-31-9	Drugs: Illicit Substances	drug dea_abuse_concern
PTX173	Chloroquine bis(phosphate)	50-63-5	Drugs	drug discontinued
PTX085	Chlorpromazine hydrochloride	69-09-0	Drugs	drug discontinued
PTX152	Ethanol	64-17-5	Human hygiene biocidal products	drug human hygiene biocidal
PTX138	Ethylparaben	120-47-8	Drugs: Inactive Ingredients	drug inactive_ingredient
PTX059	N,N-Dimethylacetamide	127-19-5	Drugs: Inactive Ingredients	drug inactive_ingredient
PTX103	Aspartame	22839-47-0	Drugs: Inactive Ingredients	drug inactive_ingredient
PTX127	Hydrocortisone	50-23-7	Drugs: Inactive Ingredients	drug inactive_ingredient
PTX022	Caffeine	58-08-2	Drugs: Inactive Ingredients	drug inactive_ingredient
PTX152	Ethanol	64-17-5	Drugs: Inactive Ingredients	drug inactive_ingredient
PTX004	Dimethyl sulfoxide	67-68-5	Drugs: Inactive Ingredients	drug inactive_ingredient
PTX158	Methylparaben	99-76-3	Drugs: Inactive Ingredients	drug inactive_ingredient
PTX072	Acetaminophen	103-90-2	Intermediates (pharmaceuticals)	drug intermediate
PTX022	Caffeine	58-08-2	Intermediates (pharmaceuticals)	drug intermediate
PTX152	Ethanol	64-17-5	Intermediates (pharmaceuticals)	drug intermediate
PTX126	Anastrozole	120511-73-1	Drugs: Pediatric Drugs	drug pediatric
PTX132	Fulvestrant	129453-61-8	Drugs: Pediatric Drugs	drug pediatric
PTX201	Tenofovir	147127-20-6	Drugs: Pediatric Drugs	drug pediatric
PTX037	Valproic acid	99-66-1	Drugs: Pediatric Drugs	drug pediatric
PTX072	Acetaminophen	103-90-2	Drugs: Pediatric Drugs	drug pediatric
PTX160	3'-Azido-3'-deoxythymidine	30516-87-1	Drugs: Pediatric Drugs	drug pediatric
PTX136	Levonorgestrel	797-63-7	Drugs: Pediatric Drugs	drug pediatric
PTX191	Ciprofloxacin	85721-33-1	Drugs: Pediatric Drugs	drug pediatric
PTX114	Estriol	50-27-1	Drugs: Veterinary Drugs	drug veterinary
PTX110	Spironolactone	52-01-7	Drugs: Veterinary Drugs	drug veterinary
PTX138	Ethylparaben	120-47-8	Veterinary medicines	drug veterinary
PTX152	Ethanol	64-17-5	Veterinary medicines	drug veterinary
PTX158	Methylparaben	99-76-3	Veterinary medicines	drug veterinary
PTX152	Ethanol	64-17-5	Veterinary hygiene biocidal products	drug veterinary biocide
PTX186	Pentamidine	100-33-4	Pharmaceutical	drug_ACToRUseDB
PTX123	17beta-Trenbolone	10161-33-8	Pharmaceutical	drug_ACToRUseDB
PTX072	Acetaminophen	103-90-2	Pharmaceutical	drug_ACToRUseDB
PTX058	Tamoxifen	10540-29-1	Pharmaceutical	drug_ACToRUseDB
PTX115	Metformin hydrochloride	1115-70-4	Pharmaceutical	drug_ACToRUseDB
PTX126	Anastrozole	120511-73-1	Pharmaceutical	drug_ACToRUseDB
PTX185	Rosiglitazone	122320-73-4	Pharmaceutical	drug_ACToRUseDB
PTX101	Hydroxyurea	127-07-1	Pharmaceutical	drug_ACToRUseDB
PTX059	N,N-Dimethylacetamide	127-19-5	Pharmaceutical	drug_ACToRUseDB
PTX132	Fulvestrant	129453-61-8	Pharmaceutical	drug_ACToRUseDB
PTX119	Flutamide	13311-84-7	Pharmaceutical	drug_ACToRUseDB
PTX206	DEET	134-62-3	Pharmaceutical	drug_ACToRUseDB
PTX095	Lidocaine	137-58-6	Pharmaceutical	drug_ACToRUseDB
PTX196	Irbesartan	138402-11-6	Pharmaceutical	drug_ACToRUseDB
PTX183	Adefovir dipivoxil	142340-99-6	Pharmaceutical	drug_ACToRUseDB
PTX030	Pregnenolone	145-13-1	Pharmaceutical	drug_ACToRUseDB
PTX100	Cytarabine	147-94-4	Pharmaceutical	drug_ACToRUseDB
PTX201	Tenofovir	147127-20-6	Pharmaceutical	drug_ACToRUseDB
PTX212	Thiabendazole	148-79-8	Pharmaceutical	drug_ACToRUseDB
PTX038	Verapamil hydrochloride	152-11-4	Pharmaceutical	drug_ACToRUseDB
PTX039	Diclofenac	15307-86-5	Pharmaceutical	drug_ACToRUseDB
PTX199	Ibuprofen	15687-27-1	Pharmaceutical	drug_ACToRUseDB
PTX024	Fingolimod	162359-55-9	Pharmaceutical	drug_ACToRUseDB
PTX135	Dutasteride	164656-23-9	Pharmaceutical	drug_ACToRUseDB
PTX140	1-(1-(4,4-bis(4-fluorophenyl)butyl)-4-piperidinyl)-1,3-dihydro-2H-Benzimidazol-2-one	2062-78-4	Pharmaceutical	drug_ACToRUseDB
PTX021	Propofol	2078-54-8	Pharmaceutical	drug_ACToRUseDB
PTX153	Hydroxyzine dihydrochloride	2192-20-3	Pharmaceutical	drug_ACToRUseDB
PTX069	Tigecycline	220620-09-7	Pharmaceutical	drug_ACToRUseDB
PTX141	Naproxen	22204-53-1	Pharmaceutical	drug_ACToRUseDB
PTX103	Aspartame	22839-47-0	Pharmaceutical	drug_ACToRUseDB
PTX142	Adriamycin hydrochloride	25316-40-9	Pharmaceutical	drug_ACToRUseDB
PTX188	Amoxicillin	26787-78-0	Pharmaceutical	drug_ACToRUseDB
PTX144	Sorafenib	284461-73-0	Pharmaceutical	drug_ACToRUseDB
PTX086	Carbamazepine	298-46-4	Pharmaceutical	drug_ACToRUseDB
PTX083	Retinoic acid	302-79-4	Pharmaceutical	drug_ACToRUseDB
PTX145	Clomipramine	303-49-1	Pharmaceutical	drug_ACToRUseDB
PTX160	3'-Azido-3'-deoxythymidine	30516-87-1	Pharmaceutical	drug_ACToRUseDB
PTX093	Mebendazole	31431-39-7	Pharmaceutical	drug_ACToRUseDB
PTX099	5-Azacytidine	320-67-2	Pharmaceutical	drug_ACToRUseDB
PTX214	Diuron	330-54-1	Pharmaceutical	drug_ACToRUseDB
PTX061	Imazalil	35554-44-0	Pharmaceutical	drug_ACToRUseDB
PTX222	Tramadol hydrochloride	36282-47-0	Pharmaceutical	drug_ACToRUseDB
PTX180	Triamterene	396-01-0	Pharmaceutical	drug_ACToRUseDB
PTX202	Pamidronic acid	40391-99-9	Pharmaceutical	drug_ACToRUseDB
PTX223	Sulisobenzone	4065-45-6	Pharmaceutical	drug_ACToRUseDB
PTX147	Nadolol	42200-33-9	Pharmaceutical	drug_ACToRUseDB
PTX108	Cyproterone acetate	427-51-0	Pharmaceutical	drug_ACToRUseDB
PTX029	Niflumic acid	4394-00-7	Pharmaceutical	drug_ACToRUseDB
PTX028	Genistein	446-72-0	Pharmaceutical	drug_ACToRUseDB
PTX031	Dexamethasone	50-02-2	Pharmaceutical	drug_ACToRUseDB
PTX127	Hydrocortisone	50-23-7	Pharmaceutical	drug_ACToRUseDB
PTX114	Estriol	50-27-1	Pharmaceutical	drug_ACToRUseDB
PTX003	[4-Chloro-6-(2,3-xylidino)-2-pyrimidinylthio]acetic acid	50892-23-4	Pharmaceutical	drug_ACToRUseDB
PTX104	5-Fluorouracil	51-21-8	Pharmaceutical	drug_ACToRUseDB
PTX118	Tiratricol	51-24-1	Pharmaceutical	drug_ACToRUseDB
PTX129	Levothyroxine	51-48-9	Pharmaceutical	drug_ACToRUseDB
PTX097	6-Propyl-2-thiouracil	51-52-5	Pharmaceutical	drug_ACToRUseDB
PTX110	Spironolactone	52-01-7	Pharmaceutical	drug_ACToRUseDB
PTX130	Aldosterone	52-39-1	Pharmaceutical	drug_ACToRUseDB
PTX077	Trichlorfon	52-68-6	Pharmaceutical	drug_ACToRUseDB
PTX084	Haloperidol	52-86-8	Pharmaceutical	drug_ACToRUseDB
PTX125	5alpha-Dihydrotestosterone	521-18-6	Pharmaceutical	drug_ACToRUseDB
PTX120	Estrone	53-16-7	Pharmaceutical	drug_ACToRUseDB
PTX036	(-)-Nicotine	54-11-5	Pharmaceutical	drug_ACToRUseDB
PTX197	Furosemide	54-31-9	Pharmaceutical	drug_ACToRUseDB
PTX128	Metyrapone	54-36-4	Pharmaceutical	drug_ACToRUseDB
PTX150	Flecainide	54143-55-4	Pharmaceutical	drug_ACToRUseDB
PTX151	Droperidol	548-73-2	Pharmaceutical	drug_ACToRUseDB
PTX161	Amitriptyline hydrochloride	549-18-8	Pharmaceutical	drug_ACToRUseDB
PTX035	Fluoxetine hydrochloride	56296-78-7	Pharmaceutical	drug_ACToRUseDB
PTX078	5,5-Diphenylhydantoin	57-41-0	Pharmaceutical	drug_ACToRUseDB
PTX107	17alpha-Ethinylestradiol	57-63-6	Pharmaceutical	drug_ACToRUseDB
PTX109	Progesterone	57-83-0	Pharmaceutical	drug_ACToRUseDB
PTX022	Caffeine	58-08-2	Pharmaceutical	drug_ACToRUseDB
PTX111	17-Methyltestosterone	58-18-4	Pharmaceutical	drug_ACToRUseDB
PTX121	Testosterone	58-22-0	Pharmaceutical	drug_ACToRUseDB
PTX105	Methotrexate	59-05-2	Pharmaceutical	drug_ACToRUseDB
PTX106	5-Bromo-2'-deoxyuridine	59-14-3	Pharmaceutical	drug_ACToRUseDB
PTX198	Acyclovir	59277-89-3	Pharmaceutical	drug_ACToRUseDB
PTX094	Citalopram	59729-33-8	Pharmaceutical	drug_ACToRUseDB
PTX062	Cyclosporin A	59865-13-3	Pharmaceutical	drug_ACToRUseDB
PTX098	Methimazole	60-56-0	Pharmaceutical	drug_ACToRUseDB
PTX096	Cyclophosphamide monohydrate	6055-19-2	Pharmaceutical	drug_ACToRUseDB
PTX017	1-Methylimidazole	616-47-7	Pharmaceutical	drug_ACToRUseDB
PTX187	Phenacetin	62-44-2	Pharmaceutical	drug_ACToRUseDB
PTX152	Ethanol	64-17-5	Pharmaceutical	drug_ACToRUseDB
PTX063	Tetracycline hydrochloride	64-75-5	Pharmaceutical	drug_ACToRUseDB
PTX102	Colchicine	64-86-8	Pharmaceutical	drug_ACToRUseDB
PTX175	Ketoconazole	65277-42-1	Pharmaceutical	drug_ACToRUseDB
PTX004	Dimethyl sulfoxide	67-68-5	Pharmaceutical	drug_ACToRUseDB
PTX065	N,N-Dimethylformamide	68-12-2	Pharmaceutical	drug_ACToRUseDB
PTX200	Sulfadiazine	68-35-9	Pharmaceutical	drug_ACToRUseDB
PTX085	Chlorpromazine hydrochloride	69-09-0	Pharmaceutical	drug_ACToRUseDB
PTX194	Ampicillin	69-53-4	Pharmaceutical	drug_ACToRUseDB
PTX080	Hexachlorophene	70-30-4	Pharmaceutical	drug_ACToRUseDB
PTX181	Sulfamethoxazole	723-46-6	Pharmaceutical	drug_ACToRUseDB
PTX179	Omeprazole	73590-58-6	Pharmaceutical	drug_ACToRUseDB
PTX195	Enalapril	75847-73-3	Pharmaceutical	drug_ACToRUseDB
PTX136	Levonorgestrel	797-63-7	Pharmaceutical	drug_ACToRUseDB
PTX155	Clarithromycin	81103-11-9	Pharmaceutical	drug_ACToRUseDB
PTX015	4-Methylimidazole	822-36-6	Pharmaceutical	drug_ACToRUseDB
PTX124	Raloxifene hydrochloride	82640-04-8	Pharmaceutical	drug_ACToRUseDB
PTX137	Mifepristone	84371-65-3	Pharmaceutical	drug_ACToRUseDB
PTX176	Itraconazole	84625-61-6	Pharmaceutical	drug_ACToRUseDB
PTX191	Ciprofloxacin	85721-33-1	Pharmaceutical	drug_ACToRUseDB
PTX157	Fluconazole	86386-73-4	Pharmaceutical	drug_ACToRUseDB
PTX041	Clofibric acid	882-09-7	Pharmaceutical	drug_ACToRUseDB
PTX068	2-Aminophenol	95-55-6	Pharmaceutical	drug_ACToRUseDB
PTX131	Iopanoic acid	96-83-3	Pharmaceutical	drug_ACToRUseDB
PTX092	Tetraethylthiuram disulfide	97-77-8	Pharmaceutical	drug_ACToRUseDB
PTX112	Finasteride	98319-26-7	Pharmaceutical	drug_ACToRUseDB
PTX037	Valproic acid	99-66-1	Pharmaceutical	drug_ACToRUseDB
PTX158	Methylparaben	99-76-3	Pharmaceutical	drug_ACToRUseDB
PTX152	Ethanol	64-17-5	Desiccators, drying agents	drying
PTX045	2-Butoxyethanol	111-76-2	Drying agents	drying
PTX152	Ethanol	64-17-5	Dust laying agents	dustbinding
PTX152	Ethanol	64-17-5	Dustbinding agents	dustbinding
PTX007	Acrylamide	79-06-1	Poly-electrolytes	electrolyte
PTX004	Dimethyl sulfoxide	67-68-5	Electrical and electronic products	electronics
PTX065	N,N-Dimethylformamide	68-12-2	Electrical and electronic products	electronics
PTX159	3,3',5,5'-Tetrabromobisphenol A	79-94-7	Electrical and electronic products	electronics
PTX040	Bisphenol A	80-05-7	Electrical and electronic products	electronics
PTX133	Triphenyl phosphate	115-86-6	Electrical and Electronic Products	electronics
PTX159	3,3',5,5'-Tetrabromobisphenol A	79-94-7	Electrical and Electronic Products	electronics
PTX040	Bisphenol A	80-05-7	Electrical and Electronic Products	electronics
PTX045	2-Butoxyethanol	111-76-2	Electrical and Electronic Products	electronics
PTX023	N-Methylaniline	100-61-8	Electronics	electronics detected
PTX033	Diphenylamine	122-39-4	Electronics	electronics detected
PTX159	3,3',5,5'-Tetrabromobisphenol A	79-94-7	Electronics	electronics detected
PTX040	Bisphenol A	80-05-7	Electronics	electronics detected
PTX232	Pentachlorophenol	87-86-5	Electronics	electronics detected
PTX045	2-Butoxyethanol	111-76-2	Electronics	electronics detected
PTX200	Sulfadiazine	68-35-9	Electronics	electronics detected
PTX033	Diphenylamine	122-39-4	Explosives	explosives
PTX152	Ethanol	64-17-5	Explosives	explosives
PTX033	Diphenylamine	122-39-4	Gunpowder	explosives consumer_use
PTX116	Sodium perchlorate	7601-89-0	Explosive Materials	explosives consumer_use
PTX152	Ethanol	64-17-5	Extraction agents - for extracting a specific part of a mixt	extraction
PTX042	Carbendazim	10605-21-7	Feed additives	feed animal
PTX152	Ethanol	64-17-5	Food and feed area disinfectants	feed animal disinfectant
PTX022	Caffeine	58-08-2	Food/feedstuff flavourings and nutrients	feed animal
PTX152	Ethanol	64-17-5	Food/feedstuff flavourings and nutrients	feed animal
PTX103	Aspartame	22839-47-0	Food/feedstuff flavourings and nutrients	feed animal
PTX079	Tebuconazole	107534-96-3	Food/feedstuff flavourings and nutrients	feed animal
PTX045	2-Butoxyethanol	111-76-2	Food/feedstuff flavourings and nutrients	feed animal
PTX088	Fipronil	120068-37-3	Food/feedstuff flavourings and nutrients	feed animal
PTX221	Cyprodinil	121552-61-2	Food/feedstuff flavourings and nutrients	feed animal
PTX206	DEET	134-62-3	Food/feedstuff flavourings and nutrients	feed animal
PTX087	Imidacloprid	138261-41-3	Food/feedstuff flavourings and nutrients	feed animal
PTX089	Thiamethoxam	153719-23-4	Food/feedstuff flavourings and nutrients	feed animal
PTX208	Clopyralid	1702-17-6	Food/feedstuff flavourings and nutrients	feed animal
PTX026	Chlorpyrifos	2921-88-2	Food/feedstuff flavourings and nutrients	feed animal
PTX061	Imazalil	35554-44-0	Food/feedstuff flavourings and nutrients	feed animal
PTX036	(-)-Nicotine	54-11-5	Food/feedstuff flavourings and nutrients	feed animal
PTX025	Triadimenol	55219-65-3	Food/feedstuff flavourings and nutrients	feed animal
PTX174	Propiconazole	60207-90-1	Food/feedstuff flavourings and nutrients	feed animal
PTX134	Prochloraz	67747-09-5	Food/feedstuff flavourings and nutrients	feed animal
PTX226	2-(4-Chloro-2-methylphenoxy)acetic acid	94-74-6	Food/feedstuff flavourings and nutrients	feed animal
PTX152	Ethanol	64-17-5	Fertilisers	fertilizer
PTX152	Ethanol	64-17-5	Fillers	filler
PTX040	Bisphenol A	80-05-7	Filling agents	filler
PTX045	2-Butoxyethanol	111-76-2	Filling agents	filler
PTX139	Lithium carbonate	554-13-2	Filling agents	filler
PTX042	Carbendazim	10605-21-7	Filling agents	filler
PTX065	N,N-Dimethylformamide	68-12-2	Filling agents	filler
PTX007	Acrylamide	79-06-1	Filling agents	filler
PTX023	N-Methylaniline	100-61-8	Filling agents	filler
PTX224	1,3-Diphenylguanidine	102-06-7	Filling agents	filler
PTX059	N,N-Dimethylacetamide	127-19-5	Filling agents	filler
PTX013	Methacrylamide	79-39-0	Filling agents	filler
PTX152	Ethanol	64-17-5	Fillers	filler
PTX065	N,N-Dimethylformamide	68-12-2	Fillers	filler
PTX007	Acrylamide	79-06-1	Fillers	filler
PTX013	Methacrylamide	79-39-0	Fillers	filler
PTX040	Bisphenol A	80-05-7	Fillers	filler
PTX023	N-Methylaniline	100-61-8	Fillers	filler
PTX045	2-Butoxyethanol	111-76-2	Fillers	filler
PTX059	N,N-Dimethylacetamide	127-19-5	Fillers	filler
PTX139	Lithium carbonate	554-13-2	Fillers	filler
PTX042	Carbendazim	10605-21-7	Fillers	filler
PTX224	1,3-Diphenylguanidine	102-06-7	Fillers	filler
PTX019	2-Ethyl-4-methyl-1H-imidazole	931-36-2	Fillers	filler
PTX152	Ethanol	64-17-5	Fixatives	fixative
PTX152	Ethanol	64-17-5	Fixing agents	fixative
PTX045	2-Butoxyethanol	111-76-2	Fixing agents	fixative
PTX045	2-Butoxyethanol	111-76-2	Fire extinguishing agents	flame_extinguishing
PTX152	Ethanol	64-17-5	Fire extinguishing agents	flame_extinguishing
PTX159	3,3',5,5'-Tetrabromobisphenol A	79-94-7	Fire prevention additives	flame_retardant
PTX159	3,3',5,5'-Tetrabromobisphenol A	79-94-7	Flame Retardants	flame_retardant
PTX133	Triphenyl phosphate	115-86-6	Flame Retardants	flame_retardant
PTX045	2-Butoxyethanol	111-76-2	Flame retardants and extinguishing agents	flame_retardant
PTX159	3,3',5,5'-Tetrabromobisphenol A	79-94-7	Flame retardants and extinguishing agents	flame_retardant
PTX133	Triphenyl phosphate	115-86-6	Flame retardants and extinguishing agents	flame_retardant
PTX152	Ethanol	64-17-5	Flame retardants and extinguishing agents	flame_retardant
PTX212	Thiabendazole	148-79-8	Flame Retardant	flame_retardant_ACToRUseDB
PTX026	Chlorpyrifos	2921-88-2	Flame Retardant	flame_retardant_ACToRUseDB
PTX174	Propiconazole	60207-90-1	Flame Retardant	flame_retardant_ACToRUseDB
PTX045	2-Butoxyethanol	111-76-2	Antifoaming agents	fluid_property_modulator
PTX158	Methylparaben	99-76-3	Antifoaming agents	fluid_property_modulator
PTX152	Ethanol	64-17-5	Anti-foaming agents, foam-reducing agents	fluid_property_modulator
PTX007	Acrylamide	79-06-1	Coagulating agents	fluid_property_modulator
PTX007	Acrylamide	79-06-1	Complexing agents	fluid_property_modulator
PTX032	4,5-Dihydro-2-mercaptoimidazole	96-45-7	Dispersion agents	fluid_property_modulator
PTX033	Diphenylamine	122-39-4	Flotation agents	fluid_property_modulator
PTX152	Ethanol	64-17-5	Viscosity adjustors	fluid_property_modulator
PTX045	2-Butoxyethanol	111-76-2	Viscosity adjustors	fluid_property_modulator
PTX040	Bisphenol A	80-05-7	Viscosity adjustors	fluid_property_modulator
PTX017	1-Methylimidazole	616-47-7	Viscosity adjustors	fluid_property_modulator
PTX065	N,N-Dimethylformamide	68-12-2	Viscosity adjustors	fluid_property_modulator
PTX158	Methylparaben	99-76-3	Surface treatment	fluid_property_modulator
PTX042	Carbendazim	10605-21-7	Surface treatment	fluid_property_modulator
PTX133	Triphenyl phosphate	115-86-6	Surface treatment	fluid_property_modulator
PTX019	2-Ethyl-4-methyl-1H-imidazole	931-36-2	Surface treatment	fluid_property_modulator
PTX032	4,5-Dihydro-2-mercaptoimidazole	96-45-7	Surface treatment	fluid_property_modulator
PTX205	Terbutryn	886-50-0	Surface treatment	fluid_property_modulator
PTX138	Ethylparaben	120-47-8	Surface treatment	fluid_property_modulator
PTX076	1H-Imidazole, 1-ethenyl-	1072-63-5	Surface treatment	fluid_property_modulator
PTX033	Diphenylamine	122-39-4	Other grease fat and grease oils	food cooking_oils
PTX058	Tamoxifen	10540-29-1	Food and Drug Products	food
PTX101	Hydroxyurea	127-07-1	Food and Drug Products	food
PTX119	Flutamide	13311-84-7	Food and Drug Products	food
PTX100	Cytarabine	147-94-4	Food and Drug Products	food
PTX038	Verapamil hydrochloride	152-11-4	Food and Drug Products	food
PTX140	1-(1-(4,4-bis(4-fluorophenyl)butyl)-4-piperidinyl)-1,3-dihydro-2H-Benzimidazol-2-one	2062-78-4	Food and Drug Products	food
PTX141	Naproxen	22204-53-1	Food and Drug Products	food
PTX086	Carbamazepine	298-46-4	Food and Drug Products	food
PTX093	Mebendazole	31431-39-7	Food and Drug Products	food
PTX147	Nadolol	42200-33-9	Food and Drug Products	food
PTX173	Chloroquine bis(phosphate)	50-63-5	Food and Drug Products	food
PTX077	Trichlorfon	52-68-6	Food and Drug Products	food
PTX084	Haloperidol	52-86-8	Food and Drug Products	food
PTX078	5,5-Diphenylhydantoin	57-41-0	Food and Drug Products	food
PTX198	Acyclovir	59277-89-3	Food and Drug Products	food
PTX062	Cyclosporin A	59865-13-3	Food and Drug Products	food
PTX175	Ketoconazole	65277-42-1	Food and Drug Products	food
PTX037	Valproic acid	99-66-1	Food and Drug Products	food
PTX115	Metformin hydrochloride	1115-70-4	Food and Drug Products	food
PTX126	Anastrozole	120511-73-1	Food and Drug Products	food
PTX185	Rosiglitazone	122320-73-4	Food and Drug Products	food
PTX206	DEET	134-62-3	Food and Drug Products	food
PTX196	Irbesartan	138402-11-6	Food and Drug Products	food
PTX183	Adefovir dipivoxil	142340-99-6	Food and Drug Products	food
PTX135	Dutasteride	164656-23-9	Food and Drug Products	food
PTX021	Propofol	2078-54-8	Food and Drug Products	food
PTX142	Adriamycin hydrochloride	25316-40-9	Food and Drug Products	food
PTX160	3'-Azido-3'-deoxythymidine	30516-87-1	Food and Drug Products	food
PTX061	Imazalil	35554-44-0	Food and Drug Products	food
PTX223	Sulisobenzone	4065-45-6	Food and Drug Products	food
PTX108	Cyproterone acetate	427-51-0	Food and Drug Products	food
PTX036	(-)-Nicotine	54-11-5	Food and Drug Products	food
PTX151	Droperidol	548-73-2	Food and Drug Products	food
PTX035	Fluoxetine hydrochloride	56296-78-7	Food and Drug Products	food
PTX105	Methotrexate	59-05-2	Food and Drug Products	food
PTX094	Citalopram	59729-33-8	Food and Drug Products	food
PTX179	Omeprazole	73590-58-6	Food and Drug Products	food
PTX136	Levonorgestrel	797-63-7	Food and Drug Products	food
PTX155	Clarithromycin	81103-11-9	Food and Drug Products	food
PTX124	Raloxifene hydrochloride	82640-04-8	Food and Drug Products	food
PTX176	Itraconazole	84625-61-6	Food and Drug Products	food
PTX191	Ciprofloxacin	85721-33-1	Food and Drug Products	food
PTX157	Fluconazole	86386-73-4	Food and Drug Products	food
PTX131	Iopanoic acid	96-83-3	Food and Drug Products	food
PTX112	Finasteride	98319-26-7	Food and Drug Products	food
PTX138	Ethylparaben	120-47-8	Food Additives	food_additive
PTX103	Aspartame	22839-47-0	Food Additives	food_additive
PTX158	Methylparaben	99-76-3	Food Additives	food_additive
PTX040	Bisphenol A	80-05-7	Food Additives	food_contact
PTX045	2-Butoxyethanol	111-76-2	Food Additives	food_contact
PTX022	Caffeine	58-08-2	Food Additives	food_contact
PTX152	Ethanol	64-17-5	Food Additives	food_contact
PTX004	Dimethyl sulfoxide	67-68-5	Food Additives	food_contact
PTX224	1,3-Diphenylguanidine	102-06-7	Food Additives	food_contact
PTX009	N,N'-Methylenebisacrylamide	110-26-9	Food Additives	food_contact
PTX133	Triphenyl phosphate	115-86-6	Food Additives	food_contact
PTX033	Diphenylamine	122-39-4	Food Additives	food_contact
PTX065	N,N-Dimethylformamide	68-12-2	Food Additives	food_contact
PTX007	Acrylamide	79-06-1	Food Additives	food_contact
PTX013	Methacrylamide	79-39-0	Food Additives	food_contact
PTX232	Pentachlorophenol	87-86-5	Food Additives	food_contact
PTX032	4,5-Dihydro-2-mercaptoimidazole	96-45-7	Food Additives	food_contact
PTX092	Tetraethylthiuram disulfide	97-77-8	Food Additives	food_contact
PTX103	Aspartame	22839-47-0	Food additives	food_additive
PTX022	Caffeine	58-08-2	Flavouring agents	food_additive flavor
PTX152	Ethanol	64-17-5	Flavouring agents	food_additive flavor
PTX045	2-Butoxyethanol	111-76-2	Food Additives: Flavorings	food_additive flavor
PTX138	Ethylparaben	120-47-8	Food Additives: Flavorings	food_additive flavor
PTX022	Caffeine	58-08-2	Food Additives: Flavorings	food_additive flavor
PTX152	Ethanol	64-17-5	Food Additives: Flavorings	food_additive flavor
PTX004	Dimethyl sulfoxide	67-68-5	Food Additives: Flavorings	food_additive flavor
PTX103	Aspartame	22839-47-0	Other food flavourings	food_additive flavor
PTX042	Carbendazim	10605-21-7	In-can preservatives	food_additive preservatives
PTX138	Ethylparaben	120-47-8	In-can preservatives	food_additive preservatives
PTX158	Methylparaben	99-76-3	In-can preservatives	food_additive preservatives
PTX103	Aspartame	22839-47-0	Sweetening agents	food_additive sweetener
PTX138	Ethylparaben	120-47-8	Food Additive	food_additive_ACToRUseDB
PTX103	Aspartame	22839-47-0	Food Additive	food_additive_ACToRUseDB
PTX004	Dimethyl sulfoxide	67-68-5	Food Additive	food_additive_ACToRUseDB
PTX158	Methylparaben	99-76-3	Food Additive	food_additive_ACToRUseDB
PTX152	Ethanol	64-17-5	Food Packaging	food_contact
PTX040	Bisphenol A	80-05-7	Food Packaging	food_contact
PTX116	Sodium perchlorate	7601-89-0	Plastics: Food Contact Substances	food_contact plastics
PTX040	Bisphenol A	80-05-7	Plastics: Food Contact Substances	food_contact plastics
PTX072	Acetaminophen	103-90-2	Plastics: Food Contact Substances	food_contact plastics
PTX076	1H-Imidazole, 1-ethenyl-	1072-63-5	Plastics: Food Contact Substances	food_contact plastics
PTX007	Acrylamide	79-06-1	Plastics: Food Contact Substances	food_contact plastics
PTX013	Methacrylamide	79-39-0	Plastics: Food Contact Substances	food_contact plastics
PTX033	Diphenylamine	122-39-4	Pesticides	food_residue dairy pesticide detected
PTX212	Thiabendazole	148-79-8	Pesticides	food_residue dairy pesticide detected
PTX109	Progesterone	57-83-0	Drugs: Veterinary Drugs	food_residue drug veterinary
PTX121	Testosterone	58-22-0	Drugs: Veterinary Drugs	food_residue drug veterinary
PTX200	Sulfadiazine	68-35-9	Drugs: Veterinary Drugs	food_residue drug veterinary
PTX199	Ibuprofen	15687-27-1	Drugs: Veterinary Drugs	food_residue drug veterinary
PTX188	Amoxicillin	26787-78-0	Drugs: Veterinary Drugs	food_residue drug veterinary
PTX026	Chlorpyrifos	2921-88-2	Drugs: Veterinary Drugs	food_residue drug veterinary
PTX031	Dexamethasone	50-02-2	Drugs: Veterinary Drugs	food_residue drug veterinary
PTX090	Azoxystrobin	131860-33-8	Pesticides	food_residue
PTX089	Thiamethoxam	153719-23-4	Pesticides	food_residue
PTX217	Flonicamid	158062-67-0	Pesticides	food_residue
PTX044	Picoxystrobin	117428-22-5	Pesticides	food_residue
PTX221	Cyprodinil	121552-61-2	Pesticides	food_residue
PTX231	Fenhexamid	126833-17-8	Pesticides	food_residue
PTX233	2,6-Dichlorobenzamide	2008-58-4	Pesticides	food_residue
PTX209	Ethofumesate	26225-79-6	Pesticides	food_residue
PTX077	Trichlorfon	52-68-6	Pesticides	food_residue
PTX036	(-)-Nicotine	54-11-5	Pesticides	food_residue
PTX177	Etaconazole	60207-93-4	Pesticides	food_residue
PTX178	Penconazole	66246-88-6	Pesticides	food_residue
PTX134	Prochloraz	67747-09-5	Pesticides	food_residue
PTX080	Hexachlorophene	70-30-4	Pesticides	food_residue
PTX006	Sodium arsenite	7784-46-5	Pesticides	food_residue
PTX007	Acrylamide	79-06-1	Pesticides	food_residue
PTX070	Rotenone	83-79-4	Pesticides	food_residue
PTX133	Triphenyl phosphate	115-86-6	Pesticides	food_residue
PTX219	Chlorantraniliprole	500008-45-7	Pesticides	food_residue
PTX152	Ethanol	64-17-5	Odour agents	fragrance
PTX158	Methylparaben	99-76-3	Odour agents	fragrance
PTX152	Ethanol	64-17-5	Odour agents	fragrance
PTX158	Methylparaben	99-76-3	Other odour agents	fragrance
PTX152	Ethanol	64-17-5	Consumer Products: Fragrances	fragrance consumer_use
PTX045	2-Butoxyethanol	111-76-2	Consumer Products: Fragrances	fragrance consumer_use
PTX138	Ethylparaben	120-47-8	Consumer Products: Fragrances	fragrance consumer_use
PTX021	Propofol	2078-54-8	Consumer Products: Fragrances	fragrance consumer_use
PTX223	Sulisobenzone	4065-45-6	Consumer Products: Fragrances	fragrance consumer_use
PTX004	Dimethyl sulfoxide	67-68-5	Consumer Products: Fragrances	fragrance consumer_use
PTX158	Methylparaben	99-76-3	Consumer Products: Fragrances	fragrance consumer_use
PTX152	Ethanol	64-17-5	Odour agents - to change the way a product smells (not cosm	fragrance consumer_use
PTX152	Ethanol	64-17-5	Aroma boosters	fragrance enhancer
PTX045	2-Butoxyethanol	111-76-2	Fragrances: Hazardous	fragrance
PTX059	N,N-Dimethylacetamide	127-19-5	Fragrances: Hazardous	fragrance
PTX152	Ethanol	64-17-5	Fragrances: Hazardous	fragrance
PTX045	2-Butoxyethanol	111-76-2	Fragrance	fragrance_ACToRUseDB
PTX152	Ethanol	64-17-5	Fragrance	fragrance_ACToRUseDB
PTX045	2-Butoxyethanol	111-76-2	Fuel additives	fuel
PTX152	Ethanol	64-17-5	Fuel additives	fuel
PTX152	Ethanol	64-17-5	Fuel additives	fuel
PTX045	2-Butoxyethanol	111-76-2	Fuel additives	fuel
PTX152	Ethanol	64-17-5	Fuels and Related Products	fuel
PTX203	6PPD	793-24-8	Fuels and Related Products	fuel
PTX152	Ethanol	64-17-5	Motor fuels	fuel automotive
PTX152	Ethanol	64-17-5	Fuels - for heating or as fuel for motorized vehicles includ	fuel heating
PTX152	Ethanol	64-17-5	Ignition liquid	fuel liquid
PTX152	Ethanol	64-17-5	Fuels, fuel oils	oil
PTX133	Triphenyl phosphate	115-86-6	Furniture and Furnishings not covered elsewhere	furniture
PTX133	Triphenyl phosphate	115-86-6	Foam Seating and Bedding Products	furniture bedding
PTX004	Dimethyl sulfoxide	67-68-5	Wood and wood furniture	furniture wood
PTX152	Ethanol	64-17-5	Hardeners	hardener
PTX040	Bisphenol A	80-05-7	Hardeners	hardener
PTX224	1,3-Diphenylguanidine	102-06-7	Hardeners	hardener
PTX045	2-Butoxyethanol	111-76-2	Hardeners	hardener
PTX059	N,N-Dimethylacetamide	127-19-5	Hardeners	hardener
PTX019	2-Ethyl-4-methyl-1H-imidazole	931-36-2	Hardeners	hardener
PTX016	2-Methylimidazole	693-98-1	Hardeners	hardener
PTX152	Ethanol	64-17-5	Heat transferring agents	heat_transferring
PTX033	Diphenylamine	122-39-4	Heat transferring agents	heat_transferring
PTX152	Ethanol	64-17-5	Heat transferring agents	heat_transferring
PTX208	Clopyralid	1702-17-6	Herbicide	herbicide_ACToRUseDB
PTX060	Atrazine	1912-24-9	Herbicide	herbicide_ACToRUseDB
PTX214	Diuron	330-54-1	Herbicide	herbicide_ACToRUseDB
PTX258	Acetochlor	34256-82-1	Herbicide	herbicide_ACToRUseDB
PTX225	2,4-Dichlorophenoxyacetic acid	94-75-7	Herbicide	herbicide_ACToRUseDB
PTX072	Acetaminophen	103-90-2	Human Metabolites	human_metabolite
PTX115	Metformin hydrochloride	1115-70-4	Human Metabolites	human_metabolite
PTX185	Rosiglitazone	122320-73-4	Human Metabolites	human_metabolite
PTX030	Pregnenolone	145-13-1	Human Metabolites	human_metabolite
PTX038	Verapamil hydrochloride	152-11-4	Human Metabolites	human_metabolite
PTX199	Ibuprofen	15687-27-1	Human Metabolites	human_metabolite
PTX141	Naproxen	22204-53-1	Human Metabolites	human_metabolite
PTX103	Aspartame	22839-47-0	Human Metabolites	human_metabolite
PTX014	Imidazole	288-32-4	Human Metabolites	human_metabolite
PTX083	Retinoic acid	302-79-4	Human Metabolites	human_metabolite
PTX180	Triamterene	396-01-0	Human Metabolites	human_metabolite
PTX028	Genistein	446-72-0	Human Metabolites	human_metabolite
PTX127	Hydrocortisone	50-23-7	Human Metabolites	human_metabolite
PTX114	Estriol	50-27-1	Human Metabolites	human_metabolite
PTX129	Levothyroxine	51-48-9	Human Metabolites	human_metabolite
PTX130	Aldosterone	52-39-1	Human Metabolites	human_metabolite
PTX125	5alpha-Dihydrotestosterone	521-18-6	Human Metabolites	human_metabolite
PTX120	Estrone	53-16-7	Human Metabolites	human_metabolite
PTX036	(-)-Nicotine	54-11-5	Human Metabolites	human_metabolite
PTX197	Furosemide	54-31-9	Human Metabolites	human_metabolite
PTX139	Lithium carbonate	554-13-2	Human Metabolites	human_metabolite
PTX107	17alpha-Ethinylestradiol	57-63-6	Human Metabolites	human_metabolite
PTX109	Progesterone	57-83-0	Human Metabolites	human_metabolite
PTX022	Caffeine	58-08-2	Human Metabolites	human_metabolite
PTX121	Testosterone	58-22-0	Human Metabolites	human_metabolite
PTX094	Citalopram	59729-33-8	Human Metabolites	human_metabolite
PTX152	Ethanol	64-17-5	Human Metabolites	human_metabolite
PTX004	Dimethyl sulfoxide	67-68-5	Human Metabolites	human_metabolite
PTX179	Omeprazole	73590-58-6	Human Metabolites	human_metabolite
PTX037	Valproic acid	99-66-1	Human Metabolites	human_metabolite
PTX152	Ethanol	64-17-5	Impregnation/ proofing - for protection from damp, fungus et	impregnation
PTX065	N,N-Dimethylformamide	68-12-2	Impregnation/ proofing - for protection from damp, fungus et	impregnation
PTX045	2-Butoxyethanol	111-76-2	Impregnation/ proofing - for protection from damp, fungus et	impregnation
PTX174	Propiconazole	60207-90-1	Impregnation/ proofing - for protection from damp, fungus et	impregnation
PTX079	Tebuconazole	107534-96-3	Impregnation/ proofing - for protection from damp, fungus et	impregnation
PTX214	Diuron	330-54-1	Impregnation/ proofing - for protection from damp, fungus et	impregnation
PTX007	Acrylamide	79-06-1	Impregnation/ proofing - for protection from damp, fungus et	impregnation
PTX227	Perfluorohexanoic acid	307-24-4	Consumer Products: Impregnating Agents	impregnation consumer_use detected
PTX082	Perfluorooctanoic acid	335-67-1	Consumer Products: Impregnating Agents	impregnation consumer_use detected
PTX152	Ethanol	64-17-5	Impregnation materials	impregnation textile
PTX007	Acrylamide	79-06-1	Impregnation materials	impregnation textile
PTX045	2-Butoxyethanol	111-76-2	Impregnation materials	impregnation textile
PTX042	Carbendazim	10605-21-7	Impregnation materials	impregnation textile
PTX174	Propiconazole	60207-90-1	Impregnation materials	impregnation textile
PTX079	Tebuconazole	107534-96-3	Impregnation materials	impregnation textile
PTX065	N,N-Dimethylformamide	68-12-2	Impregnation materials	impregnation textile
PTX214	Diuron	330-54-1	Impregnation materials	impregnation textile
PTX152	Ethanol	64-17-5	Indicators	indicator
PTX152	Ethanol	64-17-5	Adhesives Based on organic thinners Industrial use	industrial adhesive
PTX040	Bisphenol A	80-05-7	Adhesives Based on organic thinners Industrial use	industrial adhesive
PTX045	2-Butoxyethanol	111-76-2	Adhesives Based on organic thinners Industrial use	industrial adhesive
PTX042	Carbendazim	10605-21-7	Adhesives Water based Industrial use	industrial adhesive water_based
PTX045	2-Butoxyethanol	111-76-2	Adhesives Water based Industrial use	industrial adhesive water_based
PTX152	Ethanol	64-17-5	Adhesives Water based Industrial use	industrial adhesive water_based
PTX033	Diphenylamine	122-39-4	Additive to lubricating agents	industrial_fluid
PTX133	Triphenyl phosphate	115-86-6	Additive to lubricating agents	industrial_fluid
PTX040	Bisphenol A	80-05-7	Hydraulic fluids	industrial_fluid
PTX045	2-Butoxyethanol	111-76-2	Hydraulic fluids and additives	industrial_fluid
PTX040	Bisphenol A	80-05-7	Hydraulic fluids and additives	industrial_fluid
PTX033	Diphenylamine	122-39-4	Hydraulic fluids and additives	industrial_fluid
PTX133	Triphenyl phosphate	115-86-6	Hydraulic fluids and additives	industrial_fluid
PTX152	Ethanol	64-17-5	Hydraulic fluids and additives	industrial_fluid
PTX045	2-Butoxyethanol	111-76-2	Hydraulic oils	industrial_fluid
PTX152	Ethanol	64-17-5	Thickeners	industrial_fluid
PTX007	Acrylamide	79-06-1	Thickening agents	industrial_fluid
PTX065	N,N-Dimethylformamide	68-12-2	Tightening materials (putty)	industrial_fluid
PTX042	Carbendazim	10605-21-7	Tightening materials (putty)	industrial_fluid
PTX224	1,3-Diphenylguanidine	102-06-7	Tightening materials (putty)	industrial_fluid
PTX023	N-Methylaniline	100-61-8	Chemical Industrial	industrial_manufacturing_ACToRUseDB
PTX001	Cadmium chloride	10108-64-2	Chemical Industrial	industrial_manufacturing_ACToRUseDB
PTX224	1,3-Diphenylguanidine	102-06-7	Chemical Industrial	industrial_manufacturing_ACToRUseDB
PTX072	Acetaminophen	103-90-2	Chemical Industrial	industrial_manufacturing_ACToRUseDB
PTX058	Tamoxifen	10540-29-1	Chemical Industrial	industrial_manufacturing_ACToRUseDB
PTX042	Carbendazim	10605-21-7	Chemical Industrial	industrial_manufacturing_ACToRUseDB
PTX076	1H-Imidazole, 1-ethenyl-	1072-63-5	Chemical Industrial	industrial_manufacturing_ACToRUseDB
PTX079	Tebuconazole	107534-96-3	Chemical Industrial	industrial_manufacturing_ACToRUseDB
PTX009	N,N'-Methylenebisacrylamide	110-26-9	Chemical Industrial	industrial_manufacturing_ACToRUseDB
PTX045	2-Butoxyethanol	111-76-2	Chemical Industrial	industrial_manufacturing_ACToRUseDB
PTX115	Metformin hydrochloride	1115-70-4	Chemical Industrial	industrial_manufacturing_ACToRUseDB
PTX133	Triphenyl phosphate	115-86-6	Chemical Industrial	industrial_manufacturing_ACToRUseDB
PTX044	Picoxystrobin	117428-22-5	Chemical Industrial	industrial_manufacturing_ACToRUseDB
PTX138	Ethylparaben	120-47-8	Chemical Industrial	industrial_manufacturing_ACToRUseDB
PTX088	Fipronil	120068-37-3	Chemical Industrial	industrial_manufacturing_ACToRUseDB
PTX221	Cyprodinil	121552-61-2	Chemical Industrial	industrial_manufacturing_ACToRUseDB
PTX033	Diphenylamine	122-39-4	Chemical Industrial	industrial_manufacturing_ACToRUseDB
PTX231	Fenhexamid	126833-17-8	Chemical Industrial	industrial_manufacturing_ACToRUseDB
PTX059	N,N-Dimethylacetamide	127-19-5	Chemical Industrial	industrial_manufacturing_ACToRUseDB
PTX090	Azoxystrobin	131860-33-8	Chemical Industrial	industrial_manufacturing_ACToRUseDB
PTX119	Flutamide	13311-84-7	Chemical Industrial	industrial_manufacturing_ACToRUseDB
PTX206	DEET	134-62-3	Chemical Industrial	industrial_manufacturing_ACToRUseDB
PTX095	Lidocaine	137-58-6	Chemical Industrial	industrial_manufacturing_ACToRUseDB
PTX087	Imidacloprid	138261-41-3	Chemical Industrial	industrial_manufacturing_ACToRUseDB
PTX043	Tributyltin chloride	1461-22-9	Chemical Industrial	industrial_manufacturing_ACToRUseDB
PTX038	Verapamil hydrochloride	152-11-4	Chemical Industrial	industrial_manufacturing_ACToRUseDB
PTX089	Thiamethoxam	153719-23-4	Chemical Industrial	industrial_manufacturing_ACToRUseDB
PTX199	Ibuprofen	15687-27-1	Chemical Industrial	industrial_manufacturing_ACToRUseDB
PTX208	Clopyralid	1702-17-6	Chemical Industrial	industrial_manufacturing_ACToRUseDB
PTX169	Prothioconazole	178928-70-6	Chemical Industrial	industrial_manufacturing_ACToRUseDB
PTX021	Propofol	2078-54-8	Chemical Industrial	industrial_manufacturing_ACToRUseDB
PTX153	Hydroxyzine dihydrochloride	2192-20-3	Chemical Industrial	industrial_manufacturing_ACToRUseDB
PTX141	Naproxen	22204-53-1	Chemical Industrial	industrial_manufacturing_ACToRUseDB
PTX103	Aspartame	22839-47-0	Chemical Industrial	industrial_manufacturing_ACToRUseDB
PTX209	Ethofumesate	26225-79-6	Chemical Industrial	industrial_manufacturing_ACToRUseDB
PTX081	Triethyltin bromide	2767-54-6	Chemical Industrial	industrial_manufacturing_ACToRUseDB
PTX014	Imidazole	288-32-4	Chemical Industrial	industrial_manufacturing_ACToRUseDB
PTX172	1H-1,2,4-Triazole	288-88-0	Chemical Industrial	industrial_manufacturing_ACToRUseDB
PTX026	Chlorpyrifos	2921-88-2	Chemical Industrial	industrial_manufacturing_ACToRUseDB
PTX086	Carbamazepine	298-46-4	Chemical Industrial	industrial_manufacturing_ACToRUseDB
PTX083	Retinoic acid	302-79-4	Chemical Industrial	industrial_manufacturing_ACToRUseDB
PTX093	Mebendazole	31431-39-7	Chemical Industrial	industrial_manufacturing_ACToRUseDB
PTX214	Diuron	330-54-1	Chemical Industrial	industrial_manufacturing_ACToRUseDB
PTX122	Linuron	330-55-2	Chemical Industrial	industrial_manufacturing_ACToRUseDB
PTX082	Perfluorooctanoic acid	335-67-1	Chemical Industrial	industrial_manufacturing_ACToRUseDB
PTX061	Imazalil	35554-44-0	Chemical Industrial	industrial_manufacturing_ACToRUseDB
PTX180	Triamterene	396-01-0	Chemical Industrial	industrial_manufacturing_ACToRUseDB
PTX223	Sulisobenzone	4065-45-6	Chemical Industrial	industrial_manufacturing_ACToRUseDB
PTX108	Cyproterone acetate	427-51-0	Chemical Industrial	industrial_manufacturing_ACToRUseDB
PTX031	Dexamethasone	50-02-2	Chemical Industrial	industrial_manufacturing_ACToRUseDB
PTX127	Hydrocortisone	50-23-7	Chemical Industrial	industrial_manufacturing_ACToRUseDB
PTX114	Estriol	50-27-1	Chemical Industrial	industrial_manufacturing_ACToRUseDB
PTX173	Chloroquine bis(phosphate)	50-63-5	Chemical Industrial	industrial_manufacturing_ACToRUseDB
PTX020	1H-Imidazole-1-propanamine	5036-48-6	Chemical Industrial	industrial_manufacturing_ACToRUseDB
PTX110	Spironolactone	52-01-7	Chemical Industrial	industrial_manufacturing_ACToRUseDB
PTX077	Trichlorfon	52-68-6	Chemical Industrial	industrial_manufacturing_ACToRUseDB
PTX084	Haloperidol	52-86-8	Chemical Industrial	industrial_manufacturing_ACToRUseDB
PTX120	Estrone	53-16-7	Chemical Industrial	industrial_manufacturing_ACToRUseDB
PTX036	(-)-Nicotine	54-11-5	Chemical Industrial	industrial_manufacturing_ACToRUseDB
PTX197	Furosemide	54-31-9	Chemical Industrial	industrial_manufacturing_ACToRUseDB
PTX151	Droperidol	548-73-2	Chemical Industrial	industrial_manufacturing_ACToRUseDB
PTX161	Amitriptyline hydrochloride	549-18-8	Chemical Industrial	industrial_manufacturing_ACToRUseDB
PTX025	Triadimenol	55219-65-3	Chemical Industrial	industrial_manufacturing_ACToRUseDB
PTX139	Lithium carbonate	554-13-2	Chemical Industrial	industrial_manufacturing_ACToRUseDB
PTX078	5,5-Diphenylhydantoin	57-41-0	Chemical Industrial	industrial_manufacturing_ACToRUseDB
PTX107	17alpha-Ethinylestradiol	57-63-6	Chemical Industrial	industrial_manufacturing_ACToRUseDB
PTX109	Progesterone	57-83-0	Chemical Industrial	industrial_manufacturing_ACToRUseDB
PTX022	Caffeine	58-08-2	Chemical Industrial	industrial_manufacturing_ACToRUseDB
PTX121	Testosterone	58-22-0	Chemical Industrial	industrial_manufacturing_ACToRUseDB
PTX105	Methotrexate	59-05-2	Chemical Industrial	industrial_manufacturing_ACToRUseDB
PTX174	Propiconazole	60207-90-1	Chemical Industrial	industrial_manufacturing_ACToRUseDB
PTX096	Cyclophosphamide monohydrate	6055-19-2	Chemical Industrial	industrial_manufacturing_ACToRUseDB
PTX017	1-Methylimidazole	616-47-7	Chemical Industrial	industrial_manufacturing_ACToRUseDB
PTX187	Phenacetin	62-44-2	Chemical Industrial	industrial_manufacturing_ACToRUseDB
PTX152	Ethanol	64-17-5	Chemical Industrial	industrial_manufacturing_ACToRUseDB
PTX063	Tetracycline hydrochloride	64-75-5	Chemical Industrial	industrial_manufacturing_ACToRUseDB
PTX175	Ketoconazole	65277-42-1	Chemical Industrial	industrial_manufacturing_ACToRUseDB
PTX178	Penconazole	66246-88-6	Chemical Industrial	industrial_manufacturing_ACToRUseDB
PTX004	Dimethyl sulfoxide	67-68-5	Chemical Industrial	industrial_manufacturing_ACToRUseDB
PTX134	Prochloraz	67747-09-5	Chemical Industrial	industrial_manufacturing_ACToRUseDB
PTX065	N,N-Dimethylformamide	68-12-2	Chemical Industrial	industrial_manufacturing_ACToRUseDB
PTX200	Sulfadiazine	68-35-9	Chemical Industrial	industrial_manufacturing_ACToRUseDB
PTX085	Chlorpromazine hydrochloride	69-09-0	Chemical Industrial	industrial_manufacturing_ACToRUseDB
PTX194	Ampicillin	69-53-4	Chemical Industrial	industrial_manufacturing_ACToRUseDB
PTX016	2-Methylimidazole	693-98-1	Chemical Industrial	industrial_manufacturing_ACToRUseDB
PTX080	Hexachlorophene	70-30-4	Chemical Industrial	industrial_manufacturing_ACToRUseDB
PTX181	Sulfamethoxazole	723-46-6	Chemical Industrial	industrial_manufacturing_ACToRUseDB
PTX116	Sodium perchlorate	7601-89-0	Chemical Industrial	industrial_manufacturing_ACToRUseDB
PTX006	Sodium arsenite	7784-46-5	Chemical Industrial	industrial_manufacturing_ACToRUseDB
PTX007	Acrylamide	79-06-1	Chemical Industrial	industrial_manufacturing_ACToRUseDB
PTX013	Methacrylamide	79-39-0	Chemical Industrial	industrial_manufacturing_ACToRUseDB
PTX159	3,3',5,5'-Tetrabromobisphenol A	79-94-7	Chemical Industrial	industrial_manufacturing_ACToRUseDB
PTX203	6PPD	793-24-8	Chemical Industrial	industrial_manufacturing_ACToRUseDB
PTX136	Levonorgestrel	797-63-7	Chemical Industrial	industrial_manufacturing_ACToRUseDB
PTX040	Bisphenol A	80-05-7	Chemical Industrial	industrial_manufacturing_ACToRUseDB
PTX070	Rotenone	83-79-4	Chemical Industrial	industrial_manufacturing_ACToRUseDB
PTX232	Pentachlorophenol	87-86-5	Chemical Industrial	industrial_manufacturing_ACToRUseDB
PTX205	Terbutryn	886-50-0	Chemical Industrial	industrial_manufacturing_ACToRUseDB
PTX019	2-Ethyl-4-methyl-1H-imidazole	931-36-2	Chemical Industrial	industrial_manufacturing_ACToRUseDB
PTX226	2-(4-Chloro-2-methylphenoxy)acetic acid	94-74-6	Chemical Industrial	industrial_manufacturing_ACToRUseDB
PTX067	Cyproconazole	94361-06-5	Chemical Industrial	industrial_manufacturing_ACToRUseDB
PTX068	2-Aminophenol	95-55-6	Chemical Industrial	industrial_manufacturing_ACToRUseDB
PTX032	4,5-Dihydro-2-mercaptoimidazole	96-45-7	Chemical Industrial	industrial_manufacturing_ACToRUseDB
PTX092	Tetraethylthiuram disulfide	97-77-8	Chemical Industrial	industrial_manufacturing_ACToRUseDB
PTX112	Finasteride	98319-26-7	Chemical Industrial	industrial_manufacturing_ACToRUseDB
PTX158	Methylparaben	99-76-3	Chemical Industrial	industrial_manufacturing_ACToRUseDB
PTX045	2-Butoxyethanol	111-76-2	Inert	inert_ACToRUseDB
PTX133	Triphenyl phosphate	115-86-6	Inert	inert_ACToRUseDB
PTX138	Ethylparaben	120-47-8	Inert	inert_ACToRUseDB
PTX206	DEET	134-62-3	Inert	inert_ACToRUseDB
PTX223	Sulisobenzone	4065-45-6	Inert	inert_ACToRUseDB
PTX139	Lithium carbonate	554-13-2	Inert	inert_ACToRUseDB
PTX022	Caffeine	58-08-2	Inert	inert_ACToRUseDB
PTX152	Ethanol	64-17-5	Inert	inert_ACToRUseDB
PTX102	Colchicine	64-86-8	Inert	inert_ACToRUseDB
PTX004	Dimethyl sulfoxide	67-68-5	Inert	inert_ACToRUseDB
PTX158	Methylparaben	99-76-3	Inert	inert_ACToRUseDB
PTX045	2-Butoxyethanol	111-76-2	Other inhibitors	inhibitor
PTX152	Ethanol	64-17-5	Ink, Toner, and Colorant Products	ink colorant
PTX045	2-Butoxyethanol	111-76-2	Ink, Toner, and Colorant Products	ink colorant
PTX040	Bisphenol A	80-05-7	Ink, Toner, and Colorant Products	ink colorant
PTX152	Ethanol	64-17-5	Colour removers (for printing inks)	ink_remover
PTX045	2-Butoxyethanol	111-76-2	Colour removers (for printing inks)	ink_remover
PTX059	N,N-Dimethylacetamide	127-19-5	Fabric, Textile, and Leather Products not covered elsewhere	leather consumer_use
PTX152	Ethanol	64-17-5	Fibre, leather, rubber and polymerised materials preservativ	leather preservatives
PTX152	Ethanol	64-17-5	Cutting fluids	lubricant
PTX045	2-Butoxyethanol	111-76-2	Cutting fluids	lubricant
PTX133	Triphenyl phosphate	115-86-6	Cutting fluids	lubricant
PTX158	Methylparaben	99-76-3	Cutting fluids	lubricant
PTX045	2-Butoxyethanol	111-76-2	Cutting fluids	lubricant
PTX152	Ethanol	64-17-5	Cutting fluids (for metal treatment) (see also Lubricants)	lubricant
PTX033	Diphenylamine	122-39-4	Engine oils	lubricant
PTX133	Triphenyl phosphate	115-86-6	Gear oils	lubricant
PTX042	Carbendazim	10605-21-7	Lubricants	lubricant
PTX040	Bisphenol A	80-05-7	Lubricants	lubricant
PTX033	Diphenylamine	122-39-4	Lubricants and additives	lubricant
PTX040	Bisphenol A	80-05-7	Lubricants and additives	lubricant
PTX033	Diphenylamine	122-39-4	Lubricants, greases and fuel additives	lubricant
PTX152	Ethanol	64-17-5	Lubricants, greases and fuel additives	lubricant
PTX045	2-Butoxyethanol	111-76-2	Lubricants and Greases	lubricant
PTX139	Lithium carbonate	554-13-2	Lubricants and Greases	lubricant
PTX133	Triphenyl phosphate	115-86-6	Lubricants and Greases	lubricant
PTX040	Bisphenol A	80-05-7	Brake grease	lubricant automotive_care
PTX152	Ethanol	64-17-5	Deforming agents	manufacturing
PTX152	Ethanol	64-17-5	Concentrates for manufacturing cleaning/washing agents	manufacturing cleaning_washing
PTX059	N,N-Dimethylacetamide	127-19-5	Solvents	manufacturing drug solvent
PTX152	Ethanol	64-17-5	Solvents	manufacturing drug solvent
PTX004	Dimethyl sulfoxide	67-68-5	Solvents	manufacturing drug solvent
PTX065	N,N-Dimethylformamide	68-12-2	Solvents	manufacturing drug solvent
PTX045	2-Butoxyethanol	111-76-2	Tanning agents	manufacturing leather
PTX152	Ethanol	64-17-5	Tanning agents	manufacturing leather
PTX045	2-Butoxyethanol	111-76-2	Tanning agents and auxiliaries	manufacturing leather
PTX152	Ethanol	64-17-5	Leather impregnation agents	manufacturing leather impregnation
PTX007	Acrylamide	79-06-1	Raw materials for production of paper	manufacturing paper
PTX133	Triphenyl phosphate	115-86-6	Intermediates ( plastics manufacture )	manufacturing plastics
PTX040	Bisphenol A	80-05-7	Intermediates ( plastics manufacture )	manufacturing plastics
PTX017	1-Methylimidazole	616-47-7	Intermediates ( plastics manufacture )	manufacturing plastics
PTX152	Ethanol	64-17-5	Intermediates ( plastics manufacture )	manufacturing plastics
PTX152	Ethanol	64-17-5	Intermediates	manufacturing raw_material
PTX007	Acrylamide	79-06-1	Intermediates	manufacturing raw_material
PTX014	Imidazole	288-32-4	Intermediates	manufacturing raw_material
PTX016	2-Methylimidazole	693-98-1	Intermediates	manufacturing raw_material
PTX040	Bisphenol A	80-05-7	Intermediates	manufacturing raw_material
PTX133	Triphenyl phosphate	115-86-6	Intermediates	manufacturing raw_material
PTX139	Lithium carbonate	554-13-2	Intermediates	manufacturing raw_material
PTX017	1-Methylimidazole	616-47-7	Intermediates	manufacturing raw_material
PTX159	3,3',5,5'-Tetrabromobisphenol A	79-94-7	Intermediates	manufacturing raw_material
PTX152	Ethanol	64-17-5	Intermediates (Monomers)	manufacturing raw_material
PTX007	Acrylamide	79-06-1	Intermediates, raw material	manufacturing raw_material
PTX007	Acrylamide	79-06-1	Textile auxiliaries	manufacturing textile
PTX065	N,N-Dimethylformamide	68-12-2	Textile auxiliaries	manufacturing textile
PTX152	Ethanol	64-17-5	Textile auxiliaries	manufacturing textile
PTX045	2-Butoxyethanol	111-76-2	Cooling agents for metal processing	metals cooling_agent
PTX152	Ethanol	64-17-5	Cooling agents for metal processing	metals cooling_agent
PTX133	Triphenyl phosphate	115-86-6	Cooling agents for metal processing	metals cooling_agent
PTX152	Ethanol	64-17-5	Office products	office
PTX045	2-Butoxyethanol	111-76-2	Additives for paint and varnishes not mentioned elsewhere in	paint
PTX152	Ethanol	64-17-5	Additives for paint and varnishes not mentioned elsewhere in	paint
PTX040	Bisphenol A	80-05-7	Anticorrosive paints	paint
PTX007	Acrylamide	79-06-1	Covering lacquers	paint
PTX020	1H-Imidazole-1-propanamine	5036-48-6	Other paint, lacquers and varnishes	paint
PTX042	Carbendazim	10605-21-7	Other paints, aqueous	paint
PTX214	Diuron	330-54-1	Other paints, aqueous	paint
PTX065	N,N-Dimethylformamide	68-12-2	Paint, lacquers and varnishes	paint
PTX013	Methacrylamide	79-39-0	Paint, lacquers and varnishes	paint
PTX017	1-Methylimidazole	616-47-7	Paint, lacquers and varnishes	paint
PTX016	2-Methylimidazole	693-98-1	Paint, lacquers and varnishes	paint
PTX076	1H-Imidazole, 1-ethenyl-	1072-63-5	Paint, lacquers and varnishes	paint
PTX174	Propiconazole	60207-90-1	Paint, lacquers and varnishes	paint
PTX133	Triphenyl phosphate	115-86-6	Paint, lacquers and varnishes	paint
PTX205	Terbutryn	886-50-0	Paint, lacquers and varnishes	paint
PTX079	Tebuconazole	107534-96-3	Paint, lacquers and varnishes	paint
PTX212	Thiabendazole	148-79-8	Paint, lacquers and varnishes	paint
PTX158	Methylparaben	99-76-3	Paint, lacquers and varnishes	paint
PTX004	Dimethyl sulfoxide	67-68-5	Paint, lacquers and varnishes	paint
PTX045	2-Butoxyethanol	111-76-2	Paints and coatings	paint
PTX152	Ethanol	64-17-5	Paints and coatings	paint
PTX004	Dimethyl sulfoxide	67-68-5	Paints and coatings	paint
PTX040	Bisphenol A	80-05-7	Paints and coatings	paint
PTX152	Ethanol	64-17-5	Paints, laquers and varnishes	paint
PTX065	N,N-Dimethylformamide	68-12-2	Paints, laquers and varnishes	paint
PTX007	Acrylamide	79-06-1	Paints, laquers and varnishes	paint
PTX013	Methacrylamide	79-39-0	Paints, laquers and varnishes	paint
PTX040	Bisphenol A	80-05-7	Paints, laquers and varnishes	paint
PTX045	2-Butoxyethanol	111-76-2	Paints, laquers and varnishes	paint
PTX214	Diuron	330-54-1	Paints, laquers and varnishes	paint
PTX017	1-Methylimidazole	616-47-7	Paints, laquers and varnishes	paint
PTX016	2-Methylimidazole	693-98-1	Paints, laquers and varnishes	paint
PTX076	1H-Imidazole, 1-ethenyl-	1072-63-5	Paints, laquers and varnishes	paint
PTX020	1H-Imidazole-1-propanamine	5036-48-6	Paints, laquers and varnishes	paint
PTX042	Carbendazim	10605-21-7	Paints, laquers and varnishes	paint
PTX174	Propiconazole	60207-90-1	Paints, laquers and varnishes	paint
PTX133	Triphenyl phosphate	115-86-6	Paints, laquers and varnishes	paint
PTX205	Terbutryn	886-50-0	Paints, laquers and varnishes	paint
PTX079	Tebuconazole	107534-96-3	Paints, laquers and varnishes	paint
PTX158	Methylparaben	99-76-3	Paints, laquers and varnishes	paint
PTX138	Ethylparaben	120-47-8	Paints, laquers and varnishes	paint
PTX212	Thiabendazole	148-79-8	Paints, laquers and varnishes	paint
PTX059	N,N-Dimethylacetamide	127-19-5	Paints, laquers and varnishes	paint
PTX004	Dimethyl sulfoxide	67-68-5	Paints, laquers and varnishes	paint
PTX059	N,N-Dimethylacetamide	127-19-5	Paints and Coatings	paint
PTX152	Ethanol	64-17-5	Paints and Coatings	paint
PTX045	2-Butoxyethanol	111-76-2	Paints and Coatings	paint
PTX040	Bisphenol A	80-05-7	Paints and Coatings	paint
PTX004	Dimethyl sulfoxide	67-68-5	Paints and Coatings	paint
PTX152	Ethanol	64-17-5	Anti-fouling paints	paint antifouling
PTX040	Bisphenol A	80-05-7	Anti-fouling paints	paint antifouling
PTX045	2-Butoxyethanol	111-76-2	Anti-fouling paints	paint antifouling
PTX214	Diuron	330-54-1	Anti-fouling paints	paint antifouling
PTX133	Triphenyl phosphate	115-86-6	Anti-fouling paints	paint antifouling
PTX152	Ethanol	64-17-5	Fillers (for paints, textiles, plastics etc.)	paint filler
PTX045	2-Butoxyethanol	111-76-2	Fillers (for paints, textiles, plastics etc.)	paint filler
PTX152	Ethanol	64-17-5	Floor paints (see also Flooring materials)	paint flooring
PTX007	Acrylamide	79-06-1	Floor paints (see also Flooring materials)	paint flooring
PTX040	Bisphenol A	80-05-7	Floor paints (see also Flooring materials)	paint flooring
PTX045	2-Butoxyethanol	111-76-2	Floor paints (see also Flooring materials)	paint flooring
PTX152	Ethanol	64-17-5	Furniture lacquers	paint furniture
PTX045	2-Butoxyethanol	111-76-2	Furniture lacquers	paint furniture
PTX152	Ethanol	64-17-5	Hardeners for Paint- and lacquers	paint hardener
PTX040	Bisphenol A	80-05-7	Hardeners for Paint- and lacquers	paint hardener
PTX045	2-Butoxyethanol	111-76-2	Hardeners for Paint- and lacquers	paint hardener
PTX152	Ethanol	64-17-5	Impregnation agents (see also Pesticides; Paints)	paint pesticide impregnation
PTX007	Acrylamide	79-06-1	Impregnation agents (see also Pesticides; Paints)	paint pesticide impregnation
PTX045	2-Butoxyethanol	111-76-2	Impregnation agents (see also Pesticides; Paints)	paint pesticide impregnation
PTX042	Carbendazim	10605-21-7	Impregnation agents (see also Pesticides; Paints)	paint pesticide impregnation
PTX174	Propiconazole	60207-90-1	Impregnation agents (see also Pesticides; Paints)	paint pesticide impregnation
PTX079	Tebuconazole	107534-96-3	Impregnation agents (see also Pesticides; Paints)	paint pesticide impregnation
PTX065	N,N-Dimethylformamide	68-12-2	Impregnation agents (see also Pesticides; Paints)	paint pesticide impregnation
PTX016	2-Methylimidazole	693-98-1	Paint and varnish Powder based Decorative/protection Industr	paint powder
PTX152	Ethanol	64-17-5	Paint and varnish Volatile organic thinner Active biological	paint volatile_organic
PTX045	2-Butoxyethanol	111-76-2	Paint and varnish Volatile organic thinner Active corrosion	paint volatile_organic
PTX214	Diuron	330-54-1	Paint and varnish Volatile organic thinner Active corrosion	paint volatile_organic
PTX133	Triphenyl phosphate	115-86-6	Paint and varnish Volatile organic thinner Active corrosion	paint volatile_organic
PTX205	Terbutryn	886-50-0	Paint and varnish Volatile organic thinner Decorative/protec	paint volatile_organic
PTX042	Carbendazim	10605-21-7	Paint and varnish Volatile organic thinner Decorative/protec	paint volatile_organic
PTX174	Propiconazole	60207-90-1	Paint and varnish Volatile organic thinner Decorative/protec	paint volatile_organic
PTX079	Tebuconazole	107534-96-3	Paint and varnish Volatile organic thinner Decorative/protec	paint volatile_organic
PTX040	Bisphenol A	80-05-7	Paint and varnish Volatile organic thinner Decorative/protec	paint volatile_organic
PTX017	1-Methylimidazole	616-47-7	Paint and varnish Volatile organic thinner Decorative/protec	paint volatile_organic
PTX045	2-Butoxyethanol	111-76-2	Paint and varnish Water based Active corrosion inhibitor Bot	paint water_based
PTX152	Ethanol	64-17-5	Paint and varnish Water based Decorative/protection Bottom p	paint water_based
PTX158	Methylparaben	99-76-3	Paint and varnish Water based Decorative/protection Bottom p	paint water_based
PTX042	Carbendazim	10605-21-7	Paint and varnish Water based Decorative/protection Exterior	paint water_based
PTX214	Diuron	330-54-1	Paint and varnish Water based Decorative/protection Exterior	paint water_based
PTX205	Terbutryn	886-50-0	Paint and varnish Water based Decorative/protection Exterior	paint water_based
PTX007	Acrylamide	79-06-1	Paint and varnish Water based Decorative/protection Exterior	paint water_based
PTX174	Propiconazole	60207-90-1	Paint and varnish Water based Decorative/protection Exterior	paint water_based
PTX013	Methacrylamide	79-39-0	Paint and varnish Water based Decorative/protection Industri	paint water_based
PTX152	Ethanol	64-17-5	Wood staining agents	paint wood
PTX013	Methacrylamide	79-39-0	Paper products	paper
PTX152	Ethanol	64-17-5	Paper Products	paper
PTX040	Bisphenol A	80-05-7	Paper, paper additives	paper
PTX152	Ethanol	64-17-5	Paper, paper additives	paper
PTX007	Acrylamide	79-06-1	Paper, paper additives	paper
PTX045	2-Butoxyethanol	111-76-2	Paper, paper additives	paper
PTX152	Ethanol	64-17-5	Personal Care Products	personal_care
PTX045	2-Butoxyethanol	111-76-2	Personal Care Products	personal_care
PTX072	Acetaminophen	103-90-2	Personal Care Products	personal_care
PTX199	Ibuprofen	15687-27-1	Personal Care Products	personal_care
PTX068	2-Aminophenol	95-55-6	Cosmetics	personal_care cosmetics
PTX152	Ethanol	64-17-5	Cosmetics	personal_care cosmetics
PTX158	Methylparaben	99-76-3	Cosmetics	personal_care cosmetics
PTX138	Ethylparaben	120-47-8	Cosmetics	personal_care cosmetics
PTX223	Sulisobenzone	4065-45-6	Cosmetics	personal_care cosmetics
PTX206	DEET	134-62-3	Cosmetics	personal_care cosmetics
PTX158	Methylparaben	99-76-3	Cosmetics	personal_care cosmetics
PTX152	Ethanol	64-17-5	Cosmetics	personal_care cosmetics
PTX009	N,N'-Methylenebisacrylamide	110-26-9	Cosmetics	personal_care cosmetics
PTX138	Ethylparaben	120-47-8	Cosmetics	personal_care cosmetics
PTX045	2-Butoxyethanol	111-76-2	Cosmetics: Personal Care Products	personal_care cosmetics
PTX030	Pregnenolone	145-13-1	Cosmetics: Personal Care Products	personal_care cosmetics
PTX212	Thiabendazole	148-79-8	Cosmetics: Personal Care Products	personal_care cosmetics
PTX077	Trichlorfon	52-68-6	Cosmetics: Personal Care Products	personal_care cosmetics
PTX120	Estrone	53-16-7	Cosmetics: Personal Care Products	personal_care cosmetics
PTX107	17alpha-Ethinylestradiol	57-63-6	Cosmetics: Personal Care Products	personal_care cosmetics
PTX109	Progesterone	57-83-0	Cosmetics: Personal Care Products	personal_care cosmetics
PTX066	N,N'-Bis(2-hydroxyethyl)-2-nitro-p-phenylenediamine	84041-77-0	Cosmetics: Personal Care Products	personal_care cosmetics
PTX064	2,5-Diaminotoluene sulfate	615-50-9	Cosmetics	personal_care cosmetics
PTX223	Sulisobenzone	4065-45-6	Cosmetics: Children	personal_care cosmetics child_use detected
PTX152	Ethanol	64-17-5	Cosmetics: Children	personal_care cosmetics child_use detected
PTX138	Ethylparaben	120-47-8	Cosmetics: Skin Products: Tanning Creams	personal_care cosmetics cream colorant detected
PTX158	Methylparaben	99-76-3	Cosmetics: Skin Products: Tanning Creams	personal_care cosmetics cream colorant detected
PTX152	Ethanol	64-17-5	Deodorants	personal_care cosmetics deodorant
PTX152	Ethanol	64-17-5	Cosmetics	personal_care cosmetics detected
PTX158	Methylparaben	99-76-3	Cosmetics	personal_care cosmetics detected
PTX152	Ethanol	64-17-5	Personal Care Products: Fragrances	personal_care cosmetics fragrance
PTX059	N,N-Dimethylacetamide	127-19-5	Personal Care Products: Fragrances	personal_care cosmetics fragrance
PTX045	2-Butoxyethanol	111-76-2	Personal Care Products: Fragrances	personal_care cosmetics fragrance
PTX152	Ethanol	64-17-5	Hair care products (see also Cosmetics)	personal_care cosmetics hair
PTX158	Methylparaben	99-76-3	Hair care products (see also Cosmetics)	personal_care cosmetics hair
PTX138	Ethylparaben	120-47-8	Hair care products (see also Cosmetics)	personal_care cosmetics hair
PTX138	Ethylparaben	120-47-8	Cosmetics: Hair Products	personal_care cosmetics hair detected
PTX223	Sulisobenzone	4065-45-6	Cosmetics: Hair Products	personal_care cosmetics hair detected
PTX152	Ethanol	64-17-5	Cosmetics: Hair Products	personal_care cosmetics hair detected
PTX158	Methylparaben	99-76-3	Cosmetics: Hair Products	personal_care cosmetics hair detected
PTX068	2-Aminophenol	95-55-6	Cosmetics: Hair Products: Dyes	personal_care cosmetics hair_dye
PTX057	HC Yellow no. 13	10442-83-8	Cosmetics: Hair Products: Dyes	personal_care cosmetics hair_dye
PTX064	2,5-Diaminotoluene sulfate	615-50-9	Cosmetics: Hair Products: Dyes	personal_care cosmetics hair_dye
PTX066	N,N'-Bis(2-hydroxyethyl)-2-nitro-p-phenylenediamine	84041-77-0	Cosmetics: Hair Products: Dyes	personal_care cosmetics hair_dye
PTX152	Ethanol	64-17-5	Colouring agents (see also Hair-dyes; Printing inks)	personal_care cosmetics hair_dye colorant
PTX045	2-Butoxyethanol	111-76-2	Colouring agents (see also Hair-dyes; Printing inks)	personal_care cosmetics hair_dye colorant
PTX045	2-Butoxyethanol	111-76-2	Moisturizers	personal_care cosmetics lotion
PTX152	Ethanol	64-17-5	Moisturizers	personal_care cosmetics lotion
PTX158	Methylparaben	99-76-3	Moisturizers	personal_care cosmetics lotion
PTX138	Ethylparaben	120-47-8	Cosmetics: Moisturizers	personal_care cosmetics lotion detected
PTX152	Ethanol	64-17-5	Cosmetics: Moisturizers	personal_care cosmetics lotion detected
PTX158	Methylparaben	99-76-3	Cosmetics: Moisturizers	personal_care cosmetics lotion detected
PTX138	Ethylparaben	120-47-8	Cosmetics: Preservatives	personal_care cosmetics preservatives
PTX158	Methylparaben	99-76-3	Cosmetics: Preservatives	personal_care cosmetics preservatives
PTX224	1,3-Diphenylguanidine	102-06-7	Cosmetics	personal_care cosmetics prohibited_ASEAN
PTX042	Carbendazim	10605-21-7	Cosmetics	personal_care cosmetics prohibited_ASEAN
PTX079	Tebuconazole	107534-96-3	Cosmetics	personal_care cosmetics prohibited_ASEAN
PTX033	Diphenylamine	122-39-4	Cosmetics	personal_care cosmetics prohibited_ASEAN
PTX059	N,N-Dimethylacetamide	127-19-5	Cosmetics	personal_care cosmetics prohibited_ASEAN
PTX168	Epoxiconazole	133855-98-8	Cosmetics	personal_care cosmetics prohibited_ASEAN
PTX095	Lidocaine	137-58-6	Cosmetics	personal_care cosmetics prohibited_ASEAN
PTX172	1H-1,2,4-Triazole	288-88-0	Cosmetics	personal_care cosmetics prohibited_ASEAN
PTX083	Retinoic acid	302-79-4	Cosmetics	personal_care cosmetics prohibited_ASEAN
PTX214	Diuron	330-54-1	Cosmetics	personal_care cosmetics prohibited_ASEAN
PTX122	Linuron	330-55-2	Cosmetics	personal_care cosmetics prohibited_ASEAN
PTX180	Triamterene	396-01-0	Cosmetics	personal_care cosmetics prohibited_ASEAN
PTX117	Vinclozolin	50471-44-8	Cosmetics	personal_care cosmetics prohibited_ASEAN
PTX104	5-Fluorouracil	51-21-8	Cosmetics	personal_care cosmetics prohibited_ASEAN
PTX110	Spironolactone	52-01-7	Cosmetics	personal_care cosmetics prohibited_ASEAN
PTX084	Haloperidol	52-86-8	Cosmetics	personal_care cosmetics prohibited_ASEAN
PTX036	(-)-Nicotine	54-11-5	Cosmetics	personal_care cosmetics prohibited_ASEAN
PTX128	Metyrapone	54-36-4	Cosmetics	personal_care cosmetics prohibited_ASEAN
PTX105	Methotrexate	59-05-2	Cosmetics	personal_care cosmetics prohibited_ASEAN
PTX098	Methimazole	60-56-0	Cosmetics	personal_care cosmetics prohibited_ASEAN
PTX102	Colchicine	64-86-8	Cosmetics	personal_care cosmetics prohibited_ASEAN
PTX004	Dimethyl sulfoxide	67-68-5	Cosmetics	personal_care cosmetics prohibited_ASEAN
PTX065	N,N-Dimethylformamide	68-12-2	Cosmetics	personal_care cosmetics prohibited_ASEAN
PTX080	Hexachlorophene	70-30-4	Cosmetics	personal_care cosmetics prohibited_ASEAN
PTX007	Acrylamide	79-06-1	Cosmetics	personal_care cosmetics prohibited_ASEAN
PTX040	Bisphenol A	80-05-7	Cosmetics	personal_care cosmetics prohibited_ASEAN
PTX232	Pentachlorophenol	87-86-5	Cosmetics	personal_care cosmetics prohibited_ASEAN
PTX230	Myclobutanil	88671-89-0	Cosmetics	personal_care cosmetics prohibited_ASEAN
PTX032	4,5-Dihydro-2-mercaptoimidazole	96-45-7	Cosmetics	personal_care cosmetics prohibited_ASEAN
PTX092	Tetraethylthiuram disulfide	97-77-8	Cosmetics	personal_care cosmetics prohibited_ASEAN
PTX045	2-Butoxyethanol	111-76-2	Cosmetics	personal_care cosmetics restricted_ASEAN
PTX045	2-Butoxyethanol	111-76-2	Cosmetics: Restricted	personal_care cosmetics restricted_Europe
PTX064	2,5-Diaminotoluene sulfate	615-50-9	Cosmetics: Restricted	personal_care cosmetics restricted_Europe
PTX068	2-Aminophenol	95-55-6	Cosmetics: Restricted	personal_care cosmetics restricted_UK
PTX138	Ethylparaben	120-47-8	Personal Care Products: Shampoos	personal_care cosmetics shampoo detected
PTX175	Ketoconazole	65277-42-1	Personal Care Products: Shampoos	personal_care cosmetics shampoo detected
PTX158	Methylparaben	99-76-3	Personal Care Products: Shampoos	personal_care cosmetics shampoo detected
PTX158	Methylparaben	99-76-3	Hair schampoo	personal_care cosmetics shampoo hair
PTX152	Ethanol	64-17-5	Hair shampoo	personal_care cosmetics shampoo hair
PTX138	Ethylparaben	120-47-8	Hair shampoo	personal_care cosmetics shampoo hair
PTX138	Ethylparaben	120-47-8	Personal Care Products: Soaps	personal_care cosmetics soap detected
PTX158	Methylparaben	99-76-3	Personal Care Products: Soaps	personal_care cosmetics soap detected
PTX152	Ethanol	64-17-5	Dental Products	personal_care dental
PTX158	Methylparaben	99-76-3	Dental Products	personal_care dental
PTX152	Ethanol	64-17-5	Dental products	personal_care dental
PTX022	Caffeine	58-08-2	Personal Care Products: Natural Health Products	personal_care health
PTX138	Ethylparaben	120-47-8	Personal Care Products	personal_care sexual_wellness gel detected
PTX095	Lidocaine	137-58-6	Personal Care Products	personal_care sexual_wellness gel detected
PTX158	Methylparaben	99-76-3	Personal Care Products	personal_care sexual_wellness gel detected
PTX152	Ethanol	64-17-5	Personal Care Products	personal_care sexual_wellness liquid detected
PTX040	Bisphenol A	80-05-7	Personal Care Products	personal_care sexual_wellness toys detected
PTX158	Methylparaben	99-76-3	Skin protection materials	personal_care skin
PTX152	Ethanol	64-17-5	Skin cleaners (Soap, shower gel, hand cleansing cream)	personal_care soap
PTX158	Methylparaben	99-76-3	Skin cleaners (Soap, shower gel, hand cleansing cream)	personal_care soap
PTX138	Ethylparaben	120-47-8	Skin cleaners (Soap, shower gel, hand cleansing cream)	personal_care soap
PTX223	Sulisobenzone	4065-45-6	Cosmetics: UV Filters	personal_care sunscreen
PTX138	Ethylparaben	120-47-8	Personal Care Products: Sunscreens	personal_care sunscreen detected
PTX152	Ethanol	64-17-5	Personal Care Products: Sunscreens	personal_care sunscreen detected
PTX158	Methylparaben	99-76-3	Personal Care Products: Sunscreens	personal_care sunscreen detected
PTX152	Ethanol	64-17-5	Skin cleaners (Rinse creams, rinse fluids, skin tonics)	personal_care wash
PTX158	Methylparaben	99-76-3	Skin cleaning agents (soap)	personal_care wash
PTX138	Ethylparaben	120-47-8	Skin cleaning agents (soap)	personal_care wash
PTX045	2-Butoxyethanol	111-76-2	Personal Care Product	personal_care_ACToRUseDB
PTX138	Ethylparaben	120-47-8	Personal Care Product	personal_care_ACToRUseDB
PTX095	Lidocaine	137-58-6	Personal Care Product	personal_care_ACToRUseDB
PTX030	Pregnenolone	145-13-1	Personal Care Product	personal_care_ACToRUseDB
PTX212	Thiabendazole	148-79-8	Personal Care Product	personal_care_ACToRUseDB
PTX060	Atrazine	1912-24-9	Personal Care Product	personal_care_ACToRUseDB
PTX021	Propofol	2078-54-8	Personal Care Product	personal_care_ACToRUseDB
PTX223	Sulisobenzone	4065-45-6	Personal Care Product	personal_care_ACToRUseDB
PTX077	Trichlorfon	52-68-6	Personal Care Product	personal_care_ACToRUseDB
PTX120	Estrone	53-16-7	Personal Care Product	personal_care_ACToRUseDB
PTX107	17alpha-Ethinylestradiol	57-63-6	Personal Care Product	personal_care_ACToRUseDB
PTX109	Progesterone	57-83-0	Personal Care Product	personal_care_ACToRUseDB
PTX064	2,5-Diaminotoluene sulfate	615-50-9	Personal Care Product	personal_care_ACToRUseDB
PTX152	Ethanol	64-17-5	Personal Care Product	personal_care_ACToRUseDB
PTX175	Ketoconazole	65277-42-1	Personal Care Product	personal_care_ACToRUseDB
PTX040	Bisphenol A	80-05-7	Personal Care Product	personal_care_ACToRUseDB
PTX066	N,N'-Bis(2-hydroxyethyl)-2-nitro-p-phenylenediamine	84041-77-0	Personal Care Product	personal_care_ACToRUseDB
PTX232	Pentachlorophenol	87-86-5	Personal Care Product	personal_care_ACToRUseDB
PTX225	2,4-Dichlorophenoxyacetic acid	94-75-7	Personal Care Product	personal_care_ACToRUseDB
PTX068	2-Aminophenol	95-55-6	Personal Care Product	personal_care_ACToRUseDB
PTX158	Methylparaben	99-76-3	Personal Care Product	personal_care_ACToRUseDB
PTX152	Ethanol	64-17-5	Plant protection - agricultural pesticides	pesticide
PTX226	2-(4-Chloro-2-methylphenoxy)acetic acid	94-74-6	Plant protection - agricultural pesticides	pesticide
PTX026	Chlorpyrifos	2921-88-2	Plant protection - agricultural pesticides	pesticide
PTX208	Clopyralid	1702-17-6	Plant protection - agricultural pesticides	pesticide
PTX209	Ethofumesate	26225-79-6	Plant protection - agricultural pesticides	pesticide
PTX061	Imazalil	35554-44-0	Plant protection - agricultural pesticides	pesticide
PTX174	Propiconazole	60207-90-1	Plant protection - agricultural pesticides	pesticide
PTX090	Azoxystrobin	131860-33-8	Plant protection - agricultural pesticides	pesticide
PTX168	Epoxiconazole	133855-98-8	Plant protection - agricultural pesticides	pesticide
PTX079	Tebuconazole	107534-96-3	Plant protection - agricultural pesticides	pesticide
PTX221	Cyprodinil	121552-61-2	Plant protection - agricultural pesticides	pesticide
PTX206	DEET	134-62-3	Pesticides	pesticide
PTX045	2-Butoxyethanol	111-76-2	Pesticides	pesticide
PTX169	Prothioconazole	178928-70-6	Pesticides	pesticide
PTX158	Methylparaben	99-76-3	Pesticides	pesticide
PTX001	Cadmium chloride	10108-64-2	Pesticides	pesticide
PTX013	Methacrylamide	79-39-0	Pesticides	pesticide
PTX127	Hydrocortisone	50-23-7	Pesticides	pesticide
PTX093	Mebendazole	31431-39-7	Pesticides	pesticide
PTX065	N,N-Dimethylformamide	68-12-2	Pesticides	pesticide
PTX063	Tetracycline hydrochloride	64-75-5	Pesticides	pesticide
PTX072	Acetaminophen	103-90-2	Pesticides	pesticide
PTX085	Chlorpromazine hydrochloride	69-09-0	Pesticides	pesticide
PTX004	Dimethyl sulfoxide	67-68-5	Pesticides	pesticide
PTX043	Tributyltin chloride	1461-22-9	Pesticides	pesticide
PTX138	Ethylparaben	120-47-8	Pesticides	pesticide
PTX098	Methimazole	60-56-0	Pesticides	pesticide
PTX206	DEET	134-62-3	Pesticides	pesticide
PTX158	Methylparaben	99-76-3	Pesticides	pesticide
PTX065	N,N-Dimethylformamide	68-12-2	Pesticides	pesticide
PTX045	2-Butoxyethanol	111-76-2	Pesticides	pesticide
PTX214	Diuron	330-54-1	Pesticides	pesticide
PTX004	Dimethyl sulfoxide	67-68-5	Pesticides	pesticide
PTX042	Carbendazim	10605-21-7	Pesticides (Poisons, agricultural pesticides) (see also Disi	pesticide
PTX152	Ethanol	64-17-5	Pesticides, agricultural	pesticide
PTX226	2-(4-Chloro-2-methylphenoxy)acetic acid	94-74-6	Pesticides, agricultural	pesticide
PTX206	DEET	134-62-3	Pesticides, agricultural	pesticide
PTX214	Diuron	330-54-1	Pesticides, agricultural	pesticide
PTX208	Clopyralid	1702-17-6	Pesticides, agricultural	pesticide
PTX026	Chlorpyrifos	2921-88-2	Pesticides, agricultural	pesticide
PTX042	Carbendazim	10605-21-7	Pesticides, agricultural	pesticide
PTX174	Propiconazole	60207-90-1	Pesticides, agricultural	pesticide
PTX209	Ethofumesate	26225-79-6	Pesticides, agricultural	pesticide
PTX061	Imazalil	35554-44-0	Pesticides, agricultural	pesticide
PTX158	Methylparaben	99-76-3	Pesticides, agricultural	pesticide
PTX036	(-)-Nicotine	54-11-5	Pesticides, agricultural	pesticide
PTX065	N,N-Dimethylformamide	68-12-2	Pesticides, agricultural	pesticide
PTX070	Rotenone	83-79-4	Pesticides, agricultural	pesticide
PTX045	2-Butoxyethanol	111-76-2	Pesticides, agricultural	pesticide
PTX122	Linuron	330-55-2	Pesticides, agricultural	pesticide
PTX205	Terbutryn	886-50-0	Pesticides, agricultural	pesticide
PTX025	Triadimenol	55219-65-3	Pesticides, agricultural	pesticide
PTX178	Penconazole	66246-88-6	Pesticides, agricultural	pesticide
PTX134	Prochloraz	67747-09-5	Pesticides, agricultural	pesticide
PTX088	Fipronil	120068-37-3	Pesticides, agricultural	pesticide
PTX221	Cyprodinil	121552-61-2	Pesticides, agricultural	pesticide
PTX087	Imidacloprid	138261-41-3	Pesticides, agricultural	pesticide
PTX089	Thiamethoxam	153719-23-4	Pesticides, agricultural	pesticide
PTX231	Fenhexamid	126833-17-8	Pesticides, agricultural	pesticide
PTX090	Azoxystrobin	131860-33-8	Pesticides, agricultural	pesticide
PTX168	Epoxiconazole	133855-98-8	Pesticides, agricultural	pesticide
PTX044	Picoxystrobin	117428-22-5	Pesticides, agricultural	pesticide
PTX169	Prothioconazole	178928-70-6	Pesticides, agricultural	pesticide
PTX079	Tebuconazole	107534-96-3	Pesticides, agricultural	pesticide
PTX067	Cyproconazole	94361-06-5	Pesticides, agricultural	pesticide
PTX042	Carbendazim	10605-21-7	Agricultural Chemicals	pesticide active_ingredient
PTX113	Fenitrothion	122-14-5	Agricultural Chemicals	pesticide active_ingredient
PTX033	Diphenylamine	122-39-4	Agricultural Chemicals	pesticide active_ingredient
PTX168	Epoxiconazole	133855-98-8	Agricultural Chemicals	pesticide active_ingredient
PTX206	DEET	134-62-3	Agricultural Chemicals	pesticide active_ingredient
PTX095	Lidocaine	137-58-6	Agricultural Chemicals	pesticide active_ingredient
PTX021	Propofol	2078-54-8	Agricultural Chemicals	pesticide active_ingredient
PTX209	Ethofumesate	26225-79-6	Agricultural Chemicals	pesticide active_ingredient
PTX093	Mebendazole	31431-39-7	Agricultural Chemicals	pesticide active_ingredient
PTX061	Imazalil	35554-44-0	Agricultural Chemicals	pesticide active_ingredient
PTX031	Dexamethasone	50-02-2	Agricultural Chemicals	pesticide active_ingredient
PTX127	Hydrocortisone	50-23-7	Agricultural Chemicals	pesticide active_ingredient
PTX114	Estriol	50-27-1	Agricultural Chemicals	pesticide active_ingredient
PTX197	Furosemide	54-31-9	Agricultural Chemicals	pesticide active_ingredient
PTX025	Triadimenol	55219-65-3	Agricultural Chemicals	pesticide active_ingredient
PTX078	5,5-Diphenylhydantoin	57-41-0	Agricultural Chemicals	pesticide active_ingredient
PTX107	17alpha-Ethinylestradiol	57-63-6	Agricultural Chemicals	pesticide active_ingredient
PTX022	Caffeine	58-08-2	Agricultural Chemicals	pesticide active_ingredient
PTX111	17-Methyltestosterone	58-18-4	Agricultural Chemicals	pesticide active_ingredient
PTX062	Cyclosporin A	59865-13-3	Agricultural Chemicals	pesticide active_ingredient
PTX063	Tetracycline hydrochloride	64-75-5	Agricultural Chemicals	pesticide active_ingredient
PTX178	Penconazole	66246-88-6	Agricultural Chemicals	pesticide active_ingredient
PTX004	Dimethyl sulfoxide	67-68-5	Agricultural Chemicals	pesticide active_ingredient
PTX134	Prochloraz	67747-09-5	Agricultural Chemicals	pesticide active_ingredient
PTX200	Sulfadiazine	68-35-9	Agricultural Chemicals	pesticide active_ingredient
PTX179	Omeprazole	73590-58-6	Agricultural Chemicals	pesticide active_ingredient
PTX205	Terbutryn	886-50-0	Agricultural Chemicals	pesticide active_ingredient
PTX067	Cyproconazole	94361-06-5	Agricultural Chemicals	pesticide active_ingredient
PTX117	Vinclozolin	50471-44-8	Pesticides: Active Ingredients	pesticide active_ingredient
PTX217	Flonicamid	158062-67-0	Pesticides: Active Ingredients	pesticide active_ingredient
PTX002	Ethoprop	13194-48-4	Pesticides: Active Ingredients	pesticide active_ingredient
PTX070	Rotenone	83-79-4	Pesticides: Active Ingredients	pesticide active_ingredient
PTX072	Acetaminophen	103-90-2	Pesticides: Active Ingredients	pesticide active_ingredient
PTX258	Acetochlor	34256-82-1	Pesticides: Active Ingredients	pesticide active_ingredient
PTX036	(-)-Nicotine	54-11-5	Pesticides: Active Ingredients	pesticide active_ingredient
PTX152	Ethanol	64-17-5	Pesticides: Active Ingredients	pesticide active_ingredient
PTX232	Pentachlorophenol	87-86-5	Pesticides: Active Ingredients	pesticide active_ingredient
PTX080	Hexachlorophene	70-30-4	Pesticides: Active Ingredients	pesticide active_ingredient
PTX152	Ethanol	64-17-5	Pesticides: Inert Ingredients	pesticide animal inert_ingredient
PTX158	Methylparaben	99-76-3	Pesticides: Inert Ingredients	pesticide animal inert_ingredient
PTX033	Diphenylamine	122-39-4	Pesticides: Antimicrobial Agents	pesticide antimicrobial
PTX152	Ethanol	64-17-5	Pesticides: Antimicrobial Agents	pesticide antimicrobial
PTX232	Pentachlorophenol	87-86-5	Pesticides: Antimicrobial Agents	pesticide antimicrobial
PTX042	Carbendazim	10605-21-7	Pesticides: Antimicrobial Agents	pesticide antimicrobial active_ingredient
PTX079	Tebuconazole	107534-96-3	Pesticides: Antimicrobial Agents	pesticide antimicrobial active_ingredient
PTX087	Imidacloprid	138261-41-3	Pesticides: Antimicrobial Agents	pesticide antimicrobial active_ingredient
PTX212	Thiabendazole	148-79-8	Pesticides: Antimicrobial Agents	pesticide antimicrobial active_ingredient
PTX089	Thiamethoxam	153719-23-4	Pesticides: Antimicrobial Agents	pesticide antimicrobial active_ingredient
PTX026	Chlorpyrifos	2921-88-2	Pesticides: Antimicrobial Agents	pesticide antimicrobial active_ingredient
PTX214	Diuron	330-54-1	Pesticides: Antimicrobial Agents	pesticide antimicrobial active_ingredient
PTX036	(-)-Nicotine	54-11-5	Pesticides: Antimicrobial Agents	pesticide antimicrobial active_ingredient
PTX174	Propiconazole	60207-90-1	Pesticides: Antimicrobial Agents	pesticide antimicrobial active_ingredient
PTX070	Rotenone	83-79-4	Pesticides: Antimicrobial Agents	pesticide antimicrobial active_ingredient
PTX067	Cyproconazole	94361-06-5	Pesticides: Antimicrobial Agents	pesticide antimicrobial active_ingredient
PTX042	Carbendazim	10605-21-7	Bactericides, bacteriostates	pesticide bactericide
PTX152	Ethanol	64-17-5	Bactericides, bacteriostates	pesticide bactericide
PTX079	Tebuconazole	107534-96-3	Pesticides: Biocides	pesticide biocide
PTX088	Fipronil	120068-37-3	Pesticides: Biocides	pesticide biocide
PTX206	DEET	134-62-3	Pesticides: Biocides	pesticide biocide
PTX087	Imidacloprid	138261-41-3	Pesticides: Biocides	pesticide biocide
PTX212	Thiabendazole	148-79-8	Pesticides: Biocides	pesticide biocide
PTX089	Thiamethoxam	153719-23-4	Pesticides: Biocides	pesticide biocide
PTX174	Propiconazole	60207-90-1	Pesticides: Biocides	pesticide biocide
PTX042	Carbendazim	10605-21-7	Pesticides: Biocides	pesticide biocide active_ingredient
PTX045	2-Butoxyethanol	111-76-2	Pesticides: Biocides	pesticide biocide active_ingredient
PTX138	Ethylparaben	120-47-8	Pesticides: Biocides	pesticide biocide active_ingredient
PTX113	Fenitrothion	122-14-5	Pesticides: Biocides	pesticide biocide active_ingredient
PTX026	Chlorpyrifos	2921-88-2	Pesticides: Biocides	pesticide biocide active_ingredient
PTX214	Diuron	330-54-1	Pesticides: Biocides	pesticide biocide active_ingredient
PTX061	Imazalil	35554-44-0	Pesticides: Biocides	pesticide biocide active_ingredient
PTX077	Trichlorfon	52-68-6	Pesticides: Biocides	pesticide biocide active_ingredient
PTX107	17alpha-Ethinylestradiol	57-63-6	Pesticides: Biocides	pesticide biocide active_ingredient
PTX022	Caffeine	58-08-2	Pesticides: Biocides	pesticide biocide active_ingredient
PTX152	Ethanol	64-17-5	Pesticides: Biocides	pesticide biocide active_ingredient
PTX134	Prochloraz	67747-09-5	Pesticides: Biocides	pesticide biocide active_ingredient
PTX080	Hexachlorophene	70-30-4	Pesticides: Biocides	pesticide biocide active_ingredient
PTX136	Levonorgestrel	797-63-7	Pesticides: Biocides	pesticide biocide active_ingredient
PTX070	Rotenone	83-79-4	Pesticides: Biocides	pesticide biocide active_ingredient
PTX232	Pentachlorophenol	87-86-5	Pesticides: Biocides	pesticide biocide active_ingredient
PTX205	Terbutryn	886-50-0	Pesticides: Biocides	pesticide biocide active_ingredient
PTX067	Cyproconazole	94361-06-5	Pesticides: Biocides	pesticide biocide active_ingredient
PTX158	Methylparaben	99-76-3	Pesticides: Biocides	pesticide biocide active_ingredient
PTX152	Ethanol	64-17-5	Biocides - pesticides for non agricultural uses	pesticide biocide non_agricultural
PTX206	DEET	134-62-3	Biocides - pesticides for non agricultural uses	pesticide biocide non_agricultural
PTX079	Tebuconazole	107534-96-3	Biocides - pesticides for non agricultural uses	pesticide biocide non_agricultural
PTX045	2-Butoxyethanol	111-76-2	Biocides - pesticides for non agricultural uses	pesticide biocide non_agricultural
PTX133	Triphenyl phosphate	115-86-6	Biocides - pesticides for non agricultural uses	pesticide biocide non_agricultural
PTX214	Diuron	330-54-1	Biocides - pesticides for non agricultural uses	pesticide biocide non_agricultural
PTX205	Terbutryn	886-50-0	Biocides - pesticides for non agricultural uses	pesticide biocide non_agricultural
PTX042	Carbendazim	10605-21-7	Biocides - pesticides for non agricultural uses	pesticide biocide non_agricultural
PTX174	Propiconazole	60207-90-1	Biocides - pesticides for non agricultural uses	pesticide biocide non_agricultural
PTX040	Bisphenol A	80-05-7	Biocides - pesticides for non agricultural uses	pesticide biocide non_agricultural
PTX032	4,5-Dihydro-2-mercaptoimidazole	96-45-7	Biocides - pesticides for non agricultural uses	pesticide biocide non_agricultural
PTX158	Methylparaben	99-76-3	Biocides - pesticides for non agricultural uses	pesticide biocide non_agricultural
PTX026	Chlorpyrifos	2921-88-2	Pesticides: Home and Garden Products	pesticide consumer_use
PTX225	2,4-Dichlorophenoxyacetic acid	94-75-7	Pesticides: Home and Garden Products	pesticide consumer_use
PTX042	Carbendazim	10605-21-7	Pesticides: Food Use Ingredients	pesticide food_additive
PTX079	Tebuconazole	107534-96-3	Pesticides: Food Use Ingredients	pesticide food_additive
PTX045	2-Butoxyethanol	111-76-2	Pesticides: Food Use Ingredients	pesticide food_additive
PTX165	4-(4-Chlorophenyl)-2-phenyl-2-(1H-1,2,4-triazol-1-ylmethyl)butyronitrile	114369-43-6	Pesticides: Food Use Ingredients	pesticide food_additive
PTX167	Difenoconazole	119446-68-3	Pesticides: Food Use Ingredients	pesticide food_additive
PTX088	Fipronil	120068-37-3	Pesticides: Food Use Ingredients	pesticide food_additive
PTX221	Cyprodinil	121552-61-2	Pesticides: Food Use Ingredients	pesticide food_additive
PTX113	Fenitrothion	122-14-5	Pesticides: Food Use Ingredients	pesticide food_additive
PTX033	Diphenylamine	122-39-4	Pesticides: Food Use Ingredients	pesticide food_additive
PTX231	Fenhexamid	126833-17-8	Pesticides: Food Use Ingredients	pesticide food_additive
PTX090	Azoxystrobin	131860-33-8	Pesticides: Food Use Ingredients	pesticide food_additive
PTX002	Ethoprop	13194-48-4	Pesticides: Food Use Ingredients	pesticide food_additive
PTX087	Imidacloprid	138261-41-3	Pesticides: Food Use Ingredients	pesticide food_additive
PTX212	Thiabendazole	148-79-8	Pesticides: Food Use Ingredients	pesticide food_additive
PTX089	Thiamethoxam	153719-23-4	Pesticides: Food Use Ingredients	pesticide food_additive
PTX217	Flonicamid	158062-67-0	Pesticides: Food Use Ingredients	pesticide food_additive
PTX208	Clopyralid	1702-17-6	Pesticides: Food Use Ingredients	pesticide food_additive
PTX169	Prothioconazole	178928-70-6	Pesticides: Food Use Ingredients	pesticide food_additive
PTX060	Atrazine	1912-24-9	Pesticides: Food Use Ingredients	pesticide food_additive
PTX233	2,6-Dichlorobenzamide	2008-58-4	Pesticides: Food Use Ingredients	pesticide food_additive
PTX209	Ethofumesate	26225-79-6	Pesticides: Food Use Ingredients	pesticide food_additive
PTX026	Chlorpyrifos	2921-88-2	Pesticides: Food Use Ingredients	pesticide food_additive
PTX214	Diuron	330-54-1	Pesticides: Food Use Ingredients	pesticide food_additive
PTX122	Linuron	330-55-2	Pesticides: Food Use Ingredients	pesticide food_additive
PTX258	Acetochlor	34256-82-1	Pesticides: Food Use Ingredients	pesticide food_additive
PTX061	Imazalil	35554-44-0	Pesticides: Food Use Ingredients	pesticide food_additive
PTX219	Chlorantraniliprole	500008-45-7	Pesticides: Food Use Ingredients	pesticide food_additive
PTX117	Vinclozolin	50471-44-8	Pesticides: Food Use Ingredients	pesticide food_additive
PTX077	Trichlorfon	52-68-6	Pesticides: Food Use Ingredients	pesticide food_additive
PTX025	Triadimenol	55219-65-3	Pesticides: Food Use Ingredients	pesticide food_additive
PTX174	Propiconazole	60207-90-1	Pesticides: Food Use Ingredients	pesticide food_additive
PTX152	Ethanol	64-17-5	Pesticides: Food Use Ingredients	pesticide food_additive
PTX004	Dimethyl sulfoxide	67-68-5	Pesticides: Food Use Ingredients	pesticide food_additive
PTX065	N,N-Dimethylformamide	68-12-2	Pesticides: Food Use Ingredients	pesticide food_additive
PTX070	Rotenone	83-79-4	Pesticides: Food Use Ingredients	pesticide food_additive
PTX230	Myclobutanil	88671-89-0	Pesticides: Food Use Ingredients	pesticide food_additive
PTX226	2-(4-Chloro-2-methylphenoxy)acetic acid	94-74-6	Pesticides: Food Use Ingredients	pesticide food_additive
PTX225	2,4-Dichlorophenoxyacetic acid	94-75-7	Pesticides: Food Use Ingredients	pesticide food_additive
PTX067	Cyproconazole	94361-06-5	Pesticides: Food Use Ingredients	pesticide food_additive
PTX158	Methylparaben	99-76-3	Pesticides: Food Use Ingredients	pesticide food_additive
PTX045	2-Butoxyethanol	111-76-2	Pesticides: Antimicrobial Agents	pesticide food_contact antimicrobial
PTX061	Imazalil	35554-44-0	Fungicides	pesticide fungicide
PTX174	Propiconazole	60207-90-1	Fungicides	pesticide fungicide
PTX042	Carbendazim	10605-21-7	Fungicides, fungistates	pesticide fungicide
PTX214	Diuron	330-54-1	Fungicides, fungistates	pesticide fungicide
PTX208	Clopyralid	1702-17-6	Herbicides	pesticide herbicide
PTX214	Diuron	330-54-1	Herbicides	pesticide herbicide
PTX225	2,4-Dichlorophenoxyacetic acid	94-75-7	Herbicides	pesticide herbicide
PTX060	Atrazine	1912-24-9	Herbicides	pesticide herbicide
PTX205	Terbutryn	886-50-0	Herbicides	pesticide herbicide
PTX258	Acetochlor	34256-82-1	Herbicides	pesticide herbicide
PTX045	2-Butoxyethanol	111-76-2	Pesticides: Coformulants	pesticide inert_ingredient
PTX022	Caffeine	58-08-2	Pesticides: Inert Ingredients	pesticide inert_ingredient
PTX004	Dimethyl sulfoxide	67-68-5	Pesticides: Inert Ingredients	pesticide inert_ingredient
PTX133	Triphenyl phosphate	115-86-6	Pesticides: Inert Ingredients	pesticide inert_ingredient
PTX138	Ethylparaben	120-47-8	Pesticides: Inert Ingredients	pesticide inert_ingredient
PTX206	DEET	134-62-3	Pesticides: Inert Ingredients	pesticide inert_ingredient
PTX223	Sulisobenzone	4065-45-6	Pesticides: Inert Ingredients	pesticide inert_ingredient
PTX139	Lithium carbonate	554-13-2	Pesticides: Inert Ingredients	pesticide inert_ingredient
PTX102	Colchicine	64-86-8	Pesticides: Inert Ingredients	pesticide inert_ingredient
PTX070	Rotenone	83-79-4	Pesticides: Inert Ingredients	pesticide inert_ingredient
PTX044	Picoxystrobin	117428-22-5	Pesticides: Inert Ingredients	pesticide inert_ingredient
PTX033	Diphenylamine	122-39-4	Pesticides: Inert Ingredients	pesticide inert_ingredient
PTX103	Aspartame	22839-47-0	Pesticides: Inert Ingredients	pesticide inert_ingredient
PTX065	N,N-Dimethylformamide	68-12-2	Pesticides: Inert Ingredients	pesticide inert_ingredient
PTX016	2-Methylimidazole	693-98-1	Pesticides: Inert Ingredients	pesticide inert_ingredient
PTX040	Bisphenol A	80-05-7	Pesticides: Inert Ingredients	pesticide inert_ingredient
PTX152	Ethanol	64-17-5	Insecticides	pesticide insecticide
PTX087	Imidacloprid	138261-41-3	Insecticides	pesticide insecticide
PTX026	Chlorpyrifos	2921-88-2	Insecticides, acaricides and products to control other arthr	pesticide insecticide
PTX206	DEET	134-62-3	Insecticides, acaricides and products to control other arthr	pesticide insecticide
PTX072	Acetaminophen	103-90-2	Pesticides: Conventional Active Ingredients	pesticide pesticide_conventional
PTX042	Carbendazim	10605-21-7	Pesticides: Conventional Active Ingredients	pesticide pesticide_conventional
PTX079	Tebuconazole	107534-96-3	Pesticides: Conventional Active Ingredients	pesticide pesticide_conventional
PTX165	4-(4-Chlorophenyl)-2-phenyl-2-(1H-1,2,4-triazol-1-ylmethyl)butyronitrile	114369-43-6	Pesticides: Conventional Active Ingredients	pesticide pesticide_conventional
PTX167	Difenoconazole	119446-68-3	Pesticides: Conventional Active Ingredients	pesticide pesticide_conventional
PTX088	Fipronil	120068-37-3	Pesticides: Conventional Active Ingredients	pesticide pesticide_conventional
PTX221	Cyprodinil	121552-61-2	Pesticides: Conventional Active Ingredients	pesticide pesticide_conventional
PTX113	Fenitrothion	122-14-5	Pesticides: Conventional Active Ingredients	pesticide pesticide_conventional
PTX231	Fenhexamid	126833-17-8	Pesticides: Conventional Active Ingredients	pesticide pesticide_conventional
PTX090	Azoxystrobin	131860-33-8	Pesticides: Conventional Active Ingredients	pesticide pesticide_conventional
PTX002	Ethoprop	13194-48-4	Pesticides: Conventional Active Ingredients	pesticide pesticide_conventional
PTX206	DEET	134-62-3	Pesticides: Conventional Active Ingredients	pesticide pesticide_conventional
PTX087	Imidacloprid	138261-41-3	Pesticides: Conventional Active Ingredients	pesticide pesticide_conventional
PTX212	Thiabendazole	148-79-8	Pesticides: Conventional Active Ingredients	pesticide pesticide_conventional
PTX089	Thiamethoxam	153719-23-4	Pesticides: Conventional Active Ingredients	pesticide pesticide_conventional
PTX217	Flonicamid	158062-67-0	Pesticides: Conventional Active Ingredients	pesticide pesticide_conventional
PTX208	Clopyralid	1702-17-6	Pesticides: Conventional Active Ingredients	pesticide pesticide_conventional
PTX169	Prothioconazole	178928-70-6	Pesticides: Conventional Active Ingredients	pesticide pesticide_conventional
PTX060	Atrazine	1912-24-9	Pesticides: Conventional Active Ingredients	pesticide pesticide_conventional
PTX209	Ethofumesate	26225-79-6	Pesticides: Conventional Active Ingredients	pesticide pesticide_conventional
PTX026	Chlorpyrifos	2921-88-2	Pesticides: Conventional Active Ingredients	pesticide pesticide_conventional
PTX214	Diuron	330-54-1	Pesticides: Conventional Active Ingredients	pesticide pesticide_conventional
PTX122	Linuron	330-55-2	Pesticides: Conventional Active Ingredients	pesticide pesticide_conventional
PTX258	Acetochlor	34256-82-1	Pesticides: Conventional Active Ingredients	pesticide pesticide_conventional
PTX061	Imazalil	35554-44-0	Pesticides: Conventional Active Ingredients	pesticide pesticide_conventional
PTX219	Chlorantraniliprole	500008-45-7	Pesticides: Conventional Active Ingredients	pesticide pesticide_conventional
PTX117	Vinclozolin	50471-44-8	Pesticides: Conventional Active Ingredients	pesticide pesticide_conventional
PTX077	Trichlorfon	52-68-6	Pesticides: Conventional Active Ingredients	pesticide pesticide_conventional
PTX025	Triadimenol	55219-65-3	Pesticides: Conventional Active Ingredients	pesticide pesticide_conventional
PTX174	Propiconazole	60207-90-1	Pesticides: Conventional Active Ingredients	pesticide pesticide_conventional
PTX070	Rotenone	83-79-4	Pesticides: Conventional Active Ingredients	pesticide pesticide_conventional
PTX230	Myclobutanil	88671-89-0	Pesticides: Conventional Active Ingredients	pesticide pesticide_conventional
PTX226	2-(4-Chloro-2-methylphenoxy)acetic acid	94-74-6	Pesticides: Conventional Active Ingredients	pesticide pesticide_conventional
PTX067	Cyproconazole	94361-06-5	Pesticides: Conventional Active Ingredients	pesticide pesticide_conventional
PTX152	Ethanol	64-17-5	Non-agricultural pesticides and preservatives	pesticide preservatives
PTX045	2-Butoxyethanol	111-76-2	Non-agricultural pesticides and preservatives	pesticide preservatives
PTX214	Diuron	330-54-1	Non-agricultural pesticides and preservatives	pesticide preservatives
PTX205	Terbutryn	886-50-0	Non-agricultural pesticides and preservatives	pesticide preservatives
PTX042	Carbendazim	10605-21-7	Non-agricultural pesticides and preservatives	pesticide preservatives
PTX079	Tebuconazole	107534-96-3	Non-agricultural pesticides and preservatives	pesticide preservatives
PTX138	Ethylparaben	120-47-8	Non-agricultural pesticides and preservatives	pesticide preservatives
PTX065	N,N-Dimethylformamide	68-12-2	Non-agricultural pesticides and preservatives	pesticide preservatives
PTX158	Methylparaben	99-76-3	Non-agricultural pesticides and preservatives	pesticide preservatives
PTX206	DEET	134-62-3	Non-agricultural pesticides and preservatives	pesticide preservatives
PTX174	Propiconazole	60207-90-1	Non-agricultural pesticides and preservatives	pesticide preservatives
PTX070	Rotenone	83-79-4	Non-agricultural pesticides and preservatives	pesticide preservatives
PTX133	Triphenyl phosphate	115-86-6	Non-agricultural pesticides and preservatives	pesticide preservatives
PTX088	Fipronil	120068-37-3	Non-agricultural pesticides and preservatives	pesticide preservatives
PTX089	Thiamethoxam	153719-23-4	Non-agricultural pesticides and preservatives	pesticide preservatives
PTX026	Chlorpyrifos	2921-88-2	Non-agricultural pesticides and preservatives	pesticide preservatives
PTX040	Bisphenol A	80-05-7	Non-agricultural pesticides and preservatives	pesticide preservatives
PTX032	4,5-Dihydro-2-mercaptoimidazole	96-45-7	Non-agricultural pesticides and preservatives	pesticide preservatives
PTX087	Imidacloprid	138261-41-3	Non-agricultural pesticides and preservatives	pesticide preservatives
PTX117	Vinclozolin	50471-44-8	Pesticides: Agricultural	pesticide prohibited_Canada
PTX036	(-)-Nicotine	54-11-5	Pesticides: Agricultural	pesticide prohibited_Canada
PTX152	Ethanol	64-17-5	Slimicides	pesticide slimicide
PTX001	Cadmium chloride	10108-64-2	Pesticide	pesticide_ACToRUseDB
PTX072	Acetaminophen	103-90-2	Pesticide	pesticide_ACToRUseDB
PTX042	Carbendazim	10605-21-7	Pesticide	pesticide_ACToRUseDB
PTX079	Tebuconazole	107534-96-3	Pesticide	pesticide_ACToRUseDB
PTX045	2-Butoxyethanol	111-76-2	Pesticide	pesticide_ACToRUseDB
PTX165	4-(4-Chlorophenyl)-2-phenyl-2-(1H-1,2,4-triazol-1-ylmethyl)butyronitrile	114369-43-6	Pesticide	pesticide_ACToRUseDB
PTX133	Triphenyl phosphate	115-86-6	Pesticide	pesticide_ACToRUseDB
PTX044	Picoxystrobin	117428-22-5	Pesticide	pesticide_ACToRUseDB
PTX167	Difenoconazole	119446-68-3	Pesticide	pesticide_ACToRUseDB
PTX088	Fipronil	120068-37-3	Pesticide	pesticide_ACToRUseDB
PTX221	Cyprodinil	121552-61-2	Pesticide	pesticide_ACToRUseDB
PTX113	Fenitrothion	122-14-5	Pesticide	pesticide_ACToRUseDB
PTX033	Diphenylamine	122-39-4	Pesticide	pesticide_ACToRUseDB
PTX231	Fenhexamid	126833-17-8	Pesticide	pesticide_ACToRUseDB
PTX090	Azoxystrobin	131860-33-8	Pesticide	pesticide_ACToRUseDB
PTX002	Ethoprop	13194-48-4	Pesticide	pesticide_ACToRUseDB
PTX168	Epoxiconazole	133855-98-8	Pesticide	pesticide_ACToRUseDB
PTX206	DEET	134-62-3	Pesticide	pesticide_ACToRUseDB
PTX087	Imidacloprid	138261-41-3	Pesticide	pesticide_ACToRUseDB
PTX212	Thiabendazole	148-79-8	Pesticide	pesticide_ACToRUseDB
PTX089	Thiamethoxam	153719-23-4	Pesticide	pesticide_ACToRUseDB
PTX217	Flonicamid	158062-67-0	Pesticide	pesticide_ACToRUseDB
PTX208	Clopyralid	1702-17-6	Pesticide	pesticide_ACToRUseDB
PTX169	Prothioconazole	178928-70-6	Pesticide	pesticide_ACToRUseDB
PTX060	Atrazine	1912-24-9	Pesticide	pesticide_ACToRUseDB
PTX233	2,6-Dichlorobenzamide	2008-58-4	Pesticide	pesticide_ACToRUseDB
PTX209	Ethofumesate	26225-79-6	Pesticide	pesticide_ACToRUseDB
PTX171	1,2,4-Triazole-1-acetic acid	28711-29-7	Pesticide	pesticide_ACToRUseDB
PTX172	1H-1,2,4-Triazole	288-88-0	Pesticide	pesticide_ACToRUseDB
PTX026	Chlorpyrifos	2921-88-2	Pesticide	pesticide_ACToRUseDB
PTX214	Diuron	330-54-1	Pesticide	pesticide_ACToRUseDB
PTX122	Linuron	330-55-2	Pesticide	pesticide_ACToRUseDB
PTX258	Acetochlor	34256-82-1	Pesticide	pesticide_ACToRUseDB
PTX061	Imazalil	35554-44-0	Pesticide	pesticide_ACToRUseDB
PTX219	Chlorantraniliprole	500008-45-7	Pesticide	pesticide_ACToRUseDB
PTX117	Vinclozolin	50471-44-8	Pesticide	pesticide_ACToRUseDB
PTX077	Trichlorfon	52-68-6	Pesticide	pesticide_ACToRUseDB
PTX036	(-)-Nicotine	54-11-5	Pesticide	pesticide_ACToRUseDB
PTX025	Triadimenol	55219-65-3	Pesticide	pesticide_ACToRUseDB
PTX027	Chlorpyrifos oxon	5598-15-2	Pesticide	pesticide_ACToRUseDB
PTX022	Caffeine	58-08-2	Pesticide	pesticide_ACToRUseDB
PTX098	Methimazole	60-56-0	Pesticide	pesticide_ACToRUseDB
PTX174	Propiconazole	60207-90-1	Pesticide	pesticide_ACToRUseDB
PTX177	Etaconazole	60207-93-4	Pesticide	pesticide_ACToRUseDB
PTX152	Ethanol	64-17-5	Pesticide	pesticide_ACToRUseDB
PTX178	Penconazole	66246-88-6	Pesticide	pesticide_ACToRUseDB
PTX134	Prochloraz	67747-09-5	Pesticide	pesticide_ACToRUseDB
PTX080	Hexachlorophene	70-30-4	Pesticide	pesticide_ACToRUseDB
PTX006	Sodium arsenite	7784-46-5	Pesticide	pesticide_ACToRUseDB
PTX007	Acrylamide	79-06-1	Pesticide	pesticide_ACToRUseDB
PTX070	Rotenone	83-79-4	Pesticide	pesticide_ACToRUseDB
PTX232	Pentachlorophenol	87-86-5	Pesticide	pesticide_ACToRUseDB
PTX205	Terbutryn	886-50-0	Pesticide	pesticide_ACToRUseDB
PTX230	Myclobutanil	88671-89-0	Pesticide	pesticide_ACToRUseDB
PTX226	2-(4-Chloro-2-methylphenoxy)acetic acid	94-74-6	Pesticide	pesticide_ACToRUseDB
PTX225	2,4-Dichlorophenoxyacetic acid	94-75-7	Pesticide	pesticide_ACToRUseDB
PTX067	Cyproconazole	94361-06-5	Pesticide	pesticide_ACToRUseDB
PTX032	4,5-Dihydro-2-mercaptoimidazole	96-45-7	Pesticide	pesticide_ACToRUseDB
PTX014	Imidazole	288-32-4	Chemicals for photographic use	photographic
PTX172	1H-1,2,4-Triazole	288-88-0	Photo chemicals	photographic
PTX152	Ethanol	64-17-5	Photo chemicals	photographic
PTX152	Ethanol	64-17-5	Photochemicals	photographic
PTX014	Imidazole	288-32-4	Photochemicals	photographic
PTX172	1H-1,2,4-Triazole	288-88-0	Photochemicals	photographic
PTX004	Dimethyl sulfoxide	67-68-5	Photochemicals	photographic
PTX065	N,N-Dimethylformamide	68-12-2	Photochemicals	photographic
PTX045	2-Butoxyethanol	111-76-2	Photochemicals	photographic
PTX059	N,N-Dimethylacetamide	127-19-5	Photographic supplies	photographic
PTX014	Imidazole	288-32-4	Photographic supplies	photographic
PTX152	Ethanol	64-17-5	Photographic supplies	photographic
PTX007	Acrylamide	79-06-1	Reprographic agents	photographic
PTX040	Bisphenol A	80-05-7	Reprographic agents	photographic
PTX158	Methylparaben	99-76-3	Reprographic agents	photographic
PTX138	Ethylparaben	120-47-8	Reprographic agents	photographic
PTX020	1H-Imidazole-1-propanamine	5036-48-6	Reprographic agents	photographic
PTX133	Triphenyl phosphate	115-86-6	Reprographic agents	photographic
PTX040	Bisphenol A	80-05-7	Stopping material	photographic
PTX023	N-Methylaniline	100-61-8	Stopping material	photographic
PTX045	2-Butoxyethanol	111-76-2	Stopping material	photographic
PTX139	Lithium carbonate	554-13-2	Stopping material	photographic
PTX133	Triphenyl phosphate	115-86-6	Photographic Supplies, Film, and Photochemicals	photographic
PTX045	2-Butoxyethanol	111-76-2	Film preservatives	photographic preservatives
PTX152	Ethanol	64-17-5	Plastic additives and auxiliaries	plastics
PTX133	Triphenyl phosphate	115-86-6	Plastic additives and auxiliaries	plastics
PTX040	Bisphenol A	80-05-7	Plastic additives and auxiliaries	plastics
PTX045	2-Butoxyethanol	111-76-2	Plastic additives and auxiliaries	plastics
PTX203	6PPD	793-24-8	Plastic and Rubber Products not covered elsewhere	plastics
PTX033	Diphenylamine	122-39-4	Plastic and Rubber Products not covered elsewhere	plastics
PTX133	Triphenyl phosphate	115-86-6	Plastic and Rubber Products not covered elsewhere	plastics
PTX159	3,3',5,5'-Tetrabromobisphenol A	79-94-7	Plastic and Rubber Products not covered elsewhere	plastics
PTX116	Sodium perchlorate	7601-89-0	Plastic and Rubber Products not covered elsewhere	plastics
PTX152	Ethanol	64-17-5	Hardeners for plastics	plastics hardener
PTX040	Bisphenol A	80-05-7	Hardeners for plastics	plastics hardener
PTX152	Ethanol	64-17-5	Softeners (plastic-, rubber-, paint-, adhesive softeners)	plastics softener
PTX133	Triphenyl phosphate	115-86-6	Softeners for plastic, rubber, paint and adhesive	plastics softener
PTX040	Bisphenol A	80-05-7	Softeners for plastic, rubber, paint and adhesive	plastics softener
PTX045	2-Butoxyethanol	111-76-2	Polishing agents	polish
PTX152	Ethanol	64-17-5	Polishing agents	polish
PTX158	Methylparaben	99-76-3	Polishing agents	polish
PTX152	Ethanol	64-17-5	Polishing agents for lacquers (Car wax)	polish automotive_care
PTX045	2-Butoxyethanol	111-76-2	Polishing agents for lacquers (Car wax)	polish automotive_care
PTX152	Ethanol	64-17-5	Wax and other polishing preparations for floors	polish flooring
PTX045	2-Butoxyethanol	111-76-2	Wax and other polishing preparations for floors	polish flooring
PTX158	Methylparaben	99-76-3	Wax and other polishing preparations for floors	polish flooring
PTX152	Ethanol	64-17-5	Polishing agents for furniture	polish furniture
PTX152	Ethanol	64-17-5	Polishing agents for leather (incl. shoe polish)	polish leather
PTX158	Methylparaben	99-76-3	Polishing agents for leather (incl. shoe polish)	polish leather
PTX045	2-Butoxyethanol	111-76-2	Polishing agents for leather (Shoe polish)	polish leather
PTX152	Ethanol	64-17-5	Polishing agents for metal	polish metals
PTX152	Ethanol	64-17-5	Polishing agents for plastic materials	polish plastics
PTX042	Carbendazim	10605-21-7	Conserving agents	preservatives
PTX045	2-Butoxyethanol	111-76-2	Conserving agents	preservatives
PTX152	Ethanol	64-17-5	Conserving agents (additives)	preservatives
PTX214	Diuron	330-54-1	Conserving agents (additives)	preservatives
PTX205	Terbutryn	886-50-0	Conserving agents (additives)	preservatives
PTX079	Tebuconazole	107534-96-3	Conserving agents (additives)	preservatives
PTX138	Ethylparaben	120-47-8	Preservatives	preservatives
PTX158	Methylparaben	99-76-3	Preservatives	preservatives
PTX152	Ethanol	64-17-5	Toners	printing colorant
PTX020	1H-Imidazole-1-propanamine	5036-48-6	Toners	printing colorant
PTX045	2-Butoxyethanol	111-76-2	Toners	printing colorant
PTX020	1H-Imidazole-1-propanamine	5036-48-6	Other toners	printing ink
PTX007	Acrylamide	79-06-1	Printing inks	printing ink
PTX040	Bisphenol A	80-05-7	Printing inks	printing ink
PTX152	Ethanol	64-17-5	Pigments to paint and printing inks	printing ink colorant
PTX045	2-Butoxyethanol	111-76-2	Pigments to paint and printing inks	printing ink colorant
PTX152	Ethanol	64-17-5	Printing inks Based on organic thinner Flexocolour (aniline	printing ink organic
PTX152	Ethanol	64-17-5	Printing inks Water base Flexocolour (aniline dye) Paper/car	printing ink water_based colorant
PTX224	1,3-Diphenylguanidine	102-06-7	Accelerators	process_regulator
PTX092	Tetraethylthiuram disulfide	97-77-8	Accelerators	process_regulator
PTX152	Ethanol	64-17-5	Activators	process_regulator
PTX045	2-Butoxyethanol	111-76-2	Activators	process_regulator
PTX152	Ethanol	64-17-5	Process regulators	process_regulator
PTX065	N,N-Dimethylformamide	68-12-2	Process regulators	process_regulator
PTX040	Bisphenol A	80-05-7	Process regulators	process_regulator
PTX224	1,3-Diphenylguanidine	102-06-7	Process regulators	process_regulator
PTX045	2-Butoxyethanol	111-76-2	Process regulators	process_regulator
PTX059	N,N-Dimethylacetamide	127-19-5	Process regulators	process_regulator
PTX017	1-Methylimidazole	616-47-7	Process regulators	process_regulator
PTX019	2-Ethyl-4-methyl-1H-imidazole	931-36-2	Process regulators	process_regulator
PTX016	2-Methylimidazole	693-98-1	Process regulators	process_regulator
PTX007	Acrylamide	79-06-1	Process regulators	process_regulator
PTX092	Tetraethylthiuram disulfide	97-77-8	Process regulators	process_regulator
PTX042	Carbendazim	10605-21-7	Process regulators	process_regulator
[truncated: 153 more rows]

## Sheet: Catagory Summary
Description_CPCAT	Count(Description_Source)
drug	131
drug_ACToRUseDB	113
industrial_manufacturing_ACToRUseDB	106
pesticide	65
pesticide_ACToRUseDB	58
paint	49
food	45
adhesive	41
pesticide food_additive	40
drinking_water_contaminant drug detected	39
pesticide active_ingredient	38
pesticide pesticide_conventional	34
drinking_water_contaminant pesticide detected	31
human_metabolite	30
personal_care cosmetics prohibited_ASEAN	30
chemical laboratory	29
building_material	28
agrochemical crop	26
filler	23
photographic	23
consumer_use_ACToRUseDB	22
personal_care_ACToRUseDB	21
fluid_property_modulator	20
process_regulator	20
cleaning_washing	19
consumer_use	19
feed animal	19
food_residue	19
personal_care cosmetics	19
pesticide biocide active_ingredient	19
pesticide preservatives	19
surface_treatment	19
food_contact	17
lubricant	17
colorant	16
pesticide inert_ingredient	16
antimicrobial_ACToRUseDB	15
automotive	14
industrial_fluid	14
building_material insulation	13
drug dea_abuse_concern	13
pesticide biocide non_agricultural	12
solvent	12
inert_ACToRUseDB	11
manufacturing raw_material	11
pesticide antimicrobial active_ingredient	11
drug antihiv	10
paint volatile_organic	10
paint water_based	9
plastics	9
stabilizer	9
drug inactive_ingredient	8
drug pediatric	8
electronics	8
food_additive flavor	8
fragrance consumer_use	8
impregnation textile	8
preservatives	8
water_treatment	8
antifreezing	7
detergent	7
electronics detected	7
flame_retardant	7
food_residue drug veterinary	7
fragrance	7
hardener	7
impregnation	7
paint pesticide impregnation	7
pesticide biocide	7
antifouling	6
building_material plastics	6
child_use	6
drinking_water food_contact plastics	6
food_contact plastics	6
fuel	6
paper	6
pesticide herbicide	6
raw_material rubber	6
rubber	6
rubber_processing	6
toys child_use detected	6
antisetoff	5
automotive_care	5
binding	5
building_material filler	5
cleaning_washing detergent	5
colorant_ACToRUseDB	5
drug anitequidae veterinary	5
drug veterinary	5
herbicide_ACToRUseDB	5
paint antifouling	5
resource_extraction gas	5
wood impregnation	5
adhesive water_based consumer_use	4
antistatic	4
binding paint	4
building_material filler hardener	4
building_material flooring	4
casting_agent	4
catalyst	4
cleaning_washing flooring	4
cleaning_washing machines dishwashing	4
consumer_use detected	4
food_additive	4
food_additive_ACToRUseDB	4
manufacturing drug solvent	4
manufacturing plastics	4
paint flooring	4
personal_care	4
personal_care cosmetics hair detected	4
personal_care cosmetics hair_dye	4
pesticide fungicide	4
pesticide insecticide	4
raw_material	4
raw_material drug	4
raw_material personal_care cosmetics	4
raw_material plastics	4
surface_treatment metals	4
surface_treatment paper	4
toys decor detected	4
welding_soldering	4
abrasive	3
building_material paving	3
building_material viscous_liquid	3
building_material wood preservatives	3
child_use detected	3
cigarettes	3
cleaning_washing fragrance consumer_use	3
cleaning_washing stain_remover	3
cleaning_washing stain_remover detected	3
cooling_agent	3
disinfectant	3
drug intermediate	3
fixative	3
flame_retardant_ACToRUseDB	3
food_additive preservatives	3
heat_transferring	3
industrial adhesive	3
industrial adhesive water_based	3
ink colorant	3
manufacturing leather	3
manufacturing textile	3
metals cooling_agent	3
paint hardener	3
personal_care cosmetics fragrance	3
personal_care cosmetics hair	3
personal_care cosmetics lotion	3
personal_care cosmetics lotion detected	3
personal_care cosmetics shampoo detected	3
personal_care cosmetics shampoo hair	3
personal_care dental	3
personal_care sexual_wellness gel detected	3
personal_care soap	3
personal_care sunscreen detected	3
personal_care wash	3
pesticide antimicrobial	3
plastics softener	3
polish	3
polish flooring	3
polish leather	3
printing colorant	3
printing ink	3
propellant spray	3
repellent	3
seal_material	3
solvent paint_remover	3
writing ink	3
absorbent	2
adhesive hardener	2
air_treatment	2
antioxidant	2
arts_crafts	2
automotive_care interior detected	2
automotive_component	2
buffer	2
building_material glass colorant detected	2
cleaning_washing disinfectant	2
cleaning_washing enclosed	2
cleaning_washing furniture	2
cleaning_washing glass	2
cleaning_washing laundry fragrance consumer_use	2
cleaning_washing textile	2
cleaning_washing textile detergent	2
cleaning_washing window	2
crack_indicator	2
drug discontinued	2
drying	2
dustbinding	2
explosives	2
explosives consumer_use	2
flame_extinguishing	2
food_residue dairy pesticide detected	2
fragrance_ACToRUseDB	2
impregnation consumer_use detected	2
ink_remover	2
paint filler	2
paint furniture	2
personal_care cosmetics child_use detected	2
personal_care cosmetics cream colorant detected	2
personal_care cosmetics detected	2
personal_care cosmetics hair_dye colorant	2
personal_care cosmetics preservatives	2
personal_care cosmetics restricted_Europe	2
personal_care cosmetics soap detected	2
pesticide animal inert_ingredient	2
pesticide bactericide	2
pesticide consumer_use	2
pesticide prohibited_Canada	2
plastics hardener	2
polish automotive_care	2
printing ink colorant	2
surfactant	2
tools personal_care dental toothbrush detected	2
toys	2
toys child_use	2
toys fragrance child_use detected	2
transportation	2
writing	2
adhesive consumer_use	1
adhesive consumer_use detected	1
adhesive powder consumer_use	1
agricultural consumer_use	1
agrochemical crop wheat	1
air_fresheners consumer_use detected	1
air_fresheners fragrance consumer_use	1
antiadhesive	1
anticaking	1
anticondensation	1
antifriction	1
antisiccative	1
apparel_care footwear detected	1
baby_use detected	1
batteries	1
bleaching	1
building_material walls	1
chemical_warfare	1
cleaning_washing automotive_care window	1
cleaning_washing carpet	1
cleaning_washing consumer_use	1
cleaning_washing consumer_use detected	1
cleaning_washing dishwashing	1
cleaning_washing machines laundry	1
cleaning_washing stoves	1
cleaning_washing toilets	1
colorant consumer_use detected	1
conductive	1
decor spray detected	1
detergent fragrance	1
drug antimalarial	1
drug human hygiene biocidal	1
drug veterinary biocide	1
electrolyte	1
extraction	1
feed animal disinfectant	1
fertilizer	1
food cooking_oils	1
food_additive sweetener	1
fragrance enhancer	1
fuel automotive	1
fuel heating	1
fuel liquid	1
furniture	1
furniture bedding	1
furniture wood	1
indicator	1
inhibitor	1
leather consumer_use	1
leather preservatives	1
lubricant automotive_care	1
manufacturing	1
manufacturing cleaning_washing	1
manufacturing leather impregnation	1
manufacturing paper	1
office	1
oil	1
paint powder	1
paint wood	1
personal_care cosmetics deodorant	1
personal_care cosmetics restricted_ASEAN	1
personal_care cosmetics restricted_UK	1
personal_care health	1
personal_care sexual_wellness liquid detected	1
personal_care sexual_wellness toys detected	1
personal_care skin	1
personal_care sunscreen	1
pesticide food_contact antimicrobial	1
pesticide slimicide	1
photographic preservatives	1
polish furniture	1
polish metals	1
polish plastics	1
printing ink organic	1
printing ink water_based colorant	1
refrigeration	1
sludge_treatment	1
softener	1
textile colorant consumer_use detected	1
transferring_medium	1
water_treatment machines dishwashing	1
