# Supplementary material for: The PrecisionTox chemical library: creation of a chemical collection to discover evolutionary conserved biomolecular signatures of toxicity
Source: Toxicol Sci. 2025 Nov 4;208(2):317–29. doi: 10.1093/toxsci/kfaf126 (PMC12646593; doi:10.1093/toxsci/kfaf126)
Supplement: kfaf126_Supplementary_Data [file kfaf126_supplementary_data.zip › kfaf126_Supplementary_Data/toxsci-25-0240-File016.xlsx]

## Sheet: Toxicity Data
Prec.Tox code	Compound name	CAS Number	DTXSID	Toxicity Category	Baseline Toxicity Predictions (M)
					D. rerio (LC50)	D. magna (LC50)	C. elegans (LC50)	X. laevis (LC50)	D. melanogaster (BMD50 (mol/Lfeed))	Mammalian cells (IC10free)
PTX001	Cadmium chloride	10108-64-2	DTXSID6020226	Cardiotoxicity; Nephrotoxicity; Genotoxicity; Hematotoxicity; Ototoxicity; Neurotoxicity; Hepatotoxicity; Immunotoxicity
PTX002	Ethoprop	13194-48-4	DTXSID4032611	Genotoxicity; Cardiotoxicity; Hepatotoxicity; Neurotoxicity; Nephrotoxicity	3.52452e-05	3.09834e-05	6.84458e-05	4.19273e-05	0.000264487	5.0696e-06
PTX003	[4-Chloro-6-(2,3-xylidino)-2-pyrimidinylthio]acetic acid	50892-23-4	DTXSID4020290	Cardiotoxicity; Genotoxicity; Nephrotoxicity; Hepatotoxicity; Neurotoxicity	0.000113954	8.14901e-05	0.000179178	8.63278e-05	0.000702811	1.65863e-05
PTX004	Dimethyl sulfoxide	67-68-5	DTXSID2021735	Cardiotoxicity; Nephrotoxicity; Genotoxicity; Immunotoxicity; Neurotoxicity; Hepatotoxicity; Ototoxicity; Hematotoxicity	1.62181	0.215647	0.456359	0.031067	2.02209	0.26
PTX006	Sodium arsenite	7784-46-5	DTXSID5020104	Genotoxicity; Cardiotoxicity; Immunotoxicity; Neurotoxicity; Hepatotoxicity; Nephrotoxicity; Hematotoxicity
PTX007	Acrylamide	79-06-1	DTXSID5020027	Genotoxicity; Cardiotoxicity; Neurotoxicity; Hepatotoxicity; Immunotoxicity; Hematotoxicity; Nephrotoxicity	0.274031	0.049818	0.106179	0.0104003	0.459928	0.0431493
PTX009	N,N'-Methylenebisacrylamide	110-26-9	DTXSID8025595	Neurotoxicity; Genotoxicity	0.59484	0.0943566	0.200484	0.0167575	0.877041	0.0944003
PTX010	N-(Butoxymethyl)acrylamide	1852-16-0	DTXSID9027443		0.0148115	0.00449893	0.00970134	0.0017264	0.0404883	0.00226451
PTX011	N-(Isobutoxymethyl)acrylamide	16669-59-3	DTXSID2044848		0.00818842	0.00276051	0.00596682	0.00119874	0.024715	0.00124444
PTX012	N,N-Diethylacrylamide	2675-94-7	DTXSID10181258		0.0837529	0.0187564	0.0401663	0.0050143	0.171376	0.0130309
PTX013	Methacrylamide	79-39-0	DTXSID8029600	Genotoxicity; Neurotoxicity	0.0856841	0.019112	0.0409242	0.00508514	0.174661	0.0133344
PTX014	Imidazole	288-32-4	DTXSID2029616	Neurotoxicity; Hepatotoxicity; Cardiotoxicity	0.029726	0.00798773	0.0171766	0.00265057	0.0723253	0.00457683
PTX015	4-Methylimidazole	822-36-6	DTXSID9025617	Neurotoxicity; Genotoxicity	0.062762	0.0147873	0.0317032	0.00419848	0.13477	0.00973654
PTX016	2-Methylimidazole	693-98-1	DTXSID4022107	Genotoxicity	0.227856	0.0427902	0.091268	0.00928376	0.39441	0.0358117
PTX017	1-Methylimidazole	616-47-7	DTXSID6052291	Genotoxicity	0.041746	0.0105672	0.0226924	0.00326667	0.0959655	0.00644962
PTX018	1H-Imidazole, 1,2-dimethyl-	1739-84-0	DTXSID2061939		0.0175361	0.0051706	0.0111422	0.00191547	0.0466019	0.00268563
PTX019	2-Ethyl-4-methyl-1H-imidazole	931-36-2	DTXSID9044744		0.0205316	0.00588819	0.0126805	0.0021107	0.0531426	0.0031494
PTX020	1H-Imidazole-1-propanamine	5036-48-6	DTXSID7063685		1.62181	0.215647	0.456359	0.031067	2.02209	0.26
PTX021	Propofol	2078-54-8	DTXSID6023523	Neurotoxicity; Hepatotoxicity	2.80712e-05	2.56849e-05	5.67925e-05	3.64474e-05	0.000218821	4.02843e-06
PTX022	Caffeine	58-08-2	DTXSID0020232	Hepatotoxicity; Neurotoxicity; Genotoxicity; Cardiotoxicity	0.0876597	0.0194745	0.0416964	0.00515699	0.178008	0.013645
PTX023	N-Methylaniline	100-61-8	DTXSID9021841	Nephrotoxicity; Genotoxicity	0.00287603	0.00116552	0.00252983	0.000629589	0.0103399	0.000432491
PTX024	Fingolimod	162359-55-9	DTXSID40167363	Cardiotoxicity; Neurotoxicity; Hepatotoxicity; Immunotoxicity; Nephrotoxicity	1.00287e-05	1.09977e-05	2.44175e-05	1.93441e-05	9.28544e-05	1.42432e-06
PTX025	Triadimenol	55219-65-3	DTXSID0032493	Genotoxicity; Cardiotoxicity; Neurotoxicity	0.000126328	8.87156e-05	0.000194984	9.19825e-05	0.000765817	1.84066e-05
PTX026	Chlorpyrifos	2921-88-2	DTXSID4020458	Hepatotoxicity; Neurotoxicity; Immunotoxicity; Hematotoxicity; Ototoxicity; Genotoxicity; Nephrotoxicity; Cardiotoxicity	1.38579e-06	2.15258e-06	4.81726e-06	5.72183e-06	1.78626e-05	1.92918e-07
PTX027	Chlorpyrifos oxon	5598-15-2	DTXSID1038666	Cardiotoxicity; Neurotoxicity	8.71999e-05	6.53636e-05	0.000143873	7.32195e-05	0.00056241	1.26579e-05
PTX028	Genistein	446-72-0	DTXSID5022308	Genotoxicity; Immunotoxicity; Neurotoxicity; Hepatotoxicity; Hematotoxicity; Cardiotoxicity	8.57433e-05	6.44625e-05	0.000141899	7.24643e-05	0.000554575	1.24444e-05
PTX029	Niflumic acid	4394-00-7	DTXSID1023368	Neurotoxicity	4.47862e-05	3.77459e-05	8.3305e-05	4.85883e-05	0.000322891	6.45756e-06
PTX030	Pregnenolone	145-13-1	DTXSID1036541	Hepatotoxicity; Neurotoxicity	7.61416e-06	8.76436e-06	1.94805e-05	1.63277e-05	7.38204e-05	1.07838e-06
PTX031	Dexamethasone	50-02-2	DTXSID3020384	Cardiotoxicity; Hematotoxicity; Ototoxicity; Neurotoxicity; Hepatotoxicity; Immunotoxicity	0.00321589	0.0012779	0.0027725	0.000674391	0.0113479	0.000484144
PTX032	4,5-Dihydro-2-mercaptoimidazole	96-45-7	DTXSID5020601	Genotoxicity; Immunotoxicity; Hepatotoxicity	0.576946	0.0920112	0.195524	0.0164454	0.855013	0.0915323
PTX033	Diphenylamine	122-39-4	DTXSID4021975	Nephrotoxicity; Hepatotoxicity; Neurotoxicity; Genotoxicity	1.15345e-05	1.23415e-05	2.73858e-05	2.10834e-05	0.000104328	1.64049e-06
PTX034	Atorvastatin calcium trihydrate	344423-98-9	DTXSID50110042	Cardiotoxicity; Nephrotoxicity; Ototoxicity; Neurotoxicity; Hepatotoxicity	4.6753e-06	5.86367e-06	1.30586e-05	1.20939e-05	4.91782e-05	6.58903e-07
PTX035	Fluoxetine hydrochloride	56296-78-7	DTXSID7020635	Immunotoxicity; Neurotoxicity; Hepatotoxicity; Cardiotoxicity	2.59393e-05	2.40662e-05	5.32303e-05	3.47179e-05	0.00020489	3.71951e-06
PTX036	(-)-Nicotine	54-11-5	DTXSID1020930	Neurotoxicity; Genotoxicity	0.0832538	0.0186642	0.0399698	0.00499588	0.170525	0.0129524
PTX037	Valproic acid	99-66-1	DTXSID6023733	Hematotoxicity; Hepatotoxicity; Neurotoxicity; Cardiotoxicity	0.00216975	0.000923992	0.00200783	0.000529342	0.00817699	0.000325355
PTX038	Verapamil hydrochloride	152-11-4	DTXSID2034095	Hematotoxicity; Immunotoxicity; Neurotoxicity; Hepatotoxicity; Cardiotoxicity; Nephrotoxicity	0.000674989	0.000352992	0.000770642	0.000258007	0.00309211	0.000100028
PTX039	Diclofenac	15307-86-5	DTXSID6022923	Hematotoxicity; Neurotoxicity; Hepatotoxicity; Immunotoxicity; Genotoxicity; Nephrotoxicity; Cardiotoxicity	0.000392472	0.000225789	0.000494008	0.000184799	0.00196849	5.78436e-05
PTX040	Bisphenol A	80-05-7	DTXSID7020182	Nephrotoxicity; Hematotoxicity; Immunotoxicity; Neurotoxicity; Hepatotoxicity; Cardiotoxicity; Genotoxicity	4.0411e-05	3.468e-05	7.65701e-05	4.56095e-05	0.000296398	5.82067e-06
PTX041	Clofibric acid	882-09-7	DTXSID1040661	Genotoxicity; Hepatotoxicity; Nephrotoxicity	0.00256019	0.00105898	0.00229964	0.000586089	0.00938516	0.000384543
PTX042	Carbendazim	10605-21-7	DTXSID4024729	Neurotoxicity; Hepatotoxicity; Immunotoxicity; Hematotoxicity; Nephrotoxicity; Genotoxicity	0.00381765	0.00147193	0.00319127	0.00074948	0.0130905	0.000575734
PTX043	Tributyltin chloride	1461-22-9	DTXSID3027403	Neurotoxicity; Hepatotoxicity; Immunotoxicity; Genotoxicity; Cardiotoxicity	8.37768e-05	6.32416e-05	0.000139225	7.14369e-05	0.000543961	1.21561e-05
PTX044	Picoxystrobin	117428-22-5	DTXSID9047542	Genotoxicity; Neurotoxicity; Immunotoxicity	0.000218323	0.000139252	0.000305388	0.000128806	0.00120783	3.1987e-05
PTX045	2-Butoxyethanol	111-76-2	DTXSID1024097	Hepatotoxicity; Neurotoxicity; Immunotoxicity; Hematotoxicity; Nephrotoxicity; Genotoxicity	0.0427514	0.0107764	0.0231396	0.00331487	0.0978864	0.00660653
PTX057	HC Yellow no. 13	10442-83-8	DTXSID10146483		0.000697049	0.000362472	0.000791237	0.000263164	0.00317604	0.000103331
PTX058	Tamoxifen	10540-29-1	DTXSID1034187	Cardiotoxicity; Neurotoxicity; Hepatotoxicity; Genotoxicity	3.45136e-07	6.84632e-07	1.54068e-06	2.4321e-06	5.61257e-06	4.73773e-08
PTX059	N,N-Dimethylacetamide	127-19-5	DTXSID5020499	Neurotoxicity; Hepatotoxicity; Nephrotoxicity; Genotoxicity	0.74323	0.113365	0.240658	0.0192193	1.05578	0.118215
PTX060	Atrazine	1912-24-9	DTXSID9020112	Neurotoxicity; Hepatotoxicity; Immunotoxicity; Nephrotoxicity; Genotoxicity; Cardiotoxicity	0.000310071	0.000185935	0.000407193	0.000159849	0.00161769	4.55905e-05
PTX061	Imazalil	35554-44-0	DTXSID8024151	Genotoxicity; Hepatotoxicity; Neurotoxicity; Immunotoxicity	2.3112e-05	2.18829e-05	4.84235e-05	3.23375e-05	0.000186114	3.31024e-06
PTX062	Cyclosporin A	59865-13-3	DTXSID0020365	Nephrotoxicity; Cardiotoxicity; Immunotoxicity; Neurotoxicity; Hepatotoxicity; Ototoxicity	0.000151877	0.000103257	0.000226778	0.000103024	0.00089278	2.21704e-05
PTX063	Tetracycline hydrochloride	64-75-5	DTXSID6021321	Hepatotoxicity	1.62181	0.215647	0.456359	0.031067	2.02209	0.26
PTX064	2,5-Diaminotoluene sulfate	615-50-9	DTXSID50872532	Genotoxicity	0.103547	0.0223397	0.0477993	0.00571369	0.204496	0.0161451
PTX065	N,N-Dimethylformamide	68-12-2	DTXSID6020515	Cardiotoxicity; Genotoxicity; Ototoxicity; Immunotoxicity; Hepatotoxicity	0.917276	0.134829	0.285981	0.0218764	1.25798	0.146209
PTX066	N,N'-Bis(2-hydroxyethyl)-2-nitro-p-phenylenediamine	84041-77-0	DTXSID90232939		0.0920903	0.0202821	0.043417	0.00531588	0.18547	0.0143418
PTX067	Cyproconazole	94361-06-5	DTXSID0032601	Hepatotoxicity	0.000329079	0.000195278	0.000427553	0.00016581	0.00169987	4.84143e-05
PTX068	2-Aminophenol	95-55-6	DTXSID8024498	Nephrotoxicity; Neurotoxicity; Genotoxicity	0.0304686	0.00815183	0.0175277	0.00269113	0.0738271	0.00469235
PTX069	Tigecycline	220620-09-7	DTXSID2048581	Nephrotoxicity; Hepatotoxicity	0.294435	0.0528553	0.11262	0.0108703	0.488276	0.0463957
PTX070	Rotenone	83-79-4	DTXSID6021248	Cardiotoxicity; Genotoxicity; Nephrotoxicity; Hepatotoxicity; Neurotoxicity; Immunotoxicity	1.10205e-05	1.18864e-05	2.63807e-05	2.05e-05	0.000100441	1.56665e-06
PTX072	Acetaminophen	103-90-2	DTXSID2020006	Hematotoxicity; Ototoxicity; Neurotoxicity; Hepatotoxicity; Immunotoxicity; Genotoxicity; Nephrotoxicity; Cardiotoxicity	0.0437771	0.0109891	0.0235939	0.00336359	0.0998385	0.00676666
PTX073	2,4,4'-Trichlorobiphenyl	7012-37-5	DTXSID2038310	Genotoxicity; Hepatotoxicity; Neurotoxicity; Immunotoxicity	3.77572e-07	7.37232e-07	1.65845e-06	2.57034e-06	6.04853e-06	5.18768e-08
PTX074	1H-Imidazole, 2-ethyl-	1072-62-4	DTXSID5061457		0.071853	0.0165311	0.0354226	0.00456298	0.150842	0.0111621
PTX075	1-Ethyl-1H-imidazole	7098-07-9	DTXSID10221209		0.0217924	0.00618461	0.0133157	0.00218956	0.055847	0.00334482
PTX076	1H-Imidazole, 1-ethenyl-	1072-63-5	DTXSID0061458		0.0182998	0.00535548	0.0115386	0.00196639	0.0482861	0.0028038
PTX077	Trichlorfon	52-68-6	DTXSID0021389	Hepatotoxicity; Neurotoxicity; Genotoxicity	0.064576	0.0151386	0.0324527	0.00427275	0.138007	0.0100208
PTX078	5,5-Diphenylhydantoin	57-41-0	DTXSID8020541	Neurotoxicity; Hepatotoxicity; Hematotoxicity; Cardiotoxicity	0.000561421	0.000303271	0.000662582	0.000230351	0.00265229	8.30434e-05
PTX079	Tebuconazole	107534-96-3	DTXSID9032113	Genotoxicity; Cardiotoxicity; Neurotoxicity; Hepatotoxicity; Immunotoxicity; Nephrotoxicity	0.000129241	9.03979e-05	0.000198664	9.3282e-05	0.000780495	1.88353e-05
PTX080	Hexachlorophene	70-30-4	DTXSID6020690	Neurotoxicity; Hepatotoxicity	3.0871e-08	9.3639e-08	2.12768e-07	5.50446e-07	7.51609e-07	4.13562e-09
PTX081	Triethyltin bromide	2767-54-6	DTXSID9040712	Ototoxicity; Neurotoxicity	0.0344271	0.00901509	0.0193744	0.00290124	0.0817325	0.00530852
PTX082	Perfluorooctanoic acid	335-67-1	DTXSID8031865	Genotoxicity; Cardiotoxicity; Immunotoxicity; Hepatotoxicity; Neurotoxicity	5.43501e-05	4.4273e-05	9.76346e-05	5.47349e-05	0.000379367	7.85187e-06
PTX083	Retinoic acid	302-79-4	DTXSID7021239	Hematotoxicity; Immunotoxicity; Neurotoxicity; Hepatotoxicity; Cardiotoxicity	4.53981e-07	8.58146e-07	1.92904e-06	2.87905e-06	7.05192e-06	6.24913e-08
PTX084	Haloperidol	52-86-8	DTXSID4034150	Hematotoxicity; Neurotoxicity; Hepatotoxicity; Cardiotoxicity	0.000261402	0.00016153	0.000353989	0.000143903	0.00140327	3.83683e-05
PTX085	Chlorpromazine hydrochloride	69-09-0	DTXSID7024827	Hematotoxicity; Neurotoxicity; Hepatotoxicity	7.31915e-06	8.48355e-06	1.88593e-05	1.59354e-05	7.14305e-05	1.03619e-06
PTX086	Carbamazepine	298-46-4	DTXSID4022731	Immunotoxicity; Neurotoxicity; Hepatotoxicity; Hematotoxicity; Genotoxicity; Cardiotoxicity	0.000747653	0.000384022	0.000838045	0.000274763	0.00336694	0.000110911
PTX087	Imidacloprid	138261-41-3	DTXSID5032442	Genotoxicity; Immunotoxicity; Neurotoxicity; Hepatotoxicity; Nephrotoxicity	0.0339826	0.00891908	0.019169	0.00287813	0.0808529	0.0052393
PTX088	Fipronil	120068-37-3	DTXSID4034609	Nephrotoxicity; Hepatotoxicity; Neurotoxicity; Immunotoxicity; Genotoxicity	1.26357e-05	1.33045e-05	2.95121e-05	2.23004e-05	0.000112559	1.79876e-06
PTX089	Thiamethoxam	153719-23-4	DTXSID2034962	Neurotoxicity; Hepatotoxicity; Immunotoxicity; Genotoxicity; Cardiotoxicity	0.293427	0.0527062	0.112304	0.0108474	0.486883	0.0462353
PTX090	Azoxystrobin	131860-33-8	DTXSID0032520	Immunotoxicity; Hepatotoxicity; Neurotoxicity; Nephrotoxicity; Genotoxicity; Cardiotoxicity	0.000782528	0.000398725	0.000869971	0.000282582	0.00349724	0.000116138
PTX091	Camptothecin	7689-03-4	DTXSID0030956	Genotoxicity; Cardiotoxicity; Hepatotoxicity; Neurotoxicity; Immunotoxicity; Hematotoxicity; Nephrotoxicity	0.00229813	0.000968813	0.00210475	0.000548403	0.00857795	0.000344805
PTX092	Tetraethylthiuram disulfide	97-77-8	DTXSID1021322	Cardiotoxicity; Genotoxicity; Nephrotoxicity; Ototoxicity; Immunotoxicity; Neurotoxicity; Hepatotoxicity	1.66567e-05	1.67063e-05	3.70169e-05	2.64338e-05	0.00014168	2.37779e-06
PTX093	Mebendazole	31431-39-7	DTXSID4040682	Genotoxicity; Hepatotoxicity	0.000422322	0.000239849	0.000524615	0.000193327	0.00209241	6.2289e-05
PTX094	Citalopram	59729-33-8	DTXSID8022826	Neurotoxicity; Hepatotoxicity; Cardiotoxicity	0.00496654	0.00182829	0.00395973	0.000881212	0.0162973	0.00075099
PTX095	Lidocaine	137-58-6	DTXSID1045166	Neurotoxicity; Ototoxicity; Hematotoxicity; Cardiotoxicity	0.00280274	0.00114099	0.00247684	0.000619666	0.01012	0.000421359
PTX096	Cyclophosphamide monohydrate	6055-19-2	DTXSID6024888	Cardiotoxicity; Nephrotoxicity; Genotoxicity; Ototoxicity; Hematotoxicity; Immunotoxicity; Neurotoxicity; Hepatotoxicity	0.029598	0.00795939	0.0171159	0.00264354	0.072066	0.00455694
PTX097	6-Propyl-2-thiouracil	51-52-5	DTXSID5021209	Ototoxicity; Immunotoxicity; Hepatotoxicity; Neurotoxicity	0.305801	0.0545312	0.116174	0.0111267	0.503924	0.0482052
PTX098	Methimazole	60-56-0	DTXSID4020820	Cardiotoxicity; Neurotoxicity; Hepatotoxicity; Immunotoxicity; Nephrotoxicity	0.190283	0.0368851	0.0787297	0.00830918	0.339445	0.029852
PTX099	5-Azacytidine	320-67-2	DTXSID9020116	Hematotoxicity; Nephrotoxicity; Hepatotoxicity; Neurotoxicity; Cardiotoxicity; Genotoxicity	1.62181	0.215647	0.456359	0.031067	2.02209	0.26
PTX100	Cytarabine	147-94-4	DTXSID3022877	Genotoxicity; Neurotoxicity; Hepatotoxicity; Hematotoxicity; Ototoxicity; Cardiotoxicity; Nephrotoxicity	1.62181	0.215647	0.456359	0.031067	2.02209	0.26
PTX101	Hydroxyurea	127-07-1	DTXSID6025438	Nephrotoxicity; Genotoxicity; Neurotoxicity; Hepatotoxicity; Hematotoxicity	1.62181	0.215647	0.456359	0.031067	2.02209	0.26
PTX102	Colchicine	64-86-8	DTXSID5024845	Nephrotoxicity; Cardiotoxicity; Neurotoxicity; Hepatotoxicity; Immunotoxicity; Genotoxicity	0.000682496	0.000356224	0.000777664	0.000259769	0.00312072	0.000101152
PTX103	Aspartame	22839-47-0	DTXSID0020107	Neurotoxicity; Hepatotoxicity; Nephrotoxicity; Ototoxicity; Genotoxicity	1.62181	0.215647	0.456359	0.031067	2.02209	0.26
PTX104	5-Fluorouracil	51-21-8	DTXSID2020634	Cardiotoxicity; Nephrotoxicity; Genotoxicity; Hepatotoxicity; Neurotoxicity; Ototoxicity; Hematotoxicity	1.62181	0.215647	0.456359	0.031067	2.02209	0.26
PTX105	Methotrexate	59-05-2	DTXSID4020822	Cardiotoxicity; Nephrotoxicity; Hepatotoxicity; Neurotoxicity; Hematotoxicity; Ototoxicity	1.62181	0.215647	0.456359	0.031067	2.02209	0.26
PTX106	5-Bromo-2'-deoxyuridine	59-14-3	DTXSID7033105	Nephrotoxicity; Ototoxicity; Hematotoxicity; Immunotoxicity; Neurotoxicity; Genotoxicity	0.317912	0.0563047	0.119933	0.0113959	0.520491	0.0501339
PTX107	17alpha-Ethinylestradiol	57-63-6	DTXSID5020576	Genotoxicity; Immunotoxicity; Hepatotoxicity	1.16429e-05	1.24369e-05	2.75965e-05	2.1205e-05	0.000105143	1.65605e-06
PTX108	Cyproterone acetate	427-51-0	DTXSID5020366	Genotoxicity; Hepatotoxicity	3.86189e-06	5.00913e-06	1.11641e-05	1.07517e-05	4.19411e-05	5.43217e-07
PTX109	Progesterone	57-83-0	DTXSID3022370		3.77398e-05	3.27796e-05	7.23941e-05	4.37296e-05	0.000279988	5.43217e-06
PTX110	Spironolactone	52-01-7	DTXSID6034186	Cardiotoxicity; Nephrotoxicity; Ototoxicity; Hepatotoxicity	0.0014481	0.000662141	0.00144116	0.00041272	0.00583902	0.000216259
PTX111	17-Methyltestosterone	58-18-4	DTXSID1033664		2.2856e-05	2.1683e-05	4.79832e-05	3.21166e-05	0.000184395	3.27321e-06
PTX112	Finasteride	98319-26-7	DTXSID3020625	Genotoxicity; Hepatotoxicity; Neurotoxicity	0.000138389	9.56387e-05	0.000210124	9.7292e-05	0.000826238	2.01824e-05
PTX113	Fenitrothion	122-14-5	DTXSID4032613	Cardiotoxicity; Genotoxicity; Nephrotoxicity; Hepatotoxicity; Neurotoxicity; Immunotoxicity	3.44509e-05	3.04068e-05	6.71781e-05	4.13432e-05	0.000259514	4.9542e-06
PTX114	Estriol	50-27-1	DTXSID9022366		0.00190995	0.000831808	0.00180844	0.000489381	0.00735299	0.000286029
PTX115	Metformin hydrochloride	1115-70-4	DTXSID9037246	Nephrotoxicity; Ototoxicity; Neurotoxicity; Hepatotoxicity; Cardiotoxicity	1.62181	0.215647	0.456359	0.031067	2.02209	0.26
PTX116	Sodium perchlorate	7601-89-0	DTXSID1034185		1.62181	0.215647	0.456359	0.031067	2.02209	0.26
PTX117	Vinclozolin	50471-44-8	DTXSID4022361	Neurotoxicity; Hepatotoxicity; Immunotoxicity; Nephrotoxicity; Genotoxicity	0.00016233	0.000109079	0.000239501	0.000107332	0.00094367	2.37123e-05
PTX118	Tiratricol	51-24-1	DTXSID2045232	Cardiotoxicity; Hepatotoxicity	4.11582e-06	5.27902e-06	1.17626e-05	1.11814e-05	4.42255e-05	5.79308e-07
PTX119	Flutamide	13311-84-7	DTXSID7032004	Genotoxicity; Nephrotoxicity; Immunotoxicity; Hepatotoxicity	6.82653e-05	5.34223e-05	0.000117704	6.29787e-05	0.00045868	9.88492e-06
PTX120	Estrone	53-16-7	DTXSID4022367	Genotoxicity; Immunotoxicity; Hepatotoxicity	2.17278e-05	2.07971e-05	4.6032e-05	3.11315e-05	0.000176783	3.11005e-06
PTX121	Testosterone	58-22-0	DTXSID8022371	Hepatotoxicity	5.07575e-05	4.18469e-05	9.23097e-05	5.24789e-05	0.000358365	7.3278e-06
PTX122	Linuron	330-55-2	DTXSID2024163	Immunotoxicity; Neurotoxicity; Nephrotoxicity; Genotoxicity	0.000132221	9.21121e-05	0.000202413	9.46e-05	0.000795454	1.92741e-05
PTX123	17beta-Trenbolone	10161-33-8	DTXSID0034192	Neurotoxicity; Immunotoxicity; Genotoxicity	0.000800571	0.000406286	0.000886388	0.000286575	0.00356427	0.000118843
PTX124	Raloxifene hydrochloride	82640-04-8	DTXSID1034181	Genotoxicity; Neurotoxicity; Hepatotoxicity; Nephrotoxicity	8.19082e-07	1.39562e-06	3.12982e-06	4.13985e-06	1.1528e-05	1.13422e-07
PTX125	5alpha-Dihydrotestosterone	521-18-6	DTXSID9022364	Hepatotoxicity	3.56086e-05	3.12464e-05	6.9024e-05	4.21928e-05	0.000266757	5.1224e-06
PTX126	Anastrozole	120511-73-1	DTXSID9022607	Hepatotoxicity; Nephrotoxicity; Genotoxicity; Cardiotoxicity	0.000379273	0.000219513	0.000480341	0.000180949	0.0019132	5.5879e-05
PTX127	Hydrocortisone	50-23-7	DTXSID7020714	Immunotoxicity; Ototoxicity	0.00132191	0.000614211	0.00133733	0.000390197	0.00541203	0.00019723
PTX128	Metyrapone	54-36-4	DTXSID1023314	Genotoxicity; Hepatotoxicity; Immunotoxicity	0.00202053	0.000871297	0.00189387	0.00050663	0.00770586	0.000302761
PTX129	Levothyroxine	51-48-9	DTXSID8023214	Hepatotoxicity; Immunotoxicity	3.58349e-05	3.141e-05	6.93836e-05	4.23577e-05	0.000268168	5.15529e-06
PTX130	Aldosterone	52-39-1	DTXSID7022419	Nephrotoxicity	0.00203845	0.000877661	0.00190763	0.000509391	0.00776274	0.000305473
PTX131	Iopanoic acid	96-83-3	DTXSID6023159	Nephrotoxicity; Neurotoxicity	1.30883e-05	1.3696e-05	3.03762e-05	2.27886e-05	0.000115907	1.86385e-06
PTX132	Fulvestrant	129453-61-8	DTXSID4022369	Genotoxicity; Hepatotoxicity; Neurotoxicity; Immunotoxicity; Hematotoxicity	6.01178e-10	3.64606e-09	8.4162e-09	4.87472e-08	2.82748e-08	7.73952e-11
PTX133	Triphenyl phosphate	115-86-6	DTXSID1021952	Hepatotoxicity; Neurotoxicity; Immunotoxicity; Cardiotoxicity; Genotoxicity	1.20726e-05	1.2814e-05	2.84291e-05	2.16833e-05	0.000108365	1.7178e-06
PTX134	Prochloraz	67747-09-5	DTXSID4024270	Hematotoxicity; Ototoxicity; Hepatotoxicity; Neurotoxicity; Genotoxicity; Nephrotoxicity; Cardiotoxicity	1.00418e-05	1.10095e-05	2.44437e-05	1.93597e-05	9.29554e-05	1.42619e-06
PTX135	Dutasteride	164656-23-9	DTXSID8046452	Hepatotoxicity	1.28736e-06	2.02578e-06	4.53482e-06	5.46817e-06	1.67995e-05	1.79083e-07
PTX136	Levonorgestrel	797-63-7	DTXSID3036496	Hepatotoxicity	5.04708e-05	4.1652e-05	9.18819e-05	5.22963e-05	0.000356678	7.28599e-06
PTX137	Mifepristone	84371-65-3	DTXSID5023322	Cardiotoxicity; Immunotoxicity; Hepatotoxicity; Neurotoxicity	6.73761e-07	1.18813e-06	2.6666e-06	3.67097e-06	9.79741e-06	9.3115e-08
PTX138	Ethylparaben	120-47-8	DTXSID9022528	Cardiotoxicity; Genotoxicity	0.000500879	0.000276053	0.000603393	0.000214729	0.00241185	7.4003e-05
PTX139	Lithium carbonate	554-13-2	DTXSID1023784	Nephrotoxicity; Cardiotoxicity; Hepatotoxicity; Neurotoxicity; Immunotoxicity; Hematotoxicity; Ototoxicity; Genotoxicity
PTX140	1-(1-(4,4-bis(4-fluorophenyl)butyl)-4-piperidinyl)-1,3-dihydro-2H-Benzimidazol-2-one	2062-78-4	DTXSID8023474	Hepatotoxicity; Cardiotoxicity	8.50831e-07	1.44004e-06	3.22897e-06	4.23788e-06	1.18989e-05	1.17864e-07
PTX141	Naproxen	22204-53-1	DTXSID4040686	Nephrotoxicity; Neurotoxicity; Hepatotoxicity; Immunotoxicity; Cardiotoxicity; Genotoxicity	0.00117951	0.000559145	0.00121799	0.000363763	0.00492193	0.000175782
PTX142	Adriamycin hydrochloride	25316-40-9	DTXSID3030636	Neurotoxicity; Hepatotoxicity; Immunotoxicity; Hematotoxicity; Ototoxicity; Genotoxicity; Nephrotoxicity; Cardiotoxicity	0.17998	0.0352313	0.0752164	0.00802933	0.324068	0.0282198
PTX143	Bis(4-hydroxyphenyl)methane	620-92-8	DTXSID9022445	Genotoxicity; Immunotoxicity; Neurotoxicity; Hepatotoxicity	0.000155856	0.000105482	0.000231639	0.000104677	0.00091222	2.27572e-05
PTX144	Sorafenib	284461-73-0	DTXSID7041128	Ototoxicity; Hematotoxicity; Hepatotoxicity; Cardiotoxicity; Nephrotoxicity	2.08776e-06	3.01741e-06	6.74158e-06	7.36336e-06	2.5129e-05	2.91847e-07
PTX145	Clomipramine	303-49-1	DTXSID6022844	Cardiotoxicity; Hematotoxicity; Neurotoxicity; Hepatotoxicity	7.04714e-06	8.22287e-06	1.82826e-05	1.55683e-05	6.92127e-05	9.97298e-07
PTX146	Lenvatinib	417716-92-8	DTXSID50194605	Nephrotoxicity; Hepatotoxicity; Cardiotoxicity	0.000124823	8.78434e-05	0.000193077	9.13062e-05	0.000758208	1.8185e-05
PTX147	Nadolol	42200-33-9	DTXSID3023342	Hepatotoxicity	1.24309	0.173206	0.366935	0.0263765	1.62036	0.198751
PTX150	Flecainide	54143-55-4	DTXSID8023054	Cardiotoxicity; Neurotoxicity; Hepatotoxicity	0.00314642	0.00125511	0.0027233	0.000665388	0.0111434	0.000473582
PTX151	Droperidol	548-73-2	DTXSID6022973	Cardiotoxicity; Hepatotoxicity	8.84331e-05	6.61244e-05	0.00014554	7.38551e-05	0.000569026	1.28388e-05
PTX152	Ethanol	64-17-5	DTXSID9020584	Hematotoxicity; Neurotoxicity; Hepatotoxicity; Immunotoxicity; Genotoxicity; Nephrotoxicity; Cardiotoxicity	0.274031	0.049818	0.106179	0.0104003	0.459928	0.0431493
PTX153	Hydroxyzine dihydrochloride	2192-20-3	DTXSID2040737	Cardiotoxicity; Hepatotoxicity	0.000186006	0.00012203	0.000267791	0.000116713	0.00105697	2.72081e-05
PTX155	Clarithromycin	81103-11-9	DTXSID3022829	Nephrotoxicity; Cardiotoxicity; Hematotoxicity; Ototoxicity; Hepatotoxicity	0.03397	0.00891635	0.0191632	0.00287747	0.0808279	0.00523734
PTX156	Dasatinib monohydrate	863127-77-9	DTXSID50235486	Immunotoxicity; Hepatotoxicity; Nephrotoxicity; Cardiotoxicity	0.00231862	0.000975926	0.00212012	0.000551407	0.0086416	0.00034791
PTX157	Fluconazole	86386-73-4	DTXSID3020627	Nephrotoxicity; Hepatotoxicity; Hematotoxicity; Ototoxicity	0.0162256	0.00485001	0.0104546	0.00182606	0.0436828	0.00248298
PTX158	Methylparaben	99-76-3	DTXSID4022529	Hematotoxicity; Hepatotoxicity; Neurotoxicity; Genotoxicity	0.00135829	0.000628108	0.00136744	0.000396773	0.00553581	0.000202714
PTX159	3,3',5,5'-Tetrabromobisphenol A	79-94-7	DTXSID1026081	Genotoxicity; Immunotoxicity; Neurotoxicity; Hepatotoxicity; Nephrotoxicity; Ototoxicity	5.29923e-08	1.46163e-07	3.31396e-07	7.67606e-07	1.17876e-06	7.13793e-09
PTX160	3'-Azido-3'-deoxythymidine	30516-87-1	DTXSID8020127	Cardiotoxicity; Nephrotoxicity; Genotoxicity; Ototoxicity; Hematotoxicity; Immunotoxicity; Neurotoxicity; Hepatotoxicity	0.27606	0.0501218	0.106824	0.0104476	0.462763	0.043472
PTX161	Amitriptyline hydrochloride	549-18-8	DTXSID9033187	Cardiotoxicity; Hepatotoxicity; Neurotoxicity; Hematotoxicity	1.87756e-05	1.8439e-05	4.08365e-05	2.84555e-05	0.000156538	2.68351e-06
PTX162	Enniatin B1	19914-20-6	DTXSID70891861		5.90382e-06	7.1067e-06	1.58121e-05	1.39613e-05	5.97252e-05	8.34004e-07
PTX163	Tunicamycin	11089-65-9	DTXSID8036730		0.000332245	0.000196825	0.000430923	0.00016679	0.00171348	4.88847e-05
PTX165	4-(4-Chlorophenyl)-2-phenyl-2-(1H-1,2,4-triazol-1-ylmethyl)butyronitrile	114369-43-6	DTXSID8032548		7.43915e-05	5.7343e-05	0.000126299	6.63995e-05	0.000492713	1.07814e-05
PTX166	Triazole alanine (as metabolite of triazole compounds)	114419-45-3	DTXSID9058288		0.382447	0.0655676	0.139561	0.0127687	0.607098	0.0604236
PTX167	Difenoconazole	119446-68-3	DTXSID4032372	Genotoxicity; Cardiotoxicity; Hepatotoxicity; Neurotoxicity; Immunotoxicity	6.3333e-06	7.53009e-06	1.67494e-05	1.45779e-05	6.33223e-05	8.9531e-07
PTX168	Epoxiconazole	133855-98-8	DTXSID1040372	Neurotoxicity; Hepatotoxicity; Nephrotoxicity; Genotoxicity; Cardiotoxicity	4.58716e-05	3.84982e-05	8.49572e-05	4.93097e-05	0.000329395	6.61567e-06
PTX169	Prothioconazole	178928-70-6	DTXSID4034869	Genotoxicity; Hepatotoxicity; Neurotoxicity	0.000204406	0.000131895	0.000289329	0.000123689	0.00114336	2.99281e-05
PTX171	1,2,4-Triazole-1-acetic acid	28711-29-7	DTXSID90365231		1.62181	0.215647	0.456359	0.031067	2.02209	0.26
PTX172	1H-1,2,4-Triazole	288-88-0	DTXSID6027131	Cardiotoxicity; Genotoxicity; Neurotoxicity	0.481631	0.0792896	0.168613	0.0147157	0.735634	0.0762715
PTX173	Chloroquine bis(phosphate)	50-63-5	DTXSID7044681	Hepatotoxicity; Neurotoxicity; Immunotoxicity; Hematotoxicity; Ototoxicity; Genotoxicity; Nephrotoxicity; Cardiotoxicity	8.00056e-05	6.08862e-05	0.000134064	6.94403e-05	0.000523491	1.16035e-05
PTX174	Propiconazole	60207-90-1	DTXSID8024280	Immunotoxicity; Hepatotoxicity; Neurotoxicity; Genotoxicity	1.35301e-05	1.40759e-05	3.12145e-05	2.3259e-05	0.000119156	1.92741e-06
PTX175	Ketoconazole	65277-42-1	DTXSID7029879	Cardiotoxicity; Genotoxicity; Nephrotoxicity; Ototoxicity; Neurotoxicity; Hepatotoxicity; Immunotoxicity	6.49929e-05	5.13029e-05	0.000113057	6.11032e-05	0.000440294	9.40641e-06
PTX176	Itraconazole	84625-61-6	DTXSID3023180	Neurotoxicity; Hepatotoxicity; Nephrotoxicity	2.82864e-07	5.81093e-07	1.30872e-06	2.15178e-06	4.75548e-06	3.87511e-08
PTX177	Etaconazole	60207-93-4	DTXSID2041913		0.000100348	7.33838e-05	0.000161436	7.98299e-05	0.000632194	1.45872e-05
PTX178	Penconazole	66246-88-6	DTXSID8042260	Neurotoxicity; Nephrotoxicity; Genotoxicity; Cardiotoxicity	6.73951e-06	7.9259e-06	1.76255e-05	1.51464e-05	6.6687e-05	9.53332e-07
PTX179	Omeprazole	73590-58-6	DTXSID6021080	Nephrotoxicity; Hepatotoxicity; Cardiotoxicity; Genotoxicity	0.00444887	0.00166974	0.00361794	0.000823491	0.0148697	0.000671965
PTX180	Triamterene	396-01-0	DTXSID6021373	Cardiotoxicity; Genotoxicity; Ototoxicity; Nephrotoxicity; Hepatotoxicity	0.0164297	0.00490023	0.0105623	0.00184016	0.0441399	0.00251453
PTX181	Sulfamethoxazole	723-46-6	DTXSID8026064	Immunotoxicity; Hepatotoxicity; Nephrotoxicity; Hematotoxicity; Genotoxicity	0.0751496	0.0171536	0.03675	0.00469071	0.156584	0.0116795
PTX183	Adefovir dipivoxil	142340-99-6	DTXSID5046487	Hepatotoxicity; Nephrotoxicity	0.010875	0.00348771	0.00753009	0.00142747	0.0313032	0.00165747
PTX185	Rosiglitazone	122320-73-4	DTXSID7037131	Nephrotoxicity; Hepatotoxicity; Neurotoxicity; Cardiotoxicity	0.000420113	0.000238815	0.000522364	0.000192704	0.00208329	6.196e-05
PTX186	Pentamidine	100-33-4	DTXSID7023431	Hepatotoxicity; Immunotoxicity; Ototoxicity; Nephrotoxicity; Cardiotoxicity	0.0280414	0.0076128	0.0163741	0.00255709	0.0688954	0.00431493
PTX187	Phenacetin	62-44-2	DTXSID1021116	Genotoxicity; Hepatotoxicity; Hematotoxicity; Nephrotoxicity	0.00314342	0.00125412	0.00272116	0.000664997	0.0111345	0.000473125
PTX188	Amoxicillin	26787-78-0	DTXSID3037044	Hepatotoxicity; Ototoxicity	0.0294741	0.00793192	0.0170571	0.00263673	0.0718147	0.00453767
PTX191	Ciprofloxacin	85721-33-1	DTXSID8022824	Nephrotoxicity; Genotoxicity; Hepatotoxicity; Ototoxicity; Hematotoxicity	1.62181	0.215647	0.456359	0.031067	2.02209	0.26
PTX194	Ampicillin	69-53-4	DTXSID4022602	Nephrotoxicity; Ototoxicity; Hepatotoxicity	1.62181	0.215647	0.456359	0.031067	2.02209	0.26
PTX195	Enalapril	75847-73-3	DTXSID5022982	Nephrotoxicity; Hepatotoxicity; Cardiotoxicity	0.768861	0.116577	0.247443	0.0196245	1.08602	0.122334
PTX196	Irbesartan	138402-11-6	DTXSID0023169	Nephrotoxicity; Cardiotoxicity; Hepatotoxicity; Ototoxicity; Genotoxicity	6.6193e-05	5.20823e-05	0.000114766	6.17951e-05	0.000447054	9.58186e-06
PTX197	Furosemide	54-31-9	DTXSID6020648	Ototoxicity; Nephrotoxicity; Hepatotoxicity; Neurotoxicity; Immunotoxicity	0.0102694	0.00332685	0.00718444	0.001378	0.0298445	0.00156427
PTX198	Acyclovir	59277-89-3	DTXSID1022556	Nephrotoxicity; Ototoxicity; Hematotoxicity; Immunotoxicity; Neurotoxicity; Hepatotoxicity	1.62181	0.215647	0.456359	0.031067	2.02209	0.26
PTX199	Ibuprofen	15687-27-1	DTXSID5020732	Nephrotoxicity; Neurotoxicity; Hepatotoxicity; Genotoxicity	0.00242019	0.00101102	0.00219599	0.000566151	0.00895574	0.000363308
PTX200	Sulfadiazine	68-35-9	DTXSID7044130	Hepatotoxicity; Hematotoxicity; Nephrotoxicity; Ototoxicity	0.0929237	0.0204332	0.043739	0.00534544	0.186867	0.0144729
PTX201	Tenofovir	147127-20-6	DTXSID9040132	Immunotoxicity; Hepatotoxicity; Nephrotoxicity	1.62181	0.215647	0.456359	0.031067	2.02209	0.26
PTX202	Pamidronic acid	40391-99-9	DTXSID4023414	Hepatotoxicity; Ototoxicity; Nephrotoxicity	1.62181	0.215647	0.456359	0.031067	2.02209	0.26
PTX203	6PPD	793-24-8	DTXSID9025114	Hepatotoxicity	4.73444e-06	5.92472e-06	1.31939e-05	1.21878e-05	4.96957e-05	6.67322e-07
PTX205	Terbutryn	886-50-0	DTXSID3024318	Genotoxicity	6.98935e-05	5.44702e-05	0.000120002	6.3899e-05	0.000467773	1.01231e-05
PTX206	DEET	134-62-3	DTXSID2021995	Cardiotoxicity; Immunotoxicity; Neurotoxicity	0.0018608	0.000814129	0.00177019	0.000481592	0.00719507	0.000278595
PTX208	Clopyralid	1702-17-6	DTXSID9029221	Neurotoxicity; Genotoxicity	0.107473	0.0230354	0.0492806	0.00584606	0.210933	0.0167636
PTX209	Ethofumesate	26225-79-6	DTXSID8034580		0.000352371	0.000206599	0.000452217	0.000172938	0.00179949	5.18768e-05
PTX212	Thiabendazole	148-79-8	DTXSID0021337	Genotoxicity; Nephrotoxicity; Immunotoxicity; Hepatotoxicity	0.000174095	0.000115554	0.000253645	0.000112055	0.00100029	2.54488e-05
PTX214	Diuron	330-54-1	DTXSID0020446	Immunotoxicity; Hepatotoxicity; Genotoxicity	0.000166073	0.000111148	0.00024402	0.000108848	0.000961756	2.42646e-05
PTX217	Flonicamid	158062-67-0	DTXSID8034611	Neurotoxicity	0.0345002	0.00903088	0.0194081	0.00290503	0.0818772	0.00531992
PTX219	Chlorantraniliprole	500008-45-7	DTXSID2044345	Immunotoxicity; Neurotoxicity	1.09801e-05	1.18505e-05	2.63015e-05	2.04538e-05	0.000100134	1.56086e-06
PTX221	Cyprodinil	121552-61-2	DTXSID1032359	Genotoxicity; Neurotoxicity; Hepatotoxicity	3.37031e-05	2.98618e-05	6.59799e-05	4.07886e-05	0.000254814	4.84559e-06
PTX222	Tramadol hydrochloride	36282-47-0	DTXSID7023691	Cardiotoxicity; Hepatotoxicity; Neurotoxicity; Ototoxicity; Nephrotoxicity	0.00489106	0.00180536	0.0039103	0.000872945	0.0160907	0.000739461
PTX223	Sulisobenzone	4065-45-6	DTXSID2042436	Genotoxicity	0.292591	0.0525824	0.112042	0.0108284	0.485729	0.0461023
PTX224	1,3-Diphenylguanidine	102-06-7	DTXSID3025178	Genotoxicity; Cardiotoxicity	0.00225837	0.000954982	0.00207484	0.000542546	0.0084542	0.000338781
PTX225	2,4-Dichlorophenoxyacetic acid	94-75-7	DTXSID0020442	Neurotoxicity; Hepatotoxicity; Immunotoxicity; Nephrotoxicity; Genotoxicity	0.00166035	0.000741141	0.00161223	0.000448967	0.0065435	0.000248298
PTX226	2-(4-Chloro-2-methylphenoxy)acetic acid	94-74-6	DTXSID4024195	Nephrotoxicity; Neurotoxicity; Hepatotoxicity; Immunotoxicity; Genotoxicity	0.000694109	0.000361211	0.0007885	0.00026248	0.00316488	0.00010289
PTX227	Perfluorohexanoic acid	307-24-4	DTXSID3031862	Genotoxicity; Neurotoxicity; Hepatotoxicity	0.000837915	0.000421841	0.000920156	0.00029473	0.0037022	0.000124444
PTX230	Myclobutanil	88671-89-0	DTXSID8024315	Hepatotoxicity	0.000145042	9.94123e-05	0.000218374	0.000100145	0.000859191	2.11628e-05
PTX231	Fenhexamid	126833-17-8	DTXSID3032549	Nephrotoxicity; Hepatotoxicity	8.64204e-05	6.48817e-05	0.000142818	7.28159e-05	0.000558219	1.25436e-05
PTX232	Pentachlorophenol	87-86-5	DTXSID7021106	Genotoxicity; Hepatotoxicity; Neurotoxicity; Immunotoxicity; Hematotoxicity	7.70136e-06	8.84699e-06	1.96633e-05	1.64426e-05	7.45238e-05	1.09086e-06
PTX233	2,6-Dichlorobenzamide	2008-58-4	DTXSID7022170		0.0155025	0.00467118	0.0100709	0.00177553	0.0420553	0.00237123
PTX235	Bisphenol E	2081-08-5	DTXSID3047891		0.000368808	0.000214509	0.000469444	0.000177859	0.00186913	5.43217e-05
PTX239	Bisphenol Z	843-55-0	DTXSID4047963		1.14916e-05	1.23036e-05	2.73022e-05	2.10351e-05	0.000104005	1.63433e-06
PTX258	Acetochlor	34256-82-1	DTXSID8023848	Immunotoxicity; Neurotoxicity; Hepatotoxicity; Genotoxicity	2.92406e-06	3.98293e-06	8.88679e-06	9.05985e-06	3.32678e-05	4.10147e-07

## Sheet: AOP Information 
Prec.Tox code	Compund Name	CASRN	DTXSID	AOP ID	AOP Name
PTX225	2,4-Dichlorophenoxyacetic acid	94-75-7	DTXSID0020442	6	Antagonist binding to PPARÎ± leading to body-weight loss
PTX072	Acetaminophen	103-90-2	DTXSID2020006	6	Antagonist binding to PPARÎ± leading to body-weight loss
PTX007	Acrylamide	79-06-1	DTXSID5020027	6	Antagonist binding to PPARÎ± leading to body-weight loss
PTX103	Aspartame	22839-47-0	DTXSID0020107	6	Antagonist binding to PPARÎ± leading to body-weight loss
PTX060	Atrazine	1912-24-9	DTXSID9020112	6	Antagonist binding to PPARÎ± leading to body-weight loss
PTX040	Bisphenol A	80-05-7	DTXSID7020182	6	Antagonist binding to PPARÎ± leading to body-weight loss
PTX001	Cadmium chloride	10108-64-2	DTXSID6020226	6	Antagonist binding to PPARÎ± leading to body-weight loss
PTX022	Caffeine	58-08-2	DTXSID0020232	6	Antagonist binding to PPARÎ± leading to body-weight loss
PTX026	Chlorpyrifos	2921-88-2	DTXSID4020458	6	Antagonist binding to PPARÎ± leading to body-weight loss
PTX041	Clofibric acid	882-09-7	DTXSID1040661	6	Antagonist binding to PPARÎ± leading to body-weight loss
PTX062	Cyclosporin A	59865-13-3	DTXSID0020365	6	Antagonist binding to PPARÎ± leading to body-weight loss
PTX031	Dexamethasone	50-02-2	DTXSID3020384	6	Antagonist binding to PPARÎ± leading to body-weight loss
PTX004	Dimethyl sulfoxide	67-68-5	DTXSID2021735	6	Antagonist binding to PPARÎ± leading to body-weight loss
PTX195	Enalapril	75847-73-3	DTXSID5022982	6	Antagonist binding to PPARÎ± leading to body-weight loss
PTX152	Ethanol	64-17-5	DTXSID9020584	6	Antagonist binding to PPARÎ± leading to body-weight loss
PTX107	17alpha-Ethinylestradiol	57-63-6	DTXSID5020576	6	Antagonist binding to PPARÎ± leading to body-weight loss
PTX199	Ibuprofen	15687-27-1	DTXSID5020732	6	Antagonist binding to PPARÎ± leading to body-weight loss
PTX175	Ketoconazole	65277-42-1	DTXSID7029879	6	Antagonist binding to PPARÎ± leading to body-weight loss
PTX105	Methotrexate	59-05-2	DTXSID4020822	6	Antagonist binding to PPARÎ± leading to body-weight loss
PTX158	Methylparaben	99-76-3	DTXSID4022529	6	Antagonist binding to PPARÎ± leading to body-weight loss
PTX137	Mifepristone	84371-65-3	DTXSID5023322	6	Antagonist binding to PPARÎ± leading to body-weight loss
PTX141	Naproxen	22204-53-1	DTXSID4040686	6	Antagonist binding to PPARÎ± leading to body-weight loss
PTX082	Perfluorooctanoic acid	335-67-1	DTXSID8031865	6	Antagonist binding to PPARÎ± leading to body-weight loss
PTX003	[4-Chloro-6-(2,3-xylidino)-2-pyrimidinylthio]acetic acid	50892-23-4	DTXSID4020290	6	Antagonist binding to PPARÎ± leading to body-weight loss
PTX134	Prochloraz	67747-09-5	DTXSID4024270	6	Antagonist binding to PPARÎ± leading to body-weight loss
PTX174	Propiconazole	60207-90-1	DTXSID8024280	6	Antagonist binding to PPARÎ± leading to body-weight loss
PTX070	Rotenone	83-79-4	DTXSID6021248	6	Antagonist binding to PPARÎ± leading to body-weight loss
PTX110	Spironolactone	52-01-7	DTXSID6034186	6	Antagonist binding to PPARÎ± leading to body-weight loss
PTX058	Tamoxifen	10540-29-1	DTXSID1034187	6	Antagonist binding to PPARÎ± leading to body-weight loss
PTX121	Testosterone	58-22-0	DTXSID8022371	6	Antagonist binding to PPARÎ± leading to body-weight loss
PTX159	3,3',5,5'-Tetrabromobisphenol A	79-94-7	DTXSID1026081	6	Antagonist binding to PPARÎ± leading to body-weight loss
PTX083	Retinoic acid	302-79-4	DTXSID7021239	6	Antagonist binding to PPARÎ± leading to body-weight loss
PTX133	Triphenyl phosphate	115-86-6	DTXSID1021952	6	Antagonist binding to PPARÎ± leading to body-weight loss
PTX163	Tunicamycin	11089-65-9	DTXSID8036730	6	Antagonist binding to PPARÎ± leading to body-weight loss
PTX037	Valproic acid	99-66-1	DTXSID6023733	6	Antagonist binding to PPARÎ± leading to body-weight loss
PTX117	Vinclozolin	50471-44-8	DTXSID4022361	6	Antagonist binding to PPARÎ± leading to body-weight loss
PTX099	5-Azacytidine	320-67-2	DTXSID9020116	54	Inhibition of Na+/I- symporter (NIS) leads to learning and memory impairment
PTX040	Bisphenol A	80-05-7	DTXSID7020182	54	Inhibition of Na+/I- symporter (NIS) leads to learning and memory impairment
PTX086	Carbamazepine	298-46-4	DTXSID4022731	54	Inhibition of Na+/I- symporter (NIS) leads to learning and memory impairment
PTX062	Cyclosporin A	59865-13-3	DTXSID0020365	54	Inhibition of Na+/I- symporter (NIS) leads to learning and memory impairment
PTX031	Dexamethasone	50-02-2	DTXSID3020384	54	Inhibition of Na+/I- symporter (NIS) leads to learning and memory impairment
PTX028	Genistein	446-72-0	DTXSID5022308	54	Inhibition of Na+/I- symporter (NIS) leads to learning and memory impairment
PTX127	Hydrocortisone	50-23-7	DTXSID7020714	54	Inhibition of Na+/I- symporter (NIS) leads to learning and memory impairment
PTX097	6-Propyl-2-thiouracil	51-52-5	DTXSID5021209	54	Inhibition of Na+/I- symporter (NIS) leads to learning and memory impairment
PTX083	Retinoic acid	302-79-4	DTXSID7021239	54	Inhibition of Na+/I- symporter (NIS) leads to learning and memory impairment
PTX037	Valproic acid	99-66-1	DTXSID6023733	54	Inhibition of Na+/I- symporter (NIS) leads to learning and memory impairment
PTX072	Acetaminophen	103-90-2	DTXSID2020006	318	Glucocorticoid Receptor activation leading to hepatic steatosis
PTX060	Atrazine	1912-24-9	DTXSID9020112	318	Glucocorticoid Receptor activation leading to hepatic steatosis
PTX040	Bisphenol A	80-05-7	DTXSID7020182	318	Glucocorticoid Receptor activation leading to hepatic steatosis
PTX001	Cadmium chloride	10108-64-2	DTXSID6020226	318	Glucocorticoid Receptor activation leading to hepatic steatosis
PTX022	Caffeine	58-08-2	DTXSID0020232	318	Glucocorticoid Receptor activation leading to hepatic steatosis
PTX062	Cyclosporin A	59865-13-3	DTXSID0020365	318	Glucocorticoid Receptor activation leading to hepatic steatosis
PTX031	Dexamethasone	50-02-2	DTXSID3020384	318	Glucocorticoid Receptor activation leading to hepatic steatosis
PTX152	Ethanol	64-17-5	DTXSID9020584	318	Glucocorticoid Receptor activation leading to hepatic steatosis
PTX107	17alpha-Ethinylestradiol	57-63-6	DTXSID5020576	318	Glucocorticoid Receptor activation leading to hepatic steatosis
PTX199	Ibuprofen	15687-27-1	DTXSID5020732	318	Glucocorticoid Receptor activation leading to hepatic steatosis
PTX175	Ketoconazole	65277-42-1	DTXSID7029879	318	Glucocorticoid Receptor activation leading to hepatic steatosis
PTX105	Methotrexate	59-05-2	DTXSID4020822	318	Glucocorticoid Receptor activation leading to hepatic steatosis
PTX158	Methylparaben	99-76-3	DTXSID4022529	318	Glucocorticoid Receptor activation leading to hepatic steatosis
PTX137	Mifepristone	84371-65-3	DTXSID5023322	318	Glucocorticoid Receptor activation leading to hepatic steatosis
PTX082	Perfluorooctanoic acid	335-67-1	DTXSID8031865	318	Glucocorticoid Receptor activation leading to hepatic steatosis
PTX003	[4-Chloro-6-(2,3-xylidino)-2-pyrimidinylthio]acetic acid	50892-23-4	DTXSID4020290	318	Glucocorticoid Receptor activation leading to hepatic steatosis
PTX174	Propiconazole	60207-90-1	DTXSID8024280	318	Glucocorticoid Receptor activation leading to hepatic steatosis
PTX070	Rotenone	83-79-4	DTXSID6021248	318	Glucocorticoid Receptor activation leading to hepatic steatosis
PTX058	Tamoxifen	10540-29-1	DTXSID1034187	318	Glucocorticoid Receptor activation leading to hepatic steatosis
PTX121	Testosterone	58-22-0	DTXSID8022371	318	Glucocorticoid Receptor activation leading to hepatic steatosis
PTX159	3,3',5,5'-Tetrabromobisphenol A	79-94-7	DTXSID1026081	318	Glucocorticoid Receptor activation leading to hepatic steatosis
PTX083	Retinoic acid	302-79-4	DTXSID7021239	318	Glucocorticoid Receptor activation leading to hepatic steatosis
PTX133	Triphenyl phosphate	115-86-6	DTXSID1021952	318	Glucocorticoid Receptor activation leading to hepatic steatosis
PTX037	Valproic acid	99-66-1	DTXSID6023733	318	Glucocorticoid Receptor activation leading to hepatic steatosis
PTX117	Vinclozolin	50471-44-8	DTXSID4022361	318	Glucocorticoid Receptor activation leading to hepatic steatosis
PTX072	Acetaminophen	103-90-2	DTXSID2020006	18	PPARÎ± activation in utero leading to impaired fertility in males
PTX007	Acrylamide	79-06-1	DTXSID5020027	18	PPARÎ± activation in utero leading to impaired fertility in males
PTX060	Atrazine	1912-24-9	DTXSID9020112	18	PPARÎ± activation in utero leading to impaired fertility in males
PTX040	Bisphenol A	80-05-7	DTXSID7020182	18	PPARÎ± activation in utero leading to impaired fertility in males
PTX001	Cadmium chloride	10108-64-2	DTXSID6020226	18	PPARÎ± activation in utero leading to impaired fertility in males
PTX022	Caffeine	58-08-2	DTXSID0020232	18	PPARÎ± activation in utero leading to impaired fertility in males
PTX026	Chlorpyrifos	2921-88-2	DTXSID4020458	18	PPARÎ± activation in utero leading to impaired fertility in males
PTX062	Cyclosporin A	59865-13-3	DTXSID0020365	18	PPARÎ± activation in utero leading to impaired fertility in males
PTX031	Dexamethasone	50-02-2	DTXSID3020384	18	PPARÎ± activation in utero leading to impaired fertility in males
PTX004	Dimethyl sulfoxide	67-68-5	DTXSID2021735	18	PPARÎ± activation in utero leading to impaired fertility in males
PTX152	Ethanol	64-17-5	DTXSID9020584	18	PPARÎ± activation in utero leading to impaired fertility in males
PTX107	17alpha-Ethinylestradiol	57-63-6	DTXSID5020576	18	PPARÎ± activation in utero leading to impaired fertility in males
PTX175	Ketoconazole	65277-42-1	DTXSID7029879	18	PPARÎ± activation in utero leading to impaired fertility in males
PTX105	Methotrexate	59-05-2	DTXSID4020822	18	PPARÎ± activation in utero leading to impaired fertility in males
PTX137	Mifepristone	84371-65-3	DTXSID5023322	18	PPARÎ± activation in utero leading to impaired fertility in males
PTX082	Perfluorooctanoic acid	335-67-1	DTXSID8031865	18	PPARÎ± activation in utero leading to impaired fertility in males
PTX003	[4-Chloro-6-(2,3-xylidino)-2-pyrimidinylthio]acetic acid	50892-23-4	DTXSID4020290	18	PPARÎ± activation in utero leading to impaired fertility in males
PTX134	Prochloraz	67747-09-5	DTXSID4024270	18	PPARÎ± activation in utero leading to impaired fertility in males
PTX174	Propiconazole	60207-90-1	DTXSID8024280	18	PPARÎ± activation in utero leading to impaired fertility in males
PTX070	Rotenone	83-79-4	DTXSID6021248	18	PPARÎ± activation in utero leading to impaired fertility in males
PTX058	Tamoxifen	10540-29-1	DTXSID1034187	18	PPARÎ± activation in utero leading to impaired fertility in males
PTX121	Testosterone	58-22-0	DTXSID8022371	18	PPARÎ± activation in utero leading to impaired fertility in males
PTX159	3,3',5,5'-Tetrabromobisphenol A	79-94-7	DTXSID1026081	18	PPARÎ± activation in utero leading to impaired fertility in males
PTX083	Retinoic acid	302-79-4	DTXSID7021239	18	PPARÎ± activation in utero leading to impaired fertility in males
PTX133	Triphenyl phosphate	115-86-6	DTXSID1021952	18	PPARÎ± activation in utero leading to impaired fertility in males
PTX037	Valproic acid	99-66-1	DTXSID6023733	18	PPARÎ± activation in utero leading to impaired fertility in males
PTX117	Vinclozolin	50471-44-8	DTXSID4022361	18	PPARÎ± activation in utero leading to impaired fertility in males
PTX072	Acetaminophen	103-90-2	DTXSID2020006	61	NFE2L2/FXR activation leading to hepatic steatosis
PTX007	Acrylamide	79-06-1	DTXSID5020027	61	NFE2L2/FXR activation leading to hepatic steatosis
PTX060	Atrazine	1912-24-9	DTXSID9020112	61	NFE2L2/FXR activation leading to hepatic steatosis
PTX040	Bisphenol A	80-05-7	DTXSID7020182	61	NFE2L2/FXR activation leading to hepatic steatosis
PTX001	Cadmium chloride	10108-64-2	DTXSID6020226	61	NFE2L2/FXR activation leading to hepatic steatosis
PTX026	Chlorpyrifos	2921-88-2	DTXSID4020458	61	NFE2L2/FXR activation leading to hepatic steatosis
PTX041	Clofibric acid	882-09-7	DTXSID1040661	61	NFE2L2/FXR activation leading to hepatic steatosis
PTX062	Cyclosporin A	59865-13-3	DTXSID0020365	61	NFE2L2/FXR activation leading to hepatic steatosis
PTX031	Dexamethasone	50-02-2	DTXSID3020384	61	NFE2L2/FXR activation leading to hepatic steatosis
PTX004	Dimethyl sulfoxide	67-68-5	DTXSID2021735	61	NFE2L2/FXR activation leading to hepatic steatosis
PTX195	Enalapril	75847-73-3	DTXSID5022982	61	NFE2L2/FXR activation leading to hepatic steatosis
PTX152	Ethanol	64-17-5	DTXSID9020584	61	NFE2L2/FXR activation leading to hepatic steatosis
PTX107	17alpha-Ethinylestradiol	57-63-6	DTXSID5020576	61	NFE2L2/FXR activation leading to hepatic steatosis
PTX199	Ibuprofen	15687-27-1	DTXSID5020732	61	NFE2L2/FXR activation leading to hepatic steatosis
PTX175	Ketoconazole	65277-42-1	DTXSID7029879	61	NFE2L2/FXR activation leading to hepatic steatosis
PTX105	Methotrexate	59-05-2	DTXSID4020822	61	NFE2L2/FXR activation leading to hepatic steatosis
PTX158	Methylparaben	99-76-3	DTXSID4022529	61	NFE2L2/FXR activation leading to hepatic steatosis
PTX137	Mifepristone	84371-65-3	DTXSID5023322	61	NFE2L2/FXR activation leading to hepatic steatosis
PTX082	Perfluorooctanoic acid	335-67-1	DTXSID8031865	61	NFE2L2/FXR activation leading to hepatic steatosis
PTX003	[4-Chloro-6-(2,3-xylidino)-2-pyrimidinylthio]acetic acid	50892-23-4	DTXSID4020290	61	NFE2L2/FXR activation leading to hepatic steatosis
PTX174	Propiconazole	60207-90-1	DTXSID8024280	61	NFE2L2/FXR activation leading to hepatic steatosis
PTX070	Rotenone	83-79-4	DTXSID6021248	61	NFE2L2/FXR activation leading to hepatic steatosis
PTX110	Spironolactone	52-01-7	DTXSID6034186	61	NFE2L2/FXR activation leading to hepatic steatosis
PTX058	Tamoxifen	10540-29-1	DTXSID1034187	61	NFE2L2/FXR activation leading to hepatic steatosis
PTX121	Testosterone	58-22-0	DTXSID8022371	61	NFE2L2/FXR activation leading to hepatic steatosis
PTX159	3,3',5,5'-Tetrabromobisphenol A	79-94-7	DTXSID1026081	61	NFE2L2/FXR activation leading to hepatic steatosis
PTX083	Retinoic acid	302-79-4	DTXSID7021239	61	NFE2L2/FXR activation leading to hepatic steatosis
PTX163	Tunicamycin	11089-65-9	DTXSID8036730	61	NFE2L2/FXR activation leading to hepatic steatosis
PTX037	Valproic acid	99-66-1	DTXSID6023733	61	NFE2L2/FXR activation leading to hepatic steatosis
PTX117	Vinclozolin	50471-44-8	DTXSID4022361	61	NFE2L2/FXR activation leading to hepatic steatosis
PTX073	2,4,4'-Trichlorobiphenyl	7012-37-5	DTXSID2038310	19	Androgen receptor antagonism leading to adverse effects in the male foetus (mammals)
PTX225	2,4-Dichlorophenoxyacetic acid	94-75-7	DTXSID0020442	19	Androgen receptor antagonism leading to adverse effects in the male foetus (mammals)
PTX118	Tiratricol	51-24-1	DTXSID2045232	19	Androgen receptor antagonism leading to adverse effects in the male foetus (mammals)
PTX072	Acetaminophen	103-90-2	DTXSID2020006	19	Androgen receptor antagonism leading to adverse effects in the male foetus (mammals)
PTX060	Atrazine	1912-24-9	DTXSID9020112	19	Androgen receptor antagonism leading to adverse effects in the male foetus (mammals)
PTX099	5-Azacytidine	320-67-2	DTXSID9020116	19	Androgen receptor antagonism leading to adverse effects in the male foetus (mammals)
PTX040	Bisphenol A	80-05-7	DTXSID7020182	19	Androgen receptor antagonism leading to adverse effects in the male foetus (mammals)
PTX001	Cadmium chloride	10108-64-2	DTXSID6020226	19	Androgen receptor antagonism leading to adverse effects in the male foetus (mammals)
PTX086	Carbamazepine	298-46-4	DTXSID4022731	19	Androgen receptor antagonism leading to adverse effects in the male foetus (mammals)
PTX026	Chlorpyrifos	2921-88-2	DTXSID4020458	19	Androgen receptor antagonism leading to adverse effects in the male foetus (mammals)
PTX062	Cyclosporin A	59865-13-3	DTXSID0020365	19	Androgen receptor antagonism leading to adverse effects in the male foetus (mammals)
PTX221	Cyprodinil	121552-61-2	DTXSID1032359	19	Androgen receptor antagonism leading to adverse effects in the male foetus (mammals)
PTX108	Cyproterone acetate	427-51-0	DTXSID5020366	19	Androgen receptor antagonism leading to adverse effects in the male foetus (mammals)
PTX206	DEET	134-62-3	DTXSID2021995	19	Androgen receptor antagonism leading to adverse effects in the male foetus (mammals)
PTX031	Dexamethasone	50-02-2	DTXSID3020384	19	Androgen receptor antagonism leading to adverse effects in the male foetus (mammals)
PTX039	Diclofenac	15307-86-5	DTXSID6022923	19	Androgen receptor antagonism leading to adverse effects in the male foetus (mammals)
PTX125	5alpha-Dihydrotestosterone	521-18-6	DTXSID9022364	19	Androgen receptor antagonism leading to adverse effects in the male foetus (mammals)
PTX004	Dimethyl sulfoxide	67-68-5	DTXSID2021735	19	Androgen receptor antagonism leading to adverse effects in the male foetus (mammals)
PTX092	Tetraethylthiuram disulfide	97-77-8	DTXSID1021322	19	Androgen receptor antagonism leading to adverse effects in the male foetus (mammals)
PTX214	Diuron	330-54-1	DTXSID0020446	19	Androgen receptor antagonism leading to adverse effects in the male foetus (mammals)
PTX114	Estriol	50-27-1	DTXSID9022366	19	Androgen receptor antagonism leading to adverse effects in the male foetus (mammals)
PTX120	Estrone	53-16-7	DTXSID4022367	19	Androgen receptor antagonism leading to adverse effects in the male foetus (mammals)
PTX152	Ethanol	64-17-5	DTXSID9020584	19	Androgen receptor antagonism leading to adverse effects in the male foetus (mammals)
PTX107	17alpha-Ethinylestradiol	57-63-6	DTXSID5020576	19	Androgen receptor antagonism leading to adverse effects in the male foetus (mammals)
PTX138	Ethylparaben	120-47-8	DTXSID9022528	19	Androgen receptor antagonism leading to adverse effects in the male foetus (mammals)
PTX113	Fenitrothion	122-14-5	DTXSID4032613	19	Androgen receptor antagonism leading to adverse effects in the male foetus (mammals)
PTX112	Finasteride	98319-26-7	DTXSID3020625	19	Androgen receptor antagonism leading to adverse effects in the male foetus (mammals)
PTX088	Fipronil	120068-37-3	DTXSID4034609	19	Androgen receptor antagonism leading to adverse effects in the male foetus (mammals)
PTX119	Flutamide	13311-84-7	DTXSID7032004	19	Androgen receptor antagonism leading to adverse effects in the male foetus (mammals)
PTX132	Fulvestrant	129453-61-8	DTXSID4022369	19	Androgen receptor antagonism leading to adverse effects in the male foetus (mammals)
PTX028	Genistein	446-72-0	DTXSID5022308	19	Androgen receptor antagonism leading to adverse effects in the male foetus (mammals)
PTX127	Hydrocortisone	50-23-7	DTXSID7020714	19	Androgen receptor antagonism leading to adverse effects in the male foetus (mammals)
PTX176	Itraconazole	84625-61-6	DTXSID3023180	19	Androgen receptor antagonism leading to adverse effects in the male foetus (mammals)
PTX175	Ketoconazole	65277-42-1	DTXSID7029879	19	Androgen receptor antagonism leading to adverse effects in the male foetus (mammals)
PTX136	Levonorgestrel	797-63-7	DTXSID3036496	19	Androgen receptor antagonism leading to adverse effects in the male foetus (mammals)
PTX122	Linuron	330-55-2	DTXSID2024163	19	Androgen receptor antagonism leading to adverse effects in the male foetus (mammals)
PTX105	Methotrexate	59-05-2	DTXSID4020822	19	Androgen receptor antagonism leading to adverse effects in the male foetus (mammals)
PTX111	17-Methyltestosterone	58-18-4	DTXSID1033664	19	Androgen receptor antagonism leading to adverse effects in the male foetus (mammals)
PTX137	Mifepristone	84371-65-3	DTXSID5023322	19	Androgen receptor antagonism leading to adverse effects in the male foetus (mammals)
PTX232	Pentachlorophenol	87-86-5	DTXSID7021106	19	Androgen receptor antagonism leading to adverse effects in the male foetus (mammals)
PTX186	Pentamidine	100-33-4	DTXSID7023431	19	Androgen receptor antagonism leading to adverse effects in the male foetus (mammals)
PTX082	Perfluorooctanoic acid	335-67-1	DTXSID8031865	19	Androgen receptor antagonism leading to adverse effects in the male foetus (mammals)
PTX078	5,5-Diphenylhydantoin	57-41-0	DTXSID8020541	19	Androgen receptor antagonism leading to adverse effects in the male foetus (mammals)
PTX003	[4-Chloro-6-(2,3-xylidino)-2-pyrimidinylthio]acetic acid	50892-23-4	DTXSID4020290	19	Androgen receptor antagonism leading to adverse effects in the male foetus (mammals)
PTX134	Prochloraz	67747-09-5	DTXSID4024270	19	Androgen receptor antagonism leading to adverse effects in the male foetus (mammals)
PTX109	Progesterone	57-83-0	DTXSID3022370	19	Androgen receptor antagonism leading to adverse effects in the male foetus (mammals)
PTX174	Propiconazole	60207-90-1	DTXSID8024280	19	Androgen receptor antagonism leading to adverse effects in the male foetus (mammals)
PTX097	6-Propyl-2-thiouracil	51-52-5	DTXSID5021209	19	Androgen receptor antagonism leading to adverse effects in the male foetus (mammals)
PTX110	Spironolactone	52-01-7	DTXSID6034186	19	Androgen receptor antagonism leading to adverse effects in the male foetus (mammals)
PTX058	Tamoxifen	10540-29-1	DTXSID1034187	19	Androgen receptor antagonism leading to adverse effects in the male foetus (mammals)
PTX121	Testosterone	58-22-0	DTXSID8022371	19	Androgen receptor antagonism leading to adverse effects in the male foetus (mammals)
PTX159	3,3',5,5'-Tetrabromobisphenol A	79-94-7	DTXSID1026081	19	Androgen receptor antagonism leading to adverse effects in the male foetus (mammals)
PTX083	Retinoic acid	302-79-4	DTXSID7021239	19	Androgen receptor antagonism leading to adverse effects in the male foetus (mammals)
PTX133	Triphenyl phosphate	115-86-6	DTXSID1021952	19	Androgen receptor antagonism leading to adverse effects in the male foetus (mammals)
PTX037	Valproic acid	99-66-1	DTXSID6023733	19	Androgen receptor antagonism leading to adverse effects in the male foetus (mammals)
PTX117	Vinclozolin	50471-44-8	DTXSID4022361	19	Androgen receptor antagonism leading to adverse effects in the male foetus (mammals)
PTX072	Acetaminophen	103-90-2	DTXSID2020006	57	AhR activation leading to hepatic steatosis
PTX060	Atrazine	1912-24-9	DTXSID9020112	57	AhR activation leading to hepatic steatosis
PTX099	5-Azacytidine	320-67-2	DTXSID9020116	57	AhR activation leading to hepatic steatosis
PTX040	Bisphenol A	80-05-7	DTXSID7020182	57	AhR activation leading to hepatic steatosis
PTX001	Cadmium chloride	10108-64-2	DTXSID6020226	57	AhR activation leading to hepatic steatosis
PTX086	Carbamazepine	298-46-4	DTXSID4022731	57	AhR activation leading to hepatic steatosis
PTX042	Carbendazim	10605-21-7	DTXSID4024729	57	AhR activation leading to hepatic steatosis
PTX026	Chlorpyrifos	2921-88-2	DTXSID4020458	57	AhR activation leading to hepatic steatosis
PTX094	Citalopram	59729-33-8	DTXSID8022826	57	AhR activation leading to hepatic steatosis
PTX102	Colchicine	64-86-8	DTXSID5024845	57	AhR activation leading to hepatic steatosis
PTX062	Cyclosporin A	59865-13-3	DTXSID0020365	57	AhR activation leading to hepatic steatosis
PTX221	Cyprodinil	121552-61-2	DTXSID1032359	57	AhR activation leading to hepatic steatosis
PTX031	Dexamethasone	50-02-2	DTXSID3020384	57	AhR activation leading to hepatic steatosis
PTX039	Diclofenac	15307-86-5	DTXSID6022923	57	AhR activation leading to hepatic steatosis
PTX125	5alpha-Dihydrotestosterone	521-18-6	DTXSID9022364	57	AhR activation leading to hepatic steatosis
PTX004	Dimethyl sulfoxide	67-68-5	DTXSID2021735	57	AhR activation leading to hepatic steatosis
PTX214	Diuron	330-54-1	DTXSID0020446	57	AhR activation leading to hepatic steatosis
PTX152	Ethanol	64-17-5	DTXSID9020584	57	AhR activation leading to hepatic steatosis
PTX107	17alpha-Ethinylestradiol	57-63-6	DTXSID5020576	57	AhR activation leading to hepatic steatosis
PTX132	Fulvestrant	129453-61-8	DTXSID4022369	57	AhR activation leading to hepatic steatosis
PTX028	Genistein	446-72-0	DTXSID5022308	57	AhR activation leading to hepatic steatosis
PTX199	Ibuprofen	15687-27-1	DTXSID5020732	57	AhR activation leading to hepatic steatosis
PTX176	Itraconazole	84625-61-6	DTXSID3023180	57	AhR activation leading to hepatic steatosis
PTX175	Ketoconazole	65277-42-1	DTXSID7029879	57	AhR activation leading to hepatic steatosis
PTX122	Linuron	330-55-2	DTXSID2024163	57	AhR activation leading to hepatic steatosis
PTX137	Mifepristone	84371-65-3	DTXSID5023322	57	AhR activation leading to hepatic steatosis
PTX045	2-Butoxyethanol	111-76-2	DTXSID1024097	57	AhR activation leading to hepatic steatosis
PTX179	Omeprazole	73590-58-6	DTXSID6021080	57	AhR activation leading to hepatic steatosis
PTX232	Pentachlorophenol	87-86-5	DTXSID7021106	57	AhR activation leading to hepatic steatosis
PTX082	Perfluorooctanoic acid	335-67-1	DTXSID8031865	57	AhR activation leading to hepatic steatosis
PTX078	5,5-Diphenylhydantoin	57-41-0	DTXSID8020541	57	AhR activation leading to hepatic steatosis
PTX003	[4-Chloro-6-(2,3-xylidino)-2-pyrimidinylthio]acetic acid	50892-23-4	DTXSID4020290	57	AhR activation leading to hepatic steatosis
PTX134	Prochloraz	67747-09-5	DTXSID4024270	57	AhR activation leading to hepatic steatosis
PTX109	Progesterone	57-83-0	DTXSID3022370	57	AhR activation leading to hepatic steatosis
PTX174	Propiconazole	60207-90-1	DTXSID8024280	57	AhR activation leading to hepatic steatosis
PTX058	Tamoxifen	10540-29-1	DTXSID1034187	57	AhR activation leading to hepatic steatosis
PTX121	Testosterone	58-22-0	DTXSID8022371	57	AhR activation leading to hepatic steatosis
PTX159	3,3',5,5'-Tetrabromobisphenol A	79-94-7	DTXSID1026081	57	AhR activation leading to hepatic steatosis
PTX212	Thiabendazole	148-79-8	DTXSID0021337	57	AhR activation leading to hepatic steatosis
PTX083	Retinoic acid	302-79-4	DTXSID7021239	57	AhR activation leading to hepatic steatosis
PTX037	Valproic acid	99-66-1	DTXSID6023733	57	AhR activation leading to hepatic steatosis
PTX117	Vinclozolin	50471-44-8	DTXSID4022361	57	AhR activation leading to hepatic steatosis
PTX072	Acetaminophen	103-90-2	DTXSID2020006	131	Aryl hydrocarbon receptor activation leading to uroporphyria
PTX060	Atrazine	1912-24-9	DTXSID9020112	131	Aryl hydrocarbon receptor activation leading to uroporphyria
PTX099	5-Azacytidine	320-67-2	DTXSID9020116	131	Aryl hydrocarbon receptor activation leading to uroporphyria
PTX040	Bisphenol A	80-05-7	DTXSID7020182	131	Aryl hydrocarbon receptor activation leading to uroporphyria
PTX001	Cadmium chloride	10108-64-2	DTXSID6020226	131	Aryl hydrocarbon receptor activation leading to uroporphyria
PTX086	Carbamazepine	298-46-4	DTXSID4022731	131	Aryl hydrocarbon receptor activation leading to uroporphyria
PTX042	Carbendazim	10605-21-7	DTXSID4024729	131	Aryl hydrocarbon receptor activation leading to uroporphyria
PTX026	Chlorpyrifos	2921-88-2	DTXSID4020458	131	Aryl hydrocarbon receptor activation leading to uroporphyria
PTX041	Clofibric acid	882-09-7	DTXSID1040661	131	Aryl hydrocarbon receptor activation leading to uroporphyria
PTX062	Cyclosporin A	59865-13-3	DTXSID0020365	131	Aryl hydrocarbon receptor activation leading to uroporphyria
PTX031	Dexamethasone	50-02-2	DTXSID3020384	131	Aryl hydrocarbon receptor activation leading to uroporphyria
PTX039	Diclofenac	15307-86-5	DTXSID6022923	131	Aryl hydrocarbon receptor activation leading to uroporphyria
PTX004	Dimethyl sulfoxide	67-68-5	DTXSID2021735	131	Aryl hydrocarbon receptor activation leading to uroporphyria
PTX214	Diuron	330-54-1	DTXSID0020446	131	Aryl hydrocarbon receptor activation leading to uroporphyria
PTX152	Ethanol	64-17-5	DTXSID9020584	131	Aryl hydrocarbon receptor activation leading to uroporphyria
PTX107	17alpha-Ethinylestradiol	57-63-6	DTXSID5020576	131	Aryl hydrocarbon receptor activation leading to uroporphyria
PTX157	Fluconazole	86386-73-4	DTXSID3020627	131	Aryl hydrocarbon receptor activation leading to uroporphyria
PTX028	Genistein	446-72-0	DTXSID5022308	131	Aryl hydrocarbon receptor activation leading to uroporphyria
PTX199	Ibuprofen	15687-27-1	DTXSID5020732	131	Aryl hydrocarbon receptor activation leading to uroporphyria
PTX175	Ketoconazole	65277-42-1	DTXSID7029879	131	Aryl hydrocarbon receptor activation leading to uroporphyria
PTX122	Linuron	330-55-2	DTXSID2024163	131	Aryl hydrocarbon receptor activation leading to uroporphyria
PTX137	Mifepristone	84371-65-3	DTXSID5023322	131	Aryl hydrocarbon receptor activation leading to uroporphyria
PTX045	2-Butoxyethanol	111-76-2	DTXSID1024097	131	Aryl hydrocarbon receptor activation leading to uroporphyria
PTX179	Omeprazole	73590-58-6	DTXSID6021080	131	Aryl hydrocarbon receptor activation leading to uroporphyria
PTX232	Pentachlorophenol	87-86-5	DTXSID7021106	131	Aryl hydrocarbon receptor activation leading to uroporphyria
PTX082	Perfluorooctanoic acid	335-67-1	DTXSID8031865	131	Aryl hydrocarbon receptor activation leading to uroporphyria
PTX078	5,5-Diphenylhydantoin	57-41-0	DTXSID8020541	131	Aryl hydrocarbon receptor activation leading to uroporphyria
PTX003	[4-Chloro-6-(2,3-xylidino)-2-pyrimidinylthio]acetic acid	50892-23-4	DTXSID4020290	131	Aryl hydrocarbon receptor activation leading to uroporphyria
PTX134	Prochloraz	67747-09-5	DTXSID4024270	131	Aryl hydrocarbon receptor activation leading to uroporphyria
PTX174	Propiconazole	60207-90-1	DTXSID8024280	131	Aryl hydrocarbon receptor activation leading to uroporphyria
PTX058	Tamoxifen	10540-29-1	DTXSID1034187	131	Aryl hydrocarbon receptor activation leading to uroporphyria
PTX121	Testosterone	58-22-0	DTXSID8022371	131	Aryl hydrocarbon receptor activation leading to uroporphyria
PTX212	Thiabendazole	148-79-8	DTXSID0021337	131	Aryl hydrocarbon receptor activation leading to uroporphyria
PTX083	Retinoic acid	302-79-4	DTXSID7021239	131	Aryl hydrocarbon receptor activation leading to uroporphyria
PTX037	Valproic acid	99-66-1	DTXSID6023733	131	Aryl hydrocarbon receptor activation leading to uroporphyria
PTX117	Vinclozolin	50471-44-8	DTXSID4022361	131	Aryl hydrocarbon receptor activation leading to uroporphyria
PTX072	Acetaminophen	103-90-2	DTXSID2020006	34	LXR activation leading to hepatic steatosis
PTX040	Bisphenol A	80-05-7	DTXSID7020182	34	LXR activation leading to hepatic steatosis
PTX031	Dexamethasone	50-02-2	DTXSID3020384	34	LXR activation leading to hepatic steatosis
PTX119	Flutamide	13311-84-7	DTXSID7032004	34	LXR activation leading to hepatic steatosis
PTX133	Triphenyl phosphate	115-86-6	DTXSID1021952	34	LXR activation leading to hepatic steatosis
PTX037	Valproic acid	99-66-1	DTXSID6023733	34	LXR activation leading to hepatic steatosis
PTX117	Vinclozolin	50471-44-8	DTXSID4022361	34	LXR activation leading to hepatic steatosis
PTX072	Acetaminophen	103-90-2	DTXSID2020006	58	NR1I3 (CAR) suppression leading to hepatic steatosis
PTX040	Bisphenol A	80-05-7	DTXSID7020182	58	NR1I3 (CAR) suppression leading to hepatic steatosis
PTX031	Dexamethasone	50-02-2	DTXSID3020384	58	NR1I3 (CAR) suppression leading to hepatic steatosis
PTX119	Flutamide	13311-84-7	DTXSID7032004	58	NR1I3 (CAR) suppression leading to hepatic steatosis
PTX133	Triphenyl phosphate	115-86-6	DTXSID1021952	58	NR1I3 (CAR) suppression leading to hepatic steatosis
PTX037	Valproic acid	99-66-1	DTXSID6023733	58	NR1I3 (CAR) suppression leading to hepatic steatosis
PTX117	Vinclozolin	50471-44-8	DTXSID4022361	58	NR1I3 (CAR) suppression leading to hepatic steatosis
PTX060	Atrazine	1912-24-9	DTXSID9020112	34	LXR activation leading to hepatic steatosis
PTX062	Cyclosporin A	59865-13-3	DTXSID0020365	34	LXR activation leading to hepatic steatosis
PTX152	Ethanol	64-17-5	DTXSID9020584	34	LXR activation leading to hepatic steatosis
PTX107	17alpha-Ethinylestradiol	57-63-6	DTXSID5020576	34	LXR activation leading to hepatic steatosis
PTX028	Genistein	446-72-0	DTXSID5022308	34	LXR activation leading to hepatic steatosis
PTX111	17-Methyltestosterone	58-18-4	DTXSID1033664	34	LXR activation leading to hepatic steatosis
PTX082	Perfluorooctanoic acid	335-67-1	DTXSID8031865	34	LXR activation leading to hepatic steatosis
PTX003	[4-Chloro-6-(2,3-xylidino)-2-pyrimidinylthio]acetic acid	50892-23-4	DTXSID4020290	34	LXR activation leading to hepatic steatosis
PTX174	Propiconazole	60207-90-1	DTXSID8024280	34	LXR activation leading to hepatic steatosis
PTX097	6-Propyl-2-thiouracil	51-52-5	DTXSID5021209	34	LXR activation leading to hepatic steatosis
PTX121	Testosterone	58-22-0	DTXSID8022371	34	LXR activation leading to hepatic steatosis
PTX083	Retinoic acid	302-79-4	DTXSID7021239	34	LXR activation leading to hepatic steatosis
PTX060	Atrazine	1912-24-9	DTXSID9020112	58	NR1I3 (CAR) suppression leading to hepatic steatosis
PTX062	Cyclosporin A	59865-13-3	DTXSID0020365	58	NR1I3 (CAR) suppression leading to hepatic steatosis
PTX152	Ethanol	64-17-5	DTXSID9020584	58	NR1I3 (CAR) suppression leading to hepatic steatosis
PTX107	17alpha-Ethinylestradiol	57-63-6	DTXSID5020576	58	NR1I3 (CAR) suppression leading to hepatic steatosis
PTX028	Genistein	446-72-0	DTXSID5022308	58	NR1I3 (CAR) suppression leading to hepatic steatosis
PTX111	17-Methyltestosterone	58-18-4	DTXSID1033664	58	NR1I3 (CAR) suppression leading to hepatic steatosis
PTX082	Perfluorooctanoic acid	335-67-1	DTXSID8031865	58	NR1I3 (CAR) suppression leading to hepatic steatosis
PTX003	[4-Chloro-6-(2,3-xylidino)-2-pyrimidinylthio]acetic acid	50892-23-4	DTXSID4020290	58	NR1I3 (CAR) suppression leading to hepatic steatosis
PTX174	Propiconazole	60207-90-1	DTXSID8024280	58	NR1I3 (CAR) suppression leading to hepatic steatosis
PTX097	6-Propyl-2-thiouracil	51-52-5	DTXSID5021209	58	NR1I3 (CAR) suppression leading to hepatic steatosis
PTX121	Testosterone	58-22-0	DTXSID8022371	58	NR1I3 (CAR) suppression leading to hepatic steatosis
PTX083	Retinoic acid	302-79-4	DTXSID7021239	58	NR1I3 (CAR) suppression leading to hepatic steatosis
PTX007	Acrylamide	79-06-1	DTXSID5020027	34	LXR activation leading to hepatic steatosis
PTX001	Cadmium chloride	10108-64-2	DTXSID6020226	34	LXR activation leading to hepatic steatosis
PTX022	Caffeine	58-08-2	DTXSID0020232	34	LXR activation leading to hepatic steatosis
PTX086	Carbamazepine	298-46-4	DTXSID4022731	34	LXR activation leading to hepatic steatosis
PTX214	Diuron	330-54-1	DTXSID0020446	34	LXR activation leading to hepatic steatosis
PTX088	Fipronil	120068-37-3	DTXSID4034609	34	LXR activation leading to hepatic steatosis
PTX132	Fulvestrant	129453-61-8	DTXSID4022369	34	LXR activation leading to hepatic steatosis
PTX199	Ibuprofen	15687-27-1	DTXSID5020732	34	LXR activation leading to hepatic steatosis
PTX137	Mifepristone	84371-65-3	DTXSID5023322	34	LXR activation leading to hepatic steatosis
PTX134	Prochloraz	67747-09-5	DTXSID4024270	34	LXR activation leading to hepatic steatosis
PTX109	Progesterone	57-83-0	DTXSID3022370	34	LXR activation leading to hepatic steatosis
PTX070	Rotenone	83-79-4	DTXSID6021248	34	LXR activation leading to hepatic steatosis
PTX058	Tamoxifen	10540-29-1	DTXSID1034187	34	LXR activation leading to hepatic steatosis
PTX160	3'-Azido-3'-deoxythymidine	30516-87-1	DTXSID8020127	34	LXR activation leading to hepatic steatosis
PTX007	Acrylamide	79-06-1	DTXSID5020027	58	NR1I3 (CAR) suppression leading to hepatic steatosis
PTX001	Cadmium chloride	10108-64-2	DTXSID6020226	58	NR1I3 (CAR) suppression leading to hepatic steatosis
PTX022	Caffeine	58-08-2	DTXSID0020232	58	NR1I3 (CAR) suppression leading to hepatic steatosis
PTX086	Carbamazepine	298-46-4	DTXSID4022731	58	NR1I3 (CAR) suppression leading to hepatic steatosis
PTX214	Diuron	330-54-1	DTXSID0020446	58	NR1I3 (CAR) suppression leading to hepatic steatosis
PTX088	Fipronil	120068-37-3	DTXSID4034609	58	NR1I3 (CAR) suppression leading to hepatic steatosis
PTX132	Fulvestrant	129453-61-8	DTXSID4022369	58	NR1I3 (CAR) suppression leading to hepatic steatosis
PTX199	Ibuprofen	15687-27-1	DTXSID5020732	58	NR1I3 (CAR) suppression leading to hepatic steatosis
PTX137	Mifepristone	84371-65-3	DTXSID5023322	58	NR1I3 (CAR) suppression leading to hepatic steatosis
PTX134	Prochloraz	67747-09-5	DTXSID4024270	58	NR1I3 (CAR) suppression leading to hepatic steatosis
PTX109	Progesterone	57-83-0	DTXSID3022370	58	NR1I3 (CAR) suppression leading to hepatic steatosis
PTX070	Rotenone	83-79-4	DTXSID6021248	58	NR1I3 (CAR) suppression leading to hepatic steatosis
PTX058	Tamoxifen	10540-29-1	DTXSID1034187	58	NR1I3 (CAR) suppression leading to hepatic steatosis
PTX160	3'-Azido-3'-deoxythymidine	30516-87-1	DTXSID8020127	58	NR1I3 (CAR) suppression leading to hepatic steatosis
PTX125	5alpha-Dihydrotestosterone	521-18-6	DTXSID9022364	34	LXR activation leading to hepatic steatosis
PTX232	Pentachlorophenol	87-86-5	DTXSID7021106	34	LXR activation leading to hepatic steatosis
PTX159	3,3',5,5'-Tetrabromobisphenol A	79-94-7	DTXSID1026081	34	LXR activation leading to hepatic steatosis
PTX026	Chlorpyrifos	2921-88-2	DTXSID4020458	34	LXR activation leading to hepatic steatosis
PTX039	Diclofenac	15307-86-5	DTXSID6022923	34	LXR activation leading to hepatic steatosis
PTX098	Methimazole	60-56-0	DTXSID4020820	34	LXR activation leading to hepatic steatosis
PTX105	Methotrexate	59-05-2	DTXSID4020822	34	LXR activation leading to hepatic steatosis
PTX104	5-Fluorouracil	51-21-8	DTXSID2020634	34	LXR activation leading to hepatic steatosis
PTX026	Chlorpyrifos	2921-88-2	DTXSID4020458	58	NR1I3 (CAR) suppression leading to hepatic steatosis
PTX039	Diclofenac	15307-86-5	DTXSID6022923	58	NR1I3 (CAR) suppression leading to hepatic steatosis
PTX125	5alpha-Dihydrotestosterone	521-18-6	DTXSID9022364	58	NR1I3 (CAR) suppression leading to hepatic steatosis
PTX104	5-Fluorouracil	51-21-8	DTXSID2020634	58	NR1I3 (CAR) suppression leading to hepatic steatosis
PTX098	Methimazole	60-56-0	DTXSID4020820	58	NR1I3 (CAR) suppression leading to hepatic steatosis
PTX105	Methotrexate	59-05-2	DTXSID4020822	58	NR1I3 (CAR) suppression leading to hepatic steatosis
PTX232	Pentachlorophenol	87-86-5	DTXSID7021106	58	NR1I3 (CAR) suppression leading to hepatic steatosis
PTX159	3,3',5,5'-Tetrabromobisphenol A	79-94-7	DTXSID1026081	58	NR1I3 (CAR) suppression leading to hepatic steatosis
PTX072	Acetaminophen	103-90-2	DTXSID2020006	72	Epigenetic modification of PPARG leading to adipogenesis
PTX007	Acrylamide	79-06-1	DTXSID5020027	72	Epigenetic modification of PPARG leading to adipogenesis
PTX183	Adefovir dipivoxil	142340-99-6	DTXSID5046487	72	Epigenetic modification of PPARG leading to adipogenesis
PTX130	Aldosterone	52-39-1	DTXSID7022419	72	Epigenetic modification of PPARG leading to adipogenesis
PTX103	Aspartame	22839-47-0	DTXSID0020107	72	Epigenetic modification of PPARG leading to adipogenesis
PTX060	Atrazine	1912-24-9	DTXSID9020112	72	Epigenetic modification of PPARG leading to adipogenesis
PTX099	5-Azacytidine	320-67-2	DTXSID9020116	72	Epigenetic modification of PPARG leading to adipogenesis
PTX040	Bisphenol A	80-05-7	DTXSID7020182	72	Epigenetic modification of PPARG leading to adipogenesis
PTX001	Cadmium chloride	10108-64-2	DTXSID6020226	72	Epigenetic modification of PPARG leading to adipogenesis
PTX022	Caffeine	58-08-2	DTXSID0020232	72	Epigenetic modification of PPARG leading to adipogenesis
PTX086	Carbamazepine	298-46-4	DTXSID4022731	72	Epigenetic modification of PPARG leading to adipogenesis
PTX026	Chlorpyrifos	2921-88-2	DTXSID4020458	72	Epigenetic modification of PPARG leading to adipogenesis
PTX041	Clofibric acid	882-09-7	DTXSID1040661	72	Epigenetic modification of PPARG leading to adipogenesis
PTX062	Cyclosporin A	59865-13-3	DTXSID0020365	72	Epigenetic modification of PPARG leading to adipogenesis
PTX100	Cytarabine	147-94-4	DTXSID3022877	72	Epigenetic modification of PPARG leading to adipogenesis
PTX031	Dexamethasone	50-02-2	DTXSID3020384	72	Epigenetic modification of PPARG leading to adipogenesis
PTX039	Diclofenac	15307-86-5	DTXSID6022923	72	Epigenetic modification of PPARG leading to adipogenesis
PTX125	5alpha-Dihydrotestosterone	521-18-6	DTXSID9022364	72	Epigenetic modification of PPARG leading to adipogenesis
PTX004	Dimethyl sulfoxide	67-68-5	DTXSID2021735	72	Epigenetic modification of PPARG leading to adipogenesis
PTX214	Diuron	330-54-1	DTXSID0020446	72	Epigenetic modification of PPARG leading to adipogenesis
PTX195	Enalapril	75847-73-3	DTXSID5022982	72	Epigenetic modification of PPARG leading to adipogenesis
PTX152	Ethanol	64-17-5	DTXSID9020584	72	Epigenetic modification of PPARG leading to adipogenesis
PTX107	17alpha-Ethinylestradiol	57-63-6	DTXSID5020576	72	Epigenetic modification of PPARG leading to adipogenesis
PTX138	Ethylparaben	120-47-8	DTXSID9022528	72	Epigenetic modification of PPARG leading to adipogenesis
PTX088	Fipronil	120068-37-3	DTXSID4034609	72	Epigenetic modification of PPARG leading to adipogenesis
PTX157	Fluconazole	86386-73-4	DTXSID3020627	72	Epigenetic modification of PPARG leading to adipogenesis
PTX104	5-Fluorouracil	51-21-8	DTXSID2020634	72	Epigenetic modification of PPARG leading to adipogenesis
PTX132	Fulvestrant	129453-61-8	DTXSID4022369	72	Epigenetic modification of PPARG leading to adipogenesis
PTX028	Genistein	446-72-0	DTXSID5022308	72	Epigenetic modification of PPARG leading to adipogenesis
PTX199	Ibuprofen	15687-27-1	DTXSID5020732	72	Epigenetic modification of PPARG leading to adipogenesis
PTX098	Methimazole	60-56-0	DTXSID4020820	72	Epigenetic modification of PPARG leading to adipogenesis
PTX105	Methotrexate	59-05-2	DTXSID4020822	72	Epigenetic modification of PPARG leading to adipogenesis
PTX158	Methylparaben	99-76-3	DTXSID4022529	72	Epigenetic modification of PPARG leading to adipogenesis
PTX111	17-Methyltestosterone	58-18-4	DTXSID1033664	72	Epigenetic modification of PPARG leading to adipogenesis
PTX137	Mifepristone	84371-65-3	DTXSID5023322	72	Epigenetic modification of PPARG leading to adipogenesis
PTX141	Naproxen	22204-53-1	DTXSID4040686	72	Epigenetic modification of PPARG leading to adipogenesis
PTX029	Niflumic acid	4394-00-7	DTXSID1023368	72	Epigenetic modification of PPARG leading to adipogenesis
PTX232	Pentachlorophenol	87-86-5	DTXSID7021106	72	Epigenetic modification of PPARG leading to adipogenesis
PTX082	Perfluorooctanoic acid	335-67-1	DTXSID8031865	72	Epigenetic modification of PPARG leading to adipogenesis
PTX003	[4-Chloro-6-(2,3-xylidino)-2-pyrimidinylthio]acetic acid	50892-23-4	DTXSID4020290	72	Epigenetic modification of PPARG leading to adipogenesis
PTX134	Prochloraz	67747-09-5	DTXSID4024270	72	Epigenetic modification of PPARG leading to adipogenesis
PTX109	Progesterone	57-83-0	DTXSID3022370	72	Epigenetic modification of PPARG leading to adipogenesis
PTX097	6-Propyl-2-thiouracil	51-52-5	DTXSID5021209	72	Epigenetic modification of PPARG leading to adipogenesis
PTX070	Rotenone	83-79-4	DTXSID6021248	72	Epigenetic modification of PPARG leading to adipogenesis
PTX058	Tamoxifen	10540-29-1	DTXSID1034187	72	Epigenetic modification of PPARG leading to adipogenesis
PTX121	Testosterone	58-22-0	DTXSID8022371	72	Epigenetic modification of PPARG leading to adipogenesis
PTX159	3,3',5,5'-Tetrabromobisphenol A	79-94-7	DTXSID1026081	72	Epigenetic modification of PPARG leading to adipogenesis
PTX083	Retinoic acid	302-79-4	DTXSID7021239	72	Epigenetic modification of PPARG leading to adipogenesis
PTX133	Triphenyl phosphate	115-86-6	DTXSID1021952	72	Epigenetic modification of PPARG leading to adipogenesis
PTX037	Valproic acid	99-66-1	DTXSID6023733	72	Epigenetic modification of PPARG leading to adipogenesis
PTX160	3'-Azido-3'-deoxythymidine	30516-87-1	DTXSID8020127	72	Epigenetic modification of PPARG leading to adipogenesis
PTX072	Acetaminophen	103-90-2	DTXSID2020006	36	Peroxisomal Fatty Acid Beta-Oxidation Inhibition Leading to Steatosis
PTX060	Atrazine	1912-24-9	DTXSID9020112	36	Peroxisomal Fatty Acid Beta-Oxidation Inhibition Leading to Steatosis
PTX040	Bisphenol A	80-05-7	DTXSID7020182	36	Peroxisomal Fatty Acid Beta-Oxidation Inhibition Leading to Steatosis
PTX001	Cadmium chloride	10108-64-2	DTXSID6020226	36	Peroxisomal Fatty Acid Beta-Oxidation Inhibition Leading to Steatosis
PTX062	Cyclosporin A	59865-13-3	DTXSID0020365	36	Peroxisomal Fatty Acid Beta-Oxidation Inhibition Leading to Steatosis
PTX031	Dexamethasone	50-02-2	DTXSID3020384	36	Peroxisomal Fatty Acid Beta-Oxidation Inhibition Leading to Steatosis
PTX152	Ethanol	64-17-5	DTXSID9020584	36	Peroxisomal Fatty Acid Beta-Oxidation Inhibition Leading to Steatosis
PTX107	17alpha-Ethinylestradiol	57-63-6	DTXSID5020576	36	Peroxisomal Fatty Acid Beta-Oxidation Inhibition Leading to Steatosis
PTX082	Perfluorooctanoic acid	335-67-1	DTXSID8031865	36	Peroxisomal Fatty Acid Beta-Oxidation Inhibition Leading to Steatosis
PTX003	[4-Chloro-6-(2,3-xylidino)-2-pyrimidinylthio]acetic acid	50892-23-4	DTXSID4020290	36	Peroxisomal Fatty Acid Beta-Oxidation Inhibition Leading to Steatosis
PTX134	Prochloraz	67747-09-5	DTXSID4024270	36	Peroxisomal Fatty Acid Beta-Oxidation Inhibition Leading to Steatosis
PTX174	Propiconazole	60207-90-1	DTXSID8024280	36	Peroxisomal Fatty Acid Beta-Oxidation Inhibition Leading to Steatosis
PTX121	Testosterone	58-22-0	DTXSID8022371	36	Peroxisomal Fatty Acid Beta-Oxidation Inhibition Leading to Steatosis
PTX083	Retinoic acid	302-79-4	DTXSID7021239	36	Peroxisomal Fatty Acid Beta-Oxidation Inhibition Leading to Steatosis
PTX037	Valproic acid	99-66-1	DTXSID6023733	36	Peroxisomal Fatty Acid Beta-Oxidation Inhibition Leading to Steatosis
PTX117	Vinclozolin	50471-44-8	DTXSID4022361	36	Peroxisomal Fatty Acid Beta-Oxidation Inhibition Leading to Steatosis
PTX214	Diuron	330-54-1	DTXSID0020446	36	Peroxisomal Fatty Acid Beta-Oxidation Inhibition Leading to Steatosis
PTX028	Genistein	446-72-0	DTXSID5022308	36	Peroxisomal Fatty Acid Beta-Oxidation Inhibition Leading to Steatosis
PTX109	Progesterone	57-83-0	DTXSID3022370	36	Peroxisomal Fatty Acid Beta-Oxidation Inhibition Leading to Steatosis
PTX163	Tunicamycin	11089-65-9	DTXSID8036730	58	NR1I3 (CAR) suppression leading to hepatic steatosis
PTX179	Omeprazole	73590-58-6	DTXSID6021080	58	NR1I3 (CAR) suppression leading to hepatic steatosis
PTX086	Carbamazepine	298-46-4	DTXSID4022731	61	NFE2L2/FXR activation leading to hepatic steatosis
PTX042	Carbendazim	10605-21-7	DTXSID4024729	61	NFE2L2/FXR activation leading to hepatic steatosis
PTX108	Cyproterone acetate	427-51-0	DTXSID5020366	61	NFE2L2/FXR activation leading to hepatic steatosis
PTX206	DEET	134-62-3	DTXSID2021995	61	NFE2L2/FXR activation leading to hepatic steatosis
PTX039	Diclofenac	15307-86-5	DTXSID6022923	61	NFE2L2/FXR activation leading to hepatic steatosis
PTX125	5alpha-Dihydrotestosterone	521-18-6	DTXSID9022364	61	NFE2L2/FXR activation leading to hepatic steatosis
PTX119	Flutamide	13311-84-7	DTXSID7032004	61	NFE2L2/FXR activation leading to hepatic steatosis
PTX028	Genistein	446-72-0	DTXSID5022308	61	NFE2L2/FXR activation leading to hepatic steatosis
PTX127	Hydrocortisone	50-23-7	DTXSID7020714	61	NFE2L2/FXR activation leading to hepatic steatosis
PTX109	Progesterone	57-83-0	DTXSID3022370	61	NFE2L2/FXR activation leading to hepatic steatosis
PTX232	Pentachlorophenol	87-86-5	DTXSID7021106	61	NFE2L2/FXR activation leading to hepatic steatosis
PTX186	Pentamidine	100-33-4	DTXSID7023431	61	NFE2L2/FXR activation leading to hepatic steatosis
PTX097	6-Propyl-2-thiouracil	51-52-5	DTXSID5021209	61	NFE2L2/FXR activation leading to hepatic steatosis
PTX072	Acetaminophen	103-90-2	DTXSID2020006	97	5-hydroxytryptamine transporter (5-HTT; SERT) inhibition leading to population decline
PTX040	Bisphenol A	80-05-7	DTXSID7020182	97	5-hydroxytryptamine transporter (5-HTT; SERT) inhibition leading to population decline
PTX086	Carbamazepine	298-46-4	DTXSID4022731	97	5-hydroxytryptamine transporter (5-HTT; SERT) inhibition leading to population decline
PTX026	Chlorpyrifos	2921-88-2	DTXSID4020458	97	5-hydroxytryptamine transporter (5-HTT; SERT) inhibition leading to population decline
PTX094	Citalopram	59729-33-8	DTXSID8022826	97	5-hydroxytryptamine transporter (5-HTT; SERT) inhibition leading to population decline
PTX145	Clomipramine	303-49-1	DTXSID6022844	97	5-hydroxytryptamine transporter (5-HTT; SERT) inhibition leading to population decline
PTX062	Cyclosporin A	59865-13-3	DTXSID0020365	97	5-hydroxytryptamine transporter (5-HTT; SERT) inhibition leading to population decline
PTX031	Dexamethasone	50-02-2	DTXSID3020384	97	5-hydroxytryptamine transporter (5-HTT; SERT) inhibition leading to population decline
PTX152	Ethanol	64-17-5	DTXSID9020584	97	5-hydroxytryptamine transporter (5-HTT; SERT) inhibition leading to population decline
PTX107	17alpha-Ethinylestradiol	57-63-6	DTXSID5020576	97	5-hydroxytryptamine transporter (5-HTT; SERT) inhibition leading to population decline
PTX084	Haloperidol	52-86-8	DTXSID4034150	97	5-hydroxytryptamine transporter (5-HTT; SERT) inhibition leading to population decline
PTX003	[4-Chloro-6-(2,3-xylidino)-2-pyrimidinylthio]acetic acid	50892-23-4	DTXSID4020290	97	5-hydroxytryptamine transporter (5-HTT; SERT) inhibition leading to population decline
PTX109	Progesterone	57-83-0	DTXSID3022370	97	5-hydroxytryptamine transporter (5-HTT; SERT) inhibition leading to population decline
PTX072	Acetaminophen	103-90-2	DTXSID2020006	98	5-hydroxytryptamine transporter (5-HTT; SERT) inhibition leading to decreased shelter seeking and increased predation
PTX040	Bisphenol A	80-05-7	DTXSID7020182	98	5-hydroxytryptamine transporter (5-HTT; SERT) inhibition leading to decreased shelter seeking and increased predation
PTX086	Carbamazepine	298-46-4	DTXSID4022731	98	5-hydroxytryptamine transporter (5-HTT; SERT) inhibition leading to decreased shelter seeking and increased predation
PTX026	Chlorpyrifos	2921-88-2	DTXSID4020458	98	5-hydroxytryptamine transporter (5-HTT; SERT) inhibition leading to decreased shelter seeking and increased predation
PTX094	Citalopram	59729-33-8	DTXSID8022826	98	5-hydroxytryptamine transporter (5-HTT; SERT) inhibition leading to decreased shelter seeking and increased predation
PTX145	Clomipramine	303-49-1	DTXSID6022844	98	5-hydroxytryptamine transporter (5-HTT; SERT) inhibition leading to decreased shelter seeking and increased predation
PTX062	Cyclosporin A	59865-13-3	DTXSID0020365	98	5-hydroxytryptamine transporter (5-HTT; SERT) inhibition leading to decreased shelter seeking and increased predation
PTX031	Dexamethasone	50-02-2	DTXSID3020384	98	5-hydroxytryptamine transporter (5-HTT; SERT) inhibition leading to decreased shelter seeking and increased predation
PTX152	Ethanol	64-17-5	DTXSID9020584	98	5-hydroxytryptamine transporter (5-HTT; SERT) inhibition leading to decreased shelter seeking and increased predation
PTX107	17alpha-Ethinylestradiol	57-63-6	DTXSID5020576	98	5-hydroxytryptamine transporter (5-HTT; SERT) inhibition leading to decreased shelter seeking and increased predation
PTX084	Haloperidol	52-86-8	DTXSID4034150	98	5-hydroxytryptamine transporter (5-HTT; SERT) inhibition leading to decreased shelter seeking and increased predation
PTX003	[4-Chloro-6-(2,3-xylidino)-2-pyrimidinylthio]acetic acid	50892-23-4	DTXSID4020290	98	5-hydroxytryptamine transporter (5-HTT; SERT) inhibition leading to decreased shelter seeking and increased predation
PTX109	Progesterone	57-83-0	DTXSID3022370	98	5-hydroxytryptamine transporter (5-HTT; SERT) inhibition leading to decreased shelter seeking and increased predation
PTX072	Acetaminophen	103-90-2	DTXSID2020006	195	5-hydroxytryptamine transporter (5-HTT) inhibition leading to population increase
PTX040	Bisphenol A	80-05-7	DTXSID7020182	195	5-hydroxytryptamine transporter (5-HTT) inhibition leading to population increase
PTX086	Carbamazepine	298-46-4	DTXSID4022731	195	5-hydroxytryptamine transporter (5-HTT) inhibition leading to population increase
PTX026	Chlorpyrifos	2921-88-2	DTXSID4020458	195	5-hydroxytryptamine transporter (5-HTT) inhibition leading to population increase
PTX094	Citalopram	59729-33-8	DTXSID8022826	195	5-hydroxytryptamine transporter (5-HTT) inhibition leading to population increase
PTX145	Clomipramine	303-49-1	DTXSID6022844	195	5-hydroxytryptamine transporter (5-HTT) inhibition leading to population increase
PTX062	Cyclosporin A	59865-13-3	DTXSID0020365	195	5-hydroxytryptamine transporter (5-HTT) inhibition leading to population increase
PTX031	Dexamethasone	50-02-2	DTXSID3020384	195	5-hydroxytryptamine transporter (5-HTT) inhibition leading to population increase
PTX152	Ethanol	64-17-5	DTXSID9020584	195	5-hydroxytryptamine transporter (5-HTT) inhibition leading to population increase
PTX107	17alpha-Ethinylestradiol	57-63-6	DTXSID5020576	195	5-hydroxytryptamine transporter (5-HTT) inhibition leading to population increase
PTX084	Haloperidol	52-86-8	DTXSID4034150	195	5-hydroxytryptamine transporter (5-HTT) inhibition leading to population increase
PTX003	[4-Chloro-6-(2,3-xylidino)-2-pyrimidinylthio]acetic acid	50892-23-4	DTXSID4020290	195	5-hydroxytryptamine transporter (5-HTT) inhibition leading to population increase
PTX109	Progesterone	57-83-0	DTXSID3022370	195	5-hydroxytryptamine transporter (5-HTT) inhibition leading to population increase
PTX072	Acetaminophen	103-90-2	DTXSID2020006	203	5-hydroxytryptamine transporter inhibition leading to decreased reproductive success and population decline
PTX040	Bisphenol A	80-05-7	DTXSID7020182	203	5-hydroxytryptamine transporter inhibition leading to decreased reproductive success and population decline
PTX086	Carbamazepine	298-46-4	DTXSID4022731	203	5-hydroxytryptamine transporter inhibition leading to decreased reproductive success and population decline
PTX026	Chlorpyrifos	2921-88-2	DTXSID4020458	203	5-hydroxytryptamine transporter inhibition leading to decreased reproductive success and population decline
PTX094	Citalopram	59729-33-8	DTXSID8022826	203	5-hydroxytryptamine transporter inhibition leading to decreased reproductive success and population decline
PTX145	Clomipramine	303-49-1	DTXSID6022844	203	5-hydroxytryptamine transporter inhibition leading to decreased reproductive success and population decline
PTX062	Cyclosporin A	59865-13-3	DTXSID0020365	203	5-hydroxytryptamine transporter inhibition leading to decreased reproductive success and population decline
PTX031	Dexamethasone	50-02-2	DTXSID3020384	203	5-hydroxytryptamine transporter inhibition leading to decreased reproductive success and population decline
PTX152	Ethanol	64-17-5	DTXSID9020584	203	5-hydroxytryptamine transporter inhibition leading to decreased reproductive success and population decline
PTX107	17alpha-Ethinylestradiol	57-63-6	DTXSID5020576	203	5-hydroxytryptamine transporter inhibition leading to decreased reproductive success and population decline
PTX084	Haloperidol	52-86-8	DTXSID4034150	203	5-hydroxytryptamine transporter inhibition leading to decreased reproductive success and population decline
PTX003	[4-Chloro-6-(2,3-xylidino)-2-pyrimidinylthio]acetic acid	50892-23-4	DTXSID4020290	203	5-hydroxytryptamine transporter inhibition leading to decreased reproductive success and population decline
PTX109	Progesterone	57-83-0	DTXSID3022370	203	5-hydroxytryptamine transporter inhibition leading to decreased reproductive success and population decline
PTX072	Acetaminophen	103-90-2	DTXSID2020006	204	5-hydroxytryptamine transporter inhibition leading to increased reproductive success and population increase
PTX040	Bisphenol A	80-05-7	DTXSID7020182	204	5-hydroxytryptamine transporter inhibition leading to increased reproductive success and population increase
PTX086	Carbamazepine	298-46-4	DTXSID4022731	204	5-hydroxytryptamine transporter inhibition leading to increased reproductive success and population increase
PTX026	Chlorpyrifos	2921-88-2	DTXSID4020458	204	5-hydroxytryptamine transporter inhibition leading to increased reproductive success and population increase
PTX094	Citalopram	59729-33-8	DTXSID8022826	204	5-hydroxytryptamine transporter inhibition leading to increased reproductive success and population increase
PTX145	Clomipramine	303-49-1	DTXSID6022844	204	5-hydroxytryptamine transporter inhibition leading to increased reproductive success and population increase
PTX062	Cyclosporin A	59865-13-3	DTXSID0020365	204	5-hydroxytryptamine transporter inhibition leading to increased reproductive success and population increase
PTX031	Dexamethasone	50-02-2	DTXSID3020384	204	5-hydroxytryptamine transporter inhibition leading to increased reproductive success and population increase
PTX152	Ethanol	64-17-5	DTXSID9020584	204	5-hydroxytryptamine transporter inhibition leading to increased reproductive success and population increase
PTX107	17alpha-Ethinylestradiol	57-63-6	DTXSID5020576	204	5-hydroxytryptamine transporter inhibition leading to increased reproductive success and population increase
PTX084	Haloperidol	52-86-8	DTXSID4034150	204	5-hydroxytryptamine transporter inhibition leading to increased reproductive success and population increase
PTX003	[4-Chloro-6-(2,3-xylidino)-2-pyrimidinylthio]acetic acid	50892-23-4	DTXSID4020290	204	5-hydroxytryptamine transporter inhibition leading to increased reproductive success and population increase
PTX109	Progesterone	57-83-0	DTXSID3022370	204	5-hydroxytryptamine transporter inhibition leading to increased reproductive success and population increase
PTX073	2,4,4'-Trichlorobiphenyl	7012-37-5	DTXSID2038310	123	Unknown MIE leading to reproductive dysfunction via increased HIF-1alpha transcription
PTX072	Acetaminophen	103-90-2	DTXSID2020006	123	Unknown MIE leading to reproductive dysfunction via increased HIF-1alpha transcription
PTX060	Atrazine	1912-24-9	DTXSID9020112	123	Unknown MIE leading to reproductive dysfunction via increased HIF-1alpha transcription
PTX040	Bisphenol A	80-05-7	DTXSID7020182	123	Unknown MIE leading to reproductive dysfunction via increased HIF-1alpha transcription
PTX001	Cadmium chloride	10108-64-2	DTXSID6020226	123	Unknown MIE leading to reproductive dysfunction via increased HIF-1alpha transcription
PTX022	Caffeine	58-08-2	DTXSID0020232	123	Unknown MIE leading to reproductive dysfunction via increased HIF-1alpha transcription
PTX026	Chlorpyrifos	2921-88-2	DTXSID4020458	123	Unknown MIE leading to reproductive dysfunction via increased HIF-1alpha transcription
PTX062	Cyclosporin A	59865-13-3	DTXSID0020365	123	Unknown MIE leading to reproductive dysfunction via increased HIF-1alpha transcription
PTX100	Cytarabine	147-94-4	DTXSID3022877	123	Unknown MIE leading to reproductive dysfunction via increased HIF-1alpha transcription
PTX031	Dexamethasone	50-02-2	DTXSID3020384	123	Unknown MIE leading to reproductive dysfunction via increased HIF-1alpha transcription
PTX039	Diclofenac	15307-86-5	DTXSID6022923	123	Unknown MIE leading to reproductive dysfunction via increased HIF-1alpha transcription
PTX004	Dimethyl sulfoxide	67-68-5	DTXSID2021735	123	Unknown MIE leading to reproductive dysfunction via increased HIF-1alpha transcription
PTX152	Ethanol	64-17-5	DTXSID9020584	123	Unknown MIE leading to reproductive dysfunction via increased HIF-1alpha transcription
PTX032	4,5-Dihydro-2-mercaptoimidazole	96-45-7	DTXSID5020601	123	Unknown MIE leading to reproductive dysfunction via increased HIF-1alpha transcription
PTX112	Finasteride	98319-26-7	DTXSID3020625	123	Unknown MIE leading to reproductive dysfunction via increased HIF-1alpha transcription
PTX104	5-Fluorouracil	51-21-8	DTXSID2020634	123	Unknown MIE leading to reproductive dysfunction via increased HIF-1alpha transcription
PTX028	Genistein	446-72-0	DTXSID5022308	123	Unknown MIE leading to reproductive dysfunction via increased HIF-1alpha transcription
PTX127	Hydrocortisone	50-23-7	DTXSID7020714	123	Unknown MIE leading to reproductive dysfunction via increased HIF-1alpha transcription
PTX199	Ibuprofen	15687-27-1	DTXSID5020732	123	Unknown MIE leading to reproductive dysfunction via increased HIF-1alpha transcription
PTX111	17-Methyltestosterone	58-18-4	DTXSID1033664	123	Unknown MIE leading to reproductive dysfunction via increased HIF-1alpha transcription
PTX232	Pentachlorophenol	87-86-5	DTXSID7021106	123	Unknown MIE leading to reproductive dysfunction via increased HIF-1alpha transcription
PTX003	[4-Chloro-6-(2,3-xylidino)-2-pyrimidinylthio]acetic acid	50892-23-4	DTXSID4020290	123	Unknown MIE leading to reproductive dysfunction via increased HIF-1alpha transcription
PTX109	Progesterone	57-83-0	DTXSID3022370	123	Unknown MIE leading to reproductive dysfunction via increased HIF-1alpha transcription
PTX021	Propofol	2078-54-8	DTXSID6023523	123	Unknown MIE leading to reproductive dysfunction via increased HIF-1alpha transcription
PTX070	Rotenone	83-79-4	DTXSID6021248	123	Unknown MIE leading to reproductive dysfunction via increased HIF-1alpha transcription
PTX110	Spironolactone	52-01-7	DTXSID6034186	123	Unknown MIE leading to reproductive dysfunction via increased HIF-1alpha transcription
PTX058	Tamoxifen	10540-29-1	DTXSID1034187	123	Unknown MIE leading to reproductive dysfunction via increased HIF-1alpha transcription
PTX121	Testosterone	58-22-0	DTXSID8022371	123	Unknown MIE leading to reproductive dysfunction via increased HIF-1alpha transcription
PTX083	Retinoic acid	302-79-4	DTXSID7021239	123	Unknown MIE leading to reproductive dysfunction via increased HIF-1alpha transcription
PTX180	Triamterene	396-01-0	DTXSID6021373	123	Unknown MIE leading to reproductive dysfunction via increased HIF-1alpha transcription
PTX163	Tunicamycin	11089-65-9	DTXSID8036730	123	Unknown MIE leading to reproductive dysfunction via increased HIF-1alpha transcription
PTX037	Valproic acid	99-66-1	DTXSID6023733	123	Unknown MIE leading to reproductive dysfunction via increased HIF-1alpha transcription
PTX117	Vinclozolin	50471-44-8	DTXSID4022361	123	Unknown MIE leading to reproductive dysfunction via increased HIF-1alpha transcription
PTX072	Acetaminophen	103-90-2	DTXSID2020006	148	EGFR Activation Leading to Decreased Lung Function
PTX060	Atrazine	1912-24-9	DTXSID9020112	148	EGFR Activation Leading to Decreased Lung Function
PTX040	Bisphenol A	80-05-7	DTXSID7020182	148	EGFR Activation Leading to Decreased Lung Function
PTX001	Cadmium chloride	10108-64-2	DTXSID6020226	148	EGFR Activation Leading to Decreased Lung Function
PTX026	Chlorpyrifos	2921-88-2	DTXSID4020458	148	EGFR Activation Leading to Decreased Lung Function
PTX062	Cyclosporin A	59865-13-3	DTXSID0020365	148	EGFR Activation Leading to Decreased Lung Function
PTX152	Ethanol	64-17-5	DTXSID9020584	148	EGFR Activation Leading to Decreased Lung Function
PTX107	17alpha-Ethinylestradiol	57-63-6	DTXSID5020576	148	EGFR Activation Leading to Decreased Lung Function
PTX104	5-Fluorouracil	51-21-8	DTXSID2020634	148	EGFR Activation Leading to Decreased Lung Function
PTX119	Flutamide	13311-84-7	DTXSID7032004	148	EGFR Activation Leading to Decreased Lung Function
PTX132	Fulvestrant	129453-61-8	DTXSID4022369	148	EGFR Activation Leading to Decreased Lung Function
PTX028	Genistein	446-72-0	DTXSID5022308	148	EGFR Activation Leading to Decreased Lung Function
PTX058	Tamoxifen	10540-29-1	DTXSID1034187	148	EGFR Activation Leading to Decreased Lung Function
PTX083	Retinoic acid	302-79-4	DTXSID7021239	148	EGFR Activation Leading to Decreased Lung Function
PTX037	Valproic acid	99-66-1	DTXSID6023733	148	EGFR Activation Leading to Decreased Lung Function
PTX031	Dexamethasone	50-02-2	DTXSID3020384	148	EGFR Activation Leading to Decreased Lung Function
PTX037	Valproic acid	99-66-1	DTXSID6023733	154	Inhibition of Calcineurin Activity Leading to Impaired T-Cell Dependent Antibody Response
PTX040	Bisphenol A	80-05-7	DTXSID7020182	154	Inhibition of Calcineurin Activity Leading to Impaired T-Cell Dependent Antibody Response
PTX001	Cadmium chloride	10108-64-2	DTXSID6020226	154	Inhibition of Calcineurin Activity Leading to Impaired T-Cell Dependent Antibody Response
PTX062	Cyclosporin A	59865-13-3	DTXSID0020365	154	Inhibition of Calcineurin Activity Leading to Impaired T-Cell Dependent Antibody Response
PTX031	Dexamethasone	50-02-2	DTXSID3020384	154	Inhibition of Calcineurin Activity Leading to Impaired T-Cell Dependent Antibody Response
PTX109	Progesterone	57-83-0	DTXSID3022370	154	Inhibition of Calcineurin Activity Leading to Impaired T-Cell Dependent Antibody Response
PTX003	[4-Chloro-6-(2,3-xylidino)-2-pyrimidinylthio]acetic acid	50892-23-4	DTXSID4020290	154	Inhibition of Calcineurin Activity Leading to Impaired T-Cell Dependent Antibody Response
PTX040	Bisphenol A	80-05-7	DTXSID7020182	167	Early-life estrogen receptor activity leading to endometrial carcinoma in the mouse.
PTX086	Carbamazepine	298-46-4	DTXSID4022731	167	Early-life estrogen receptor activity leading to endometrial carcinoma in the mouse.
PTX031	Dexamethasone	50-02-2	DTXSID3020384	167	Early-life estrogen receptor activity leading to endometrial carcinoma in the mouse.
PTX107	17alpha-Ethinylestradiol	57-63-6	DTXSID5020576	167	Early-life estrogen receptor activity leading to endometrial carcinoma in the mouse.
PTX132	Fulvestrant	129453-61-8	DTXSID4022369	167	Early-life estrogen receptor activity leading to endometrial carcinoma in the mouse.
PTX028	Genistein	446-72-0	DTXSID5022308	167	Early-life estrogen receptor activity leading to endometrial carcinoma in the mouse.
PTX098	Methimazole	60-56-0	DTXSID4020820	167	Early-life estrogen receptor activity leading to endometrial carcinoma in the mouse.
PTX003	[4-Chloro-6-(2,3-xylidino)-2-pyrimidinylthio]acetic acid	50892-23-4	DTXSID4020290	167	Early-life estrogen receptor activity leading to endometrial carcinoma in the mouse.
PTX121	Testosterone	58-22-0	DTXSID8022371	167	Early-life estrogen receptor activity leading to endometrial carcinoma in the mouse.
PTX083	Retinoic acid	302-79-4	DTXSID7021239	167	Early-life estrogen receptor activity leading to endometrial carcinoma in the mouse.
PTX037	Valproic acid	99-66-1	DTXSID6023733	167	Early-life estrogen receptor activity leading to endometrial carcinoma in the mouse.
PTX225	2,4-Dichlorophenoxyacetic acid	94-75-7	DTXSID0020442	187	Anticoagulant rodenticide inhibition of vitamin K epoxide reductase resulting coagulopathy and hemorrhage
PTX072	Acetaminophen	103-90-2	DTXSID2020006	187	Anticoagulant rodenticide inhibition of vitamin K epoxide reductase resulting coagulopathy and hemorrhage
PTX040	Bisphenol A	80-05-7	DTXSID7020182	187	Anticoagulant rodenticide inhibition of vitamin K epoxide reductase resulting coagulopathy and hemorrhage
PTX001	Cadmium chloride	10108-64-2	DTXSID6020226	187	Anticoagulant rodenticide inhibition of vitamin K epoxide reductase resulting coagulopathy and hemorrhage
PTX062	Cyclosporin A	59865-13-3	DTXSID0020365	187	Anticoagulant rodenticide inhibition of vitamin K epoxide reductase resulting coagulopathy and hemorrhage
PTX031	Dexamethasone	50-02-2	DTXSID3020384	187	Anticoagulant rodenticide inhibition of vitamin K epoxide reductase resulting coagulopathy and hemorrhage
PTX107	17alpha-Ethinylestradiol	57-63-6	DTXSID5020576	187	Anticoagulant rodenticide inhibition of vitamin K epoxide reductase resulting coagulopathy and hemorrhage
PTX104	5-Fluorouracil	51-21-8	DTXSID2020634	187	Anticoagulant rodenticide inhibition of vitamin K epoxide reductase resulting coagulopathy and hemorrhage
PTX119	Flutamide	13311-84-7	DTXSID7032004	187	Anticoagulant rodenticide inhibition of vitamin K epoxide reductase resulting coagulopathy and hemorrhage
PTX028	Genistein	446-72-0	DTXSID5022308	187	Anticoagulant rodenticide inhibition of vitamin K epoxide reductase resulting coagulopathy and hemorrhage
PTX105	Methotrexate	59-05-2	DTXSID4020822	187	Anticoagulant rodenticide inhibition of vitamin K epoxide reductase resulting coagulopathy and hemorrhage
PTX082	Perfluorooctanoic acid	335-67-1	DTXSID8031865	187	Anticoagulant rodenticide inhibition of vitamin K epoxide reductase resulting coagulopathy and hemorrhage
PTX078	5,5-Diphenylhydantoin	57-41-0	DTXSID8020541	187	Anticoagulant rodenticide inhibition of vitamin K epoxide reductase resulting coagulopathy and hemorrhage
PTX003	[4-Chloro-6-(2,3-xylidino)-2-pyrimidinylthio]acetic acid	50892-23-4	DTXSID4020290	187	Anticoagulant rodenticide inhibition of vitamin K epoxide reductase resulting coagulopathy and hemorrhage
PTX109	Progesterone	57-83-0	DTXSID3022370	187	Anticoagulant rodenticide inhibition of vitamin K epoxide reductase resulting coagulopathy and hemorrhage
PTX097	6-Propyl-2-thiouracil	51-52-5	DTXSID5021209	187	Anticoagulant rodenticide inhibition of vitamin K epoxide reductase resulting coagulopathy and hemorrhage
PTX058	Tamoxifen	10540-29-1	DTXSID1034187	187	Anticoagulant rodenticide inhibition of vitamin K epoxide reductase resulting coagulopathy and hemorrhage
PTX083	Retinoic acid	302-79-4	DTXSID7021239	187	Anticoagulant rodenticide inhibition of vitamin K epoxide reductase resulting coagulopathy and hemorrhage
PTX037	Valproic acid	99-66-1	DTXSID6023733	187	Anticoagulant rodenticide inhibition of vitamin K epoxide reductase resulting coagulopathy and hemorrhage
PTX072	Acetaminophen	103-90-2	DTXSID2020006	200	Estrogen receptor activation leading to breast cancer
PTX060	Atrazine	1912-24-9	DTXSID9020112	200	Estrogen receptor activation leading to breast cancer
PTX040	Bisphenol A	80-05-7	DTXSID7020182	200	Estrogen receptor activation leading to breast cancer
PTX001	Cadmium chloride	10108-64-2	DTXSID6020226	200	Estrogen receptor activation leading to breast cancer
PTX062	Cyclosporin A	59865-13-3	DTXSID0020365	200	Estrogen receptor activation leading to breast cancer
PTX031	Dexamethasone	50-02-2	DTXSID3020384	200	Estrogen receptor activation leading to breast cancer
PTX004	Dimethyl sulfoxide	67-68-5	DTXSID2021735	200	Estrogen receptor activation leading to breast cancer
PTX152	Ethanol	64-17-5	DTXSID9020584	200	Estrogen receptor activation leading to breast cancer
PTX107	17alpha-Ethinylestradiol	57-63-6	DTXSID5020576	200	Estrogen receptor activation leading to breast cancer
PTX119	Flutamide	13311-84-7	DTXSID7032004	200	Estrogen receptor activation leading to breast cancer
PTX027	Chlorpyrifos oxon	5598-15-2	DTXSID1038666	200	Estrogen receptor activation leading to breast cancer
PTX082	Perfluorooctanoic acid	335-67-1	DTXSID8031865	200	Estrogen receptor activation leading to breast cancer
PTX003	[4-Chloro-6-(2,3-xylidino)-2-pyrimidinylthio]acetic acid	50892-23-4	DTXSID4020290	200	Estrogen receptor activation leading to breast cancer
PTX109	Progesterone	57-83-0	DTXSID3022370	200	Estrogen receptor activation leading to breast cancer
PTX058	Tamoxifen	10540-29-1	DTXSID1034187	200	Estrogen receptor activation leading to breast cancer
PTX083	Retinoic acid	302-79-4	DTXSID7021239	200	Estrogen receptor activation leading to breast cancer
PTX133	Triphenyl phosphate	115-86-6	DTXSID1021952	200	Estrogen receptor activation leading to breast cancer
PTX037	Valproic acid	99-66-1	DTXSID6023733	200	Estrogen receptor activation leading to breast cancer
PTX117	Vinclozolin	50471-44-8	DTXSID4022361	200	Estrogen receptor activation leading to breast cancer
